# Supplementary material for: Mammalian pumilio proteins control cellular morphology, migration, and adhesion
Source: Sci Rep. 2023 Feb 21;13:3002. doi: 10.1038/s41598-023-30004-4 (PMC9944931; doi:10.1038/s41598-023-30004-4)
Supplement: Supplementary file 1 — Supplementary Information 1. [file 41598_2023_30004_MOESM1_ESM.csv]

	baseMean	log2FoldChange.PDKOGFPRvsWT	padj.PDKOGFPRvsWT	log2FoldChange.PUM1RvsPDKOGFPR	padj.PUM1RvsPDKOGFPR	log2FoldChange.PUM2RvsPDKOGFPR	padj.PUM2RvsPDKOGFPR
ENSG00000000003	714.934468737074	0.486807303825122	0.0292272215973419	-0.329138239741119	0.227391192788204	-0.143356776832526	0.892624197652082
ENSG00000000419	383.641696857426	0.00500769129306984	0.989639679075098	0.0692731333133843	0.866702180976981	0.0224428081307031	0.989334381303067
ENSG00000000457	237.088522148698	-0.00965506400706649	0.979679083160981	0.109991036428064	0.755336587356717	0.0965770319917514	0.933693074819865
ENSG00000000460	447.248510771882	-0.546523488611935	0.00663167933813744	0.139310332069817	0.652282872254331	0.0955440901785641	0.929068327453132
ENSG00000000938	1.05335457443284	3.16371652851375	NA	-2.34547838033156	NA	-0.780345793783829	NA
ENSG00000001036	1622.96361815351	-0.336772823921761	0.334077469382461	-0.0224878794830121	0.967164460738219	-0.131102241947084	0.932323600828331
ENSG00000001084	810.41225224926	0.426906621175607	0.0307754227793251	-0.353541091529103	0.123629693197964	-0.11576109464754	0.900272463883925
ENSG00000001167	662.947156169001	-0.449340803731397	0.0609715025783588	0.104129376648122	0.778692755416193	0.0904660739671809	0.9449110799306
ENSG00000001460	319.388640126116	0.303862678516908	0.23618754878142	-0.129188637477157	0.705313292486918	-0.00219246961271991	0.999372415630465
ENSG00000001461	1272.27567742019	0.451456609446956	0.0594461115570884	0.0829216706976912	0.828880292612966	0.0539030206938108	0.970910684963538
ENSG00000001497	1984.21528165835	-0.669444361977002	0.0656378756499377	-0.113884611248788	0.847969877237162	-0.241462074669225	0.883751447971256
ENSG00000001561	196.715207723584	-0.509672478966316	0.189019533083534	0.817320816048132	0.0375899541706594	0.562334966751911	0.71992235180165
ENSG00000001617	138.126876365625	1.22680999428205	5.40229204118474e-06	-0.609762063201395	0.0663278954294518	-0.579675805592564	0.62277399756467
ENSG00000001629	573.496383695634	-0.277040318132995	0.381952177222588	0.66319917322552	0.0242469135224704	0.312212833421653	0.793634783805247
ENSG00000001630	75.0308265267415	-0.575002013560695	0.0406822124860669	0.148218522058995	0.732471789188263	0.00223756440236268	0.999399168414163
ENSG00000001631	92.1145350166266	-0.384580937711858	0.377938333618374	0.227305284457599	0.679858395062005	0.27655559851957	0.875420120239288
ENSG00000002016	309.382208588038	0.438433437449798	0.120058561551903	-0.135749332790544	0.736389332036657	0.0943652822426992	0.947997662913845
ENSG00000002079	4.85790634000343	0.365018807782832	0.825784359455273	0.184963979214897	NA	-0.986742333712699	0.855418237175775
ENSG00000002330	560.78671955659	0.533350055428273	0.0206739161205234	-0.588948854377804	0.0218474129133724	-0.400521590416551	0.706207280853493
ENSG00000002549	525.404029997353	-0.602944399363878	0.2473274706464	0.197975206516472	0.788957405173731	-0.161114042954546	0.949651610833688
ENSG00000002586	1261.55061657938	-0.728923831030988	0.00285994121512465	-0.787092406064157	0.00383660474553047	-0.560336634449189	0.553819713034326
ENSG00000002587	1.11710566348756	-3.06190568035018	NA	1.65723976364473	NA	1.52064749275992	NA
ENSG00000002745	22.0221177448787	0.619920901443032	0.315788259011887	-0.332325636906277	0.663946747385287	-0.0760132445259538	0.983442047318009
ENSG00000002746	17.0798956746558	0.408363609771617	0.678808617837005	-0.136316651398631	0.914865469263323	-0.0112472944826587	0.997918663842503
ENSG00000002822	3.04044305384529	0.735365634137904	0.68623774181892	0.327221146582053	NA	-0.0153189191621355	0.998629384477931
ENSG00000002834	1505.4286287248	0.154318908369503	0.541388041228848	0.121527626610521	0.681405403619184	-0.179470748272919	0.843896974782671
ENSG00000002919	360.453663830157	-0.222146497068715	0.458768602386195	-0.317788155749853	0.309699371594813	-0.148122940581627	0.899827753473335
ENSG00000002933	0.896173450708543	0.279456808768945	NA	0.677753854225749	NA	0.0464494789364647	NA
ENSG00000003056	1313.70576384812	-0.378098758810533	0.011437233833494	0.281055940205008	0.114301837788173	0.0617991259166751	0.941164972304119
ENSG00000003096	207.919025604196	-0.49873240896077	0.0489096258246007	0.250584575794878	0.45352478683539	0.107421371610941	0.933354199206144
ENSG00000003137	75.5943990974268	-0.609848046034974	0.200738024954145	0.643956109477474	0.220938551347897	-0.0896507409251379	0.976067784976718
ENSG00000003147	261.557864022124	0.57177146534193	0.0339604782187779	0.47861812820054	0.113200877530017	0.184315390778511	0.881507824840576
ENSG00000003249	739.439732688439	-0.0378389253115253	0.883164409509593	-0.110150000410842	0.64630330395452	-0.115266578391776	0.881507824840576
ENSG00000003393	479.838464294775	-0.667081318690422	0.00125455101303791	0.56571404650031	0.0192951740859495	0.23572120706421	0.817846850853321
ENSG00000003400	142.454169756551	-0.799695299316889	0.00219390766650614	0.109563762939865	0.809236992224526	-0.141526044103056	0.920501513951113
ENSG00000003402	364.797189112538	-0.226234706841458	0.425629868572439	0.343207098574562	0.234362535132472	0.0128222901467908	0.993355994262531
ENSG00000003436	123.146178195518	-0.464427272254231	0.254487774775607	1.1722656767173	0.00133533240256585	0.891650928153356	0.309141882538549
ENSG00000003509	231.575938215798	-0.314389933725217	0.303527844667955	0.0218739644925529	0.963922751626808	0.0548300637142678	0.97592762978392
ENSG00000003756	1986.85414822443	0.975764125149632	4.09511135154831e-07	-0.368785632613978	0.152466453717442	0.0990728412314068	0.929068327453132
ENSG00000003987	123.667729240718	-0.404552166190849	0.291466392153903	0.399906074919135	0.353791322865397	0.226777412628233	0.884871581108365
ENSG00000003989	815.088692516475	-0.275056855239395	0.354539689201797	0.503585252960382	0.0828677412983531	0.377858576189308	0.738063212530888
ENSG00000004059	1254.23913457698	-0.0972392628389638	0.838745986153347	-0.281682615730559	0.518582311383146	-0.340328375397702	0.814749387226114
ENSG00000004139	1243.27478673609	1.08106072542822	2.63672403659413e-09	-0.775641374899891	0.000203994641480267	-0.161999145326355	0.86953981538515
ENSG00000004142	3414.86428682021	0.237988247383367	0.375132026862595	-0.432859750454292	0.0999276491344879	-0.201321703221748	0.848270887362386
ENSG00000004399	731.366524879911	0.368880413156155	0.201362545920556	-0.204589531562268	0.582979892120649	-0.206420828020479	0.866524615301677
ENSG00000004455	3733.38916469048	0.052422371703461	0.884928416542132	-0.0698658833687597	0.856338210014584	-0.203127740796776	0.849826660952729
ENSG00000004468	2.23234266276969	0.373539549991582	NA	1.00730909124672	NA	0.792349926835915	NA
ENSG00000004478	8726.5682765054	-0.456554811138392	0.0130000150197104	0.22846553157577	0.343447628363063	-0.08512451831578	0.929375775753446
ENSG00000004487	4212.53614317075	-0.0771565718150627	0.738346363717352	0.0680751661298137	0.794166972662948	-0.0380211241596014	0.970718479958816
ENSG00000004534	1332.75895501743	0.488452557389985	0.0171997622060119	0.196557970459284	0.483957938966331	0.128898609500109	0.897728091129896
ENSG00000004660	710.195196162035	1.05869063146485	1.24215562527543e-09	-0.481746916257429	0.0289740644791206	-0.385351348618399	0.63966689923155
ENSG00000004700	451.806444083059	-0.82854621334343	0.00742089117205567	0.630474034306761	0.087778613401812	0.503622874884412	0.722596128256891
ENSG00000004766	171.736383404308	-0.471030887023484	0.0976354432576166	0.420148031938258	0.197405445176433	0.617842450164499	0.411062434007579
ENSG00000004776	29.4666894169983	1.20614466625502	0.0466147025692762	-0.639631970914748	0.390777878642773	-0.204442898472244	0.947170053679558
ENSG00000004777	444.986030215749	1.66158391787109	1.72284174538233e-16	-1.04117247852122	4.20349987167767e-06	-0.452556953217391	0.63966689923155
ENSG00000004779	851.473007435664	-0.190639341693574	0.692018145338693	-0.145357412268799	0.795693437099428	-0.252453044339282	0.880005551998736
ENSG00000004799	94.8888876714443	0.480003907106265	0.153658991031479	0.504197332582668	0.145640100007763	0.014787360440804	0.994214352041099
ENSG00000004838	19.924533562716	1.03343372605165	0.0571900695332583	-0.209550835770759	0.778956744168858	0.244209803536926	0.913662069884782
ENSG00000004848	21.9680489623258	0.771318525526498	0.166581958161596	-0.224370314965809	0.766606439591175	-0.409479885970646	0.856677399736476
ENSG00000004864	1025.6330089131	-0.49782236055099	0.240285170327193	-0.438422698210487	0.373179785733757	0.0478490993919004	0.985787813008548
ENSG00000004866	443.249215334344	-0.0597733601917916	0.842963222147134	0.111315225319651	0.710446000933916	0.0763483231700624	0.944950892464806
ENSG00000004897	1123.48822589099	-0.978406850947571	2.64359515783904e-05	0.391440853836894	0.213978714604619	0.312476695004788	0.787086444996986
ENSG00000004939	5.40397304381644	1.3623152378136	0.250647468420352	-0.308144689325443	NA	-0.268961543420954	0.958475857808752
ENSG00000004948	4.93330471156896	0.0496566073370723	0.975336159302206	-0.0652384255933924	NA	-0.274860029215986	0.958860484578612
ENSG00000004961	262.006108018294	-0.694395778340502	0.00268318835222526	0.435264857522293	0.128249255803921	0.270754262215592	0.808437247955051
ENSG00000004975	1040.48285205485	0.340070453984282	0.105816673652168	-0.348245473929213	0.136306825331526	-0.128657430987562	0.892459552903379
ENSG00000005001	1.65945086354833	3.56807443101424	NA	-0.0192583714582775	NA	-1.88675606578704	NA
ENSG00000005007	4810.29268277527	0.38296970498512	0.127477288100822	0.155754839186833	0.652483698261036	0.146668456798223	0.897728091129896
ENSG00000005020	725.833118658629	-0.378146386252071	0.0790552365685642	0.477976267746835	0.0390808775946401	0.358597803896438	0.706207280853493
ENSG00000005022	10483.2606042517	-0.124151611299898	0.610983201210061	0.124116748449556	0.648239353432777	-0.0928943067997777	0.920060037578318
ENSG00000005059	412.906548754708	-0.104978898802739	0.830685763441123	0.257194896279296	0.580949324905228	-0.115454069161591	0.948216324811137
ENSG00000005073	463.949084625112	-0.626826528490261	0.0275043386633941	0.291877609977705	0.443015180190434	-0.0298830948363555	0.987740398896807
ENSG00000005075	1133.98230988729	0.302492694753619	0.26166997081461	-0.706248214261038	0.00535082570675742	-0.429696597907643	0.679615064284459
ENSG00000005100	1702.65034967957	0.306813324528774	0.0766791636213876	-0.155086406986581	0.494753622778636	0.112062443913705	0.885302738398245
ENSG00000005102	6.03066257181206	0.0341520120614173	0.98280357896533	-0.03267503017322	NA	-0.414842131774234	0.934198129956071
ENSG00000005108	1.35895922250311	0.221365300436933	NA	4.21112717940561	NA	3.01644087374054	NA
ENSG00000005156	1737.3621836914	0.129846964031269	0.66716781059529	-0.222326531286162	0.454189582251627	-0.268815834938782	0.787086444996986
ENSG00000005175	410.570380310142	-0.348897144865998	0.338323521939639	0.547713300639091	0.135085223771175	0.439830139085215	0.756107785853204
ENSG00000005187	82.4698542831701	1.07185818692432	0.00352770928450122	0.787302602115192	0.0451057046393081	0.104192094387334	0.958804343684527
ENSG00000005189	268.327309539234	0.708420222825091	0.0965315833635891	-0.702672891057123	0.141013229032509	-0.298057628203917	0.876219788974325
ENSG00000005194	986.895495955233	-0.251935870043587	0.362904286709005	-0.168678713252593	0.622830106571338	-0.312205688827208	0.768550445459173
ENSG00000005206	777.551570245787	0.509813294916341	0.012522499729927	-0.216951486331243	0.430558420362044	-0.0147929867650591	0.992093941049135
ENSG00000005238	39.4238646935387	0.847897187688307	0.0466123872344073	-0.0659180818757847	0.925307816222438	-0.326736078228924	0.859433900140709
ENSG00000005243	11.5655740400676	0.800937964498348	0.348752428118795	0.0763583155396681	0.948851173425232	0.317007945611143	0.921926809925473
ENSG00000005249	427.741077020124	-0.0451509102608779	0.923541840150082	0.0847005110639153	0.865601943125194	0.0334622603594736	0.986500272665351
ENSG00000005302	598.943815055123	0.124743306354927	0.616724534572411	0.0309702869797467	0.926926154819313	0.0339061773574434	0.979209004654479
ENSG00000005339	1296.19944958341	0.2481824139448	0.551890338107075	0.330623672888893	0.448658564042994	0.313844756075993	0.834142363783431
ENSG00000005379	2.59522154086056	-1.53723700470954	0.259990085704726	0.988888241570362	NA	0.615791063309159	0.922841750086766
ENSG00000005436	347.290432860904	-0.4403828852721	0.276932301594442	0.294737811154811	0.556215194050258	0.179688645484768	0.919612516728118
ENSG00000005448	323.998480889072	-0.309522228363341	0.313563209012474	-0.384317917134348	0.249407819375882	-0.452221993664525	0.706207280853493
ENSG00000005469	179.215106823388	-0.792351385233673	0.035553569646853	0.0355947574759418	0.957191080655562	0.0365771760053383	0.989135913014078
ENSG00000005471	80.8748864178767	0.342478749006276	0.48966581251171	0.107278578632657	0.869829100571158	0.780182984218816	0.594961498908339
ENSG00000005483	590.733253006134	-0.2581709681809	0.509843662651772	0.318365689534749	0.445223495917631	0.197828651827497	0.897494799260323
ENSG00000005486	1066.4982621342	0.497364250827123	0.0293817163349538	-0.41244008600242	0.120549375721525	-0.132667973291714	0.901740757354094
ENSG00000005513	35.9687760760596	0.751996648627937	0.299865537171816	0.236001018140759	0.810528011377235	-0.531867033778738	0.854874650391665
ENSG00000005700	490.427088990839	-0.55047982424101	0.121719640098679	0.483295396379606	0.241357853205059	0.450446805242887	0.765670235807382
ENSG00000005801	272.113180565966	-0.183835624473752	0.598247773784426	0.213350191255849	0.571012917272575	0.253871990731361	0.834142363783431
ENSG00000005810	819.353831588555	-0.34388406719324	0.452969395685731	0.526476608053164	0.258677072165794	0.430939083810959	0.795371249174922
ENSG00000005812	269.756517022582	-0.164187298526383	0.635294203102577	0.35868791782004	0.263583384007972	0.256762581719687	0.829236735531323
ENSG00000005844	1.95408391073705	2.39931456709646	NA	0.95649991488468	NA	-0.881679447304093	NA
ENSG00000005882	557.804413880898	-0.489335328799764	0.0274359037070315	-0.824488700723076	0.000304070595374737	-0.449701006898846	0.625760092422956
ENSG00000005884	348.816610800489	0.725231747165586	0.040359694466798	-0.411360995894276	0.35951811355729	0.0840067837360714	0.967439084569082
ENSG00000005889	317.585788212484	-0.458885234275974	0.304940005433894	0.541182773703814	0.264002090646559	0.761728219221997	0.63966689923155
ENSG00000005893	1143.70711898704	-0.1349536914317	0.601883480763163	0.0279537998457088	0.936596320919118	0.0578464113528025	0.958786776433379
ENSG00000005961	124.686117262271	0.169614524681843	0.728732707911006	0.0227324567541172	0.971673542802034	-0.0459587189383305	0.985641240493175
ENSG00000006007	1008.91661499908	-0.344525725274817	0.0461563411476275	0.193118473423494	0.38400823409783	0.0517955255659913	0.957338208333438
ENSG00000006015	613.373576998059	0.353555741181814	0.548403703967558	-0.884612472304801	0.0991302192884878	-0.452839564896459	0.832706743734531
ENSG00000006016	147.79546499028	0.541722523137773	0.0800299917125361	-0.391007804512913	0.290709766054362	-0.367632505989805	0.786955127201788
ENSG00000006025	191.859502812491	1.58121297401672	1.92178285715928e-08	-0.402403322579811	0.300400415448306	-0.0451163539132576	0.983442047318009
ENSG00000006042	602.014776744045	-0.252662426814877	0.418930175961146	-0.291794734978808	0.393431055774412	-0.342518896044441	0.776304077980373
ENSG00000006047	27.0905861241587	0.969176823126332	0.29043705220727	0.313654229901156	0.798132290769374	0.000334666090755183	1
ENSG00000006062	205.166826539854	-0.0151572664228704	0.974922233481528	0.326857759898551	0.36241994367494	-0.00242449727968979	0.999399168414163
ENSG00000006071	63.3946170641473	1.02225263802927	0.0532232437231148	-0.650590752025639	0.311300689626334	0.143897902704889	0.959025779946163
ENSG00000006118	792.606694773952	0.628984053919963	0.0128159474264685	-0.254716269417842	0.46089458502899	-0.177605299360732	0.883751447971256
ENSG00000006125	5298.23130786513	0.0284518018657257	0.918543182549571	-0.127882155795574	0.613526272687437	-0.0837489636789338	0.923213262791589
ENSG00000006128	65.4341380059393	0.577493220245181	0.374608532248707	0.710134566232682	0.285249711380055	0.717967770952697	0.764399046512731
ENSG00000006194	751.454126057539	0.0985685686668042	0.693426227047798	0.443015448327966	0.0262156377738252	0.0655806175039143	0.947997662913845
ENSG00000006210	5.31063541812247	3.12623969381072	0.0550315659229308	0.154331155957251	NA	-0.250594263733792	0.967439084569082
ENSG00000006282	845.471925088972	-0.0872030540639492	0.8461089611536	-0.740492330451668	0.0243282128439379	-0.223709198416333	0.874402070684752
ENSG00000006283	100.168084843454	0.670681460691246	0.321059256064611	0.435182057004807	0.598631700969298	-0.181081534344253	0.955846197268353
ENSG00000006327	228.091053844923	1.46396396785674	0.137843433089377	1.12186769568912	0.334456598279874	0.865893317793098	0.834142363783431
ENSG00000006377	180.707711322682	-0.165074899038895	0.603652028239195	-0.110040069787612	0.773830562188292	-0.189762477993973	0.869617421841619
ENSG00000006432	450.950021263034	-0.0136933068703102	0.984833207012917	0.609040143545068	0.275456509070917	0.345268678654497	0.871816052459052
ENSG00000006451	589.876262820459	0.0648999873001925	0.835330582350338	0.407012536306164	0.0838095368881302	0.342673938986642	0.706207280853493
ENSG00000006453	1309.86818152471	0.388174222096062	0.0741690296522154	-0.0367049336579082	0.923012734130877	0.0923538346689401	0.931588254786859
ENSG00000006459	312.074342331649	0.0589001426229869	0.916997765906334	0.813588654760066	0.0374109609146262	0.640828197757642	0.662888570843564
ENSG00000006468	68.1516682839236	-2.61337061825299	5.08302800238782e-06	1.55267179277122	0.030966659274603	0.67725610143618	0.824094553364837
ENSG00000006530	1031.02381214301	0.161580704255052	0.559910914161087	-0.0786238417002669	0.823959707412106	0.0879227753362233	0.938892833491157
ENSG00000006534	30.9304040170726	1.08628100622968	0.0463039909188726	-0.616350191860901	0.351779694523981	-0.544841533045511	0.817357773274955
ENSG00000006576	386.833933844231	-0.401122144149955	0.157256485526146	0.419851653273497	0.181228139755337	0.103214474783392	0.943216173370062
ENSG00000006606	4.38060098213642	1.45947317294591	0.27218495167703	0.47471040803802	NA	-1.32755163725615	0.787086444996986
ENSG00000006607	660.910784070884	-0.955898619698676	0.00137920088742172	-0.0831703789452595	0.878455309500688	-0.197093633026943	0.898281951137925
ENSG00000006611	45.9724210903106	0.930051907794978	0.0721562301831813	-0.672998195433699	0.270232884781553	-0.177281532841607	0.946488923996843
ENSG00000006625	269.711418744478	-0.109844821433052	0.808213095140052	0.0612527640141208	0.911668626879598	-0.0944324379901149	0.956660492252923
ENSG00000006634	432.596390833034	-0.00765168268120271	0.987824375657774	0.322054589365353	0.438750057839856	0.184540554114549	0.900325616763999
ENSG00000006638	45.2467736291953	0.0273843867079841	0.964325430376931	-0.297230429887322	0.577973738673218	-0.560854759909725	0.749640619630877
ENSG00000006652	272.92046359395	1.2343576407805	0.000193527130698585	0.135954345248923	0.810142950470415	0.385106940901685	0.809186494470154
ENSG00000006695	438.24097549895	0.397001076941851	0.029600473655632	0.114685214802456	0.664192533296342	0.123320257653862	0.883516128188709
ENSG00000006704	1274.19722476466	0.97330218375815	0.0488661269133547	0.144071728446054	0.859556256613343	0.306070245234603	0.897494799260323
ENSG00000006712	3418.05878052999	-0.227851880129408	0.285277234175675	-0.0326753875744163	0.923308814582674	-0.0824372871034434	0.931727729340744
ENSG00000006715	618.030514155808	0.000122549807232743	0.999491364523112	-0.180529543685154	0.434558421205034	0.206513336064433	0.787086444996986
ENSG00000006740	628.807768561285	0.671413165838369	0.0868441452654424	0.149355295463723	0.804034430440476	0.163940128949187	0.931841630654219
ENSG00000006744	2684.14649123534	-0.138702058402378	0.717080532376162	-0.0597413459232727	0.903194569891746	-0.313050121977494	0.798090947561538
ENSG00000006747	465.312839716414	0.17420330298638	0.73905316930554	0.160013763366872	0.785674163593939	-0.0694969906772825	0.977564042292882
ENSG00000006757	195.239761800079	2.41454080244415	5.87875391391759e-13	-0.541613360424882	0.234362535132472	-0.274934709497937	0.876143530095574
ENSG00000006831	2023.12329877976	-0.155462873026591	0.368580285334609	0.292850778391423	0.0816141088357275	0.169569355332575	0.793634783805247
ENSG00000006837	14.4678185631538	0.59459419499822	0.452371568686038	-0.227309509251397	0.822327598269897	0.158316982254386	0.963874431233269
ENSG00000007047	1071.63568689496	1.3468348155061	5.24794117303771e-11	-0.551916198009492	0.0376828346358404	-0.169276043512877	0.880005551998736
ENSG00000007062	1.68264029417773	-0.397163243396333	NA	1.09402357967049	NA	0.678382553594344	NA
ENSG00000007080	2279.85380407977	-0.0269424551201582	0.936875608989082	-0.194154975388048	0.501825863164792	-0.338705407946667	0.717418735789413
ENSG00000007168	1677.30068720207	0.224339356774248	0.270385651600348	0.258928539459647	0.24034817592561	0.233064437719103	0.777127454653282
ENSG00000007171	94.2854625647727	1.80652019515872	1.79616799907679e-08	-0.174584387926436	0.728498295716011	-0.278315514533158	0.856677399736476
ENSG00000007202	4989.0937339702	-0.265458958709334	0.279335433318196	-0.253884300148464	0.363799994964982	-0.0634048393465533	0.958804343684527
ENSG00000007237	137.603726494443	0.341977284014155	0.386511383060738	-0.432651486393424	0.30310342688453	0.0741794167220726	0.971744731638168
ENSG00000007255	268.706010197637	1.31087422738054	0.00526591182007068	-0.947993068712736	0.0912620197241769	-0.506733850267811	0.821416630828226
ENSG00000007264	764.803750018951	0.963389427711286	0.00947031117140326	-0.0656916440566972	0.92388575542645	-0.200787300002426	0.915011332676682
ENSG00000007312	1.3131752615983	3.59695674088216	NA	-3.74051281733967	NA	-1.55859716427193	NA
ENSG00000007314	1.49368255367087	-0.423065985981101	NA	2.30411159071535	NA	2.10953755558657	NA
ENSG00000007341	285.362789202989	0.23276085574125	0.439198522795173	-0.356620572135142	0.244851015475231	0.202518937043396	0.859817125506582
ENSG00000007350	9.46797859734622	1.98642574564521	0.0354736148630151	-0.128056401473902	0.920019391685314	0.394724367931661	0.900526246712618
ENSG00000007372	471.162704861483	0.277416473942986	0.235752761773409	-0.0537668284018451	0.878854183044639	0.00148002569992147	0.999399168414163
ENSG00000007376	701.270691029328	-0.187013183146919	0.389575391543618	-0.291242209924865	0.190244769926865	-0.362828374325372	0.638271514122863
ENSG00000007384	129.149056450678	1.06265532085097	0.00577488624739419	0.600181468943162	0.191233577769054	-0.19469517700237	0.919200510165175
ENSG00000007392	783.066780786524	-0.226611969747522	0.373056619563012	0.474716586792717	0.0503653257956391	-0.202962391424631	0.834372389470531
ENSG00000007402	286.313269723207	1.18344766825939	4.95974377847701e-11	-0.773668989883208	0.000138007525026953	-0.277078955300642	0.758703594081308
ENSG00000007516	105.442195972121	0.198342666712076	0.612506225185076	0.263149259635184	0.506002653009617	-0.33890936928082	0.795371249174922
ENSG00000007520	809.554926209474	-0.236794609582939	0.422895091808991	-0.148299077110376	0.686521711154251	-0.372149864070912	0.730530702846648
ENSG00000007541	516.612752321874	0.281509360165202	0.222167195989363	-0.14189671032612	0.637435906619229	-0.11008543230809	0.914642026221009
ENSG00000007545	400.916363409642	0.356958124198189	0.200915232497822	0.18176198038566	0.615237511021495	0.0436881983397534	0.979562035072136
ENSG00000007866	260.23154591541	0.370839422893595	0.211638424236423	0.198085024140598	0.600896659474559	-0.0304442441812464	0.98640731440469
ENSG00000007923	1927.38325864804	-0.456225845756748	0.010125135096422	0.110259322709828	0.686299002321487	0.0817201218764408	0.931146003366246
ENSG00000007944	286.183369930298	-0.252533633756883	0.303165440679201	0.383630820393015	0.121099303428785	0.359061058338923	0.706207280853493
ENSG00000007968	964.357856848935	-0.0516849379448013	0.892154986960358	0.33294335710097	0.272542351698082	0.221555726799118	0.842921613974572
ENSG00000008018	1850.53342228903	-0.256064847974547	0.444301051328166	-0.0364834787697417	0.940894811834299	-0.257569352575425	0.83479945281692
ENSG00000008056	8.45326773939254	0.388932424281623	0.726310716349177	0.622018725029221	0.523606076524583	0.729952613752203	0.820916138930846
ENSG00000008083	1063.07986602267	0.22609293896298	0.331745160384696	0.0204964850939681	0.953604618924899	0.0429967182602449	0.973677561528035
ENSG00000008086	119.989198719063	0.0936589702485871	0.883666766698589	0.534722813755084	0.286031914415595	0.291821488391674	0.878339045946131
ENSG00000008118	18.2220022812505	1.98548406227921	0.0138927279359806	-1.01432910574965	0.284333150593307	-0.357583135197477	0.921926809925473
ENSG00000008128	107.271064495729	-0.0298411769182261	0.955601060376698	0.219570927306587	0.639334984337908	0.0644959722595769	0.976464617372977
ENSG00000008130	2176.14171847543	0.299913154709621	0.112720801290864	-0.223683753752689	0.32440163876333	-0.0603720389758277	0.951740335478987
ENSG00000008226	36.5275943841462	0.0661447295569347	0.915076121181153	-0.336890526665772	0.535364774234596	-0.071620726559124	0.977410300567339
ENSG00000008256	693.952518411252	0.493150922103721	0.0867195112874678	-0.147903960013203	0.723846553797126	-0.0482636011842642	0.979562035072136
ENSG00000008277	402.696619526646	0.514446854924754	0.078952656272043	0.060833111514425	0.902676573798587	0.224261321951718	0.864121722712737
ENSG00000008282	722.189396562958	-0.236448210733039	0.162884952267754	-0.0634849392153604	0.800772243328285	0.0634264548219248	0.939552577602265
ENSG00000008283	303.262432233905	0.09593097349409	0.762717795149639	-0.295823780896903	0.290389379360723	-0.0798342856659709	0.947997662913845
ENSG00000008294	3136.25808241072	-0.0707335775621691	0.874530354665482	0.130541634877188	0.771476291077466	0.301895945292981	0.819341325195568
ENSG00000008300	353.136495239228	1.91003886522094	1.84865486592247e-07	0.174953709370652	0.78654662921936	0.269160187649887	0.887583963864418
ENSG00000008311	596.531462283681	-0.364602846721541	0.248368383215009	0.298790264504519	0.42203251216725	0.303707054979455	0.814749387226114
ENSG00000008323	3.08895598099181	0.317964771893043	0.877681529734127	-1.02389959920438	NA	-0.844948287180506	0.897728091129896
ENSG00000008324	227.146519084153	0.594774564585513	0.0165519062025351	-0.361927903406725	0.238810112673614	-0.420239631446835	0.706207280853493
ENSG00000008382	306.858773519298	0.164678638002769	0.676930657350147	-0.624123638682135	0.0588552442097903	-0.38461935619741	0.765670235807382
ENSG00000008394	369.072203888406	-1.05359100958782	0.000261563558764359	0.0265176783589648	0.962560049123609	-0.171079117159277	0.913749334701477
ENSG00000008405	380.852074009975	-0.356659645522024	0.338571808753624	0.645248978142566	0.0780522770165048	0.386985636661149	0.787086444996986
ENSG00000008438	1.51331889003254	0.503754437952128	NA	-1.3399936770217	NA	0.228076673063914	NA
ENSG00000008441	597.81034797764	-0.0549025268986254	0.847012905900227	0.171335808650417	0.502102894698601	0.0545804371414359	0.958804343684527
ENSG00000008513	315.304340837839	0.706490902054744	0.0525160330141122	0.0418064580610501	0.947050612008441	-0.138250201371875	0.943415673482183
ENSG00000008516	20.8072270728481	0.34103089293666	0.558208399627203	0.266137281300562	0.666959951009175	0.208763291205835	0.920170420330832
ENSG00000008517	36.5508286994566	3.19086667499976	2.75643099750568e-06	0.537152598254808	0.484192937215595	-0.365054362835547	0.897494799260323
ENSG00000008710	1132.84621736895	0.639661457866264	0.0113969224683334	0.12164667083712	0.762981024747211	0.00624114253221839	0.997356768186139
ENSG00000008735	695.781381871061	-0.0869254035603226	0.776454863467293	-1.14542056041668	7.33509256125949e-09	-0.354194167345312	0.708140808048552
ENSG00000008838	2460.13947750924	0.146566857556677	0.495035804315881	0.0164372288266081	0.956853606009344	-0.126487670008631	0.876947971409769
ENSG00000008853	219.781955053116	-0.196679492068625	0.551754171194497	-0.13046447812997	0.746652180360255	-0.142928785708792	0.911955036374696
ENSG00000008869	586.16413783115	-0.259695047266397	0.334477443697983	-0.0650649227459917	0.8682148905284	0.0226774615134423	0.988995665862137
ENSG00000008952	593.631314565361	-0.597766333115919	0.0585190459246271	0.920456196100615	0.00460251241614051	0.376615798304965	0.787086444996986
ENSG00000008988	5493.39173694729	0.400822816828021	0.139633383392325	-0.187630770334881	0.606276075230899	-0.112182869562271	0.931588254786859
ENSG00000009307	9365.03691178682	-0.64506238871005	0.00370737267627554	0.53546402254279	0.0407649112995173	0.196927207189776	0.856677399736476
ENSG00000009335	2214.21977300886	-0.429770311194437	0.0109695553805937	0.437426065896249	0.0220499765229586	0.222302745423527	0.781413371632136
ENSG00000009413	417.210161179004	-0.613987845313941	0.203426735081417	0.616335964485043	0.254942799676804	0.322312019766548	0.876219788974325
ENSG00000009694	1028.57569822648	3.45233019763871	2.74924656083631e-23	-0.282202323733117	0.639474925925484	-0.576417299935193	0.756107785853204
ENSG00000009709	61.3758845857158	0.537873600526593	0.264260399686191	-1.56739390581762	0.000558606099013605	-0.597280972487072	0.756107785853204
ENSG00000009724	34.6281006275965	-0.263252517869012	0.776253810161452	0.7286406467997	0.375009034085429	0.354286478945853	0.909385889468053
ENSG00000009780	220.766770309427	-0.0289075090839642	0.932448289087167	0.11233498584228	0.727464316121553	-0.0168309259635741	0.990565836712037
ENSG00000009790	17.9246313744746	0.230009930297476	0.789110639397611	-0.277436319159691	0.764291031652461	-0.150926057606559	0.965217381486937
ENSG00000009830	834.437968881267	0.489904807551722	0.00854130934840395	-0.696996210188304	0.000323468597486336	-0.258795302541905	0.764399046512731
ENSG00000009844	631.645487704024	-0.321813159904012	0.17824806362357	0.322748753161583	0.229105075073143	0.188461915982762	0.85422445619189
ENSG00000009950	334.188593843171	0.192947565853621	0.541050511981602	0.299561498116043	0.341282152646598	0.112626412050323	0.929068327453132
ENSG00000009954	4301.06612222358	-0.131114930079964	0.638868235575879	0.272168670783924	0.302448182721065	0.383893828076755	0.662888570843564
ENSG00000010017	825.657909680535	-0.0790154504092948	0.702569606637451	0.275327312607869	0.112343828534595	0.1228613795712	0.860327838454361
ENSG00000010030	6.18865724686934	1.99401772692218	0.121642253067964	0.0490438632675786	NA	-0.647547087648188	0.897494799260323
ENSG00000010072	528.763007302471	-0.169867896087506	0.614721278706766	0.185376696165608	0.616079169107911	0.15981407020685	0.897644267591319
ENSG00000010165	913.644526668675	-0.523705633469147	0.0195379031947045	-0.186044718258672	0.563379368565024	-0.0953412997539134	0.935973824612566
ENSG00000010219	370.91669442651	0.399086013635679	0.178021923095798	0.190696746873464	0.624731042829227	0.0109575745555765	0.995852797541092
ENSG00000010244	2004.30106298314	-0.250058904718822	0.2220331026102	-0.0148047991725302	0.964642837333134	0.0158509514525382	0.990068047389639
ENSG00000010256	4193.83661999182	0.305939509378384	0.298316527540023	0.0734903501347564	0.865070942102333	-0.122043076712859	0.925208928342656
ENSG00000010270	622.934743266785	-0.125104287664608	0.675705359457482	0.00183431081005985	0.99732679937012	-0.00417397520170231	0.99781240045891
ENSG00000010278	854.723584883322	0.204894671363563	0.444386536372698	-0.241126649733205	0.404701590864149	-0.5154104689684	0.397132908765982
ENSG00000010282	0.928980422482091	0.335033778190105	NA	1.22329866632862	NA	-1.35308398971471	NA
ENSG00000010292	5805.79348667107	-0.117950494942393	0.731999229390921	-0.0746683882886804	0.85584103078685	-0.230155804284473	0.834142363783431
ENSG00000010295	592.24264328267	0.324010866838762	0.133120822801255	-0.233328403117825	0.369695290124537	-0.0981810994007119	0.921926809925473
ENSG00000010310	28.9824407844397	1.02845891903138	0.195956006009929	0.629862129170719	0.490542494156867	0.0240107815585911	0.996725749958124
ENSG00000010318	148.165307967175	0.944385513167956	0.00181334817599266	0.0531743740510594	0.92388575542645	-0.137925173120102	0.93154675371678
ENSG00000010319	38.3061985297815	0.799930818207253	0.157960800149663	-0.541788438722841	0.424899087833298	-0.237535900089191	0.926347019227371
ENSG00000010322	2268.82308482032	0.597420777907393	0.000301826547267059	-0.34897508186434	0.0905344026845255	-0.0867443836576167	0.922270019710501
ENSG00000010327	21.7960059475275	2.95286273567552	1.19178885259159e-06	-1.0316063878061	0.076994021829218	-1.25509667480782	0.343434890435312
ENSG00000010361	774.710077242996	0.993495617357779	2.04876492281246e-06	-0.583937872741321	0.0236397741752699	-0.244971324253625	0.820238658421599
ENSG00000010379	5.94358215718586	0.747368589777487	0.65041169858634	1.53957161739985	NA	1.28007684090792	0.786955127201788
ENSG00000010404	81.2759681324314	-0.341395098391499	0.249257060558822	0.0111748487276489	0.982711026430479	-0.000496364640378792	1
ENSG00000010539	267.94459008846	-0.528559454080721	0.0429500349927517	0.463283605955615	0.122900679896192	0.0653109826591976	0.966391395679046
ENSG00000010610	9.50255745400963	1.20441927545086	0.250518679648586	0.276095459334311	0.838339589677055	0.291457811940111	0.947997662913845
ENSG00000010626	82.5246335226291	-0.246785455870019	0.648503847702136	0.481756954311975	0.346297646087171	0.343035039270895	0.854396566433264
ENSG00000010671	13.6578547728129	0.433482395501897	0.631878580418539	0.558498975800808	0.515183118172839	0.1346186750633	0.973677561528035
ENSG00000010704	1.0078034195978	-1.68599343685616	NA	0.79931763072305	NA	-0.133831696947114	NA
ENSG00000010803	1269.91443364353	0.405097604193185	0.0803251851387341	-0.247326947469113	0.396629419943856	0.0940965093479702	0.934472013335319
ENSG00000010810	2355.91459114115	0.903963578041581	0.000116388247979494	-0.503394221538966	0.088041244177296	-0.070418307174218	0.961573838685584
ENSG00000010818	411.503477949278	0.112654793868857	0.841653500752468	0.54828729236322	0.227435487351294	0.361148869288159	0.832706743734531
ENSG00000010932	1.02503551314466	-0.74709104879897	NA	0.324839618350798	NA	-1.31902368075216	NA
ENSG00000011007	1813.25840216626	-0.447254430654238	0.0720471677153596	0.1803880259425	0.602729905967166	-0.0581003300367355	0.968088820721308
ENSG00000011009	753.953732758414	-0.440168206651551	0.103084631793265	0.0785764317549588	0.855301745014703	-0.195686010829367	0.873524751010155
ENSG00000011021	222.497264062537	-0.044360579963812	0.930153876459823	-0.0296304200270744	0.957382257335713	0.0723262718619271	0.971362101028748
ENSG00000011028	706.421819750929	2.1129107675328	6.19090530809746e-08	-0.140337392359286	0.84961555945413	0.197968461612907	0.930686317166548
ENSG00000011105	353.210580542835	-0.0177939870400796	0.951467504787151	-0.549097286850864	0.00438346210110338	-0.194086716721507	0.814749387226114
ENSG00000011114	506.896810058378	-0.381007340456452	0.119540279064913	0.255233834593162	0.398097055463198	0.234178002430282	0.824679623558537
ENSG00000011132	367.424500214346	0.269760839930887	0.288050293629077	-0.325568611201538	0.234475204258581	-0.207951109501126	0.834142363783431
ENSG00000011143	700.376519840212	-0.0879054024989182	0.817524574515995	-0.252886656671793	0.467902261861235	0.0231869204647485	0.989692386099957
ENSG00000011198	301.935982180517	0.0494224034195797	0.883666766698589	0.497268034426271	0.033667170569867	0.0183484425829093	0.990068047389639
ENSG00000011201	644.791172234586	0.372249646958439	0.21851829508839	-0.307171813159235	0.385777574961045	0.0591538001920102	0.973348925584842
ENSG00000011243	2489.17385329799	0.954810202209883	0.000251100447818722	0.280267565544974	0.459778611669934	0.150938090083093	0.914846507645447
ENSG00000011258	378.125160961697	-0.26095230120142	0.362904286709005	0.300436417873777	0.333078300198276	0.339222501629814	0.756107785853204
ENSG00000011260	1435.41251574762	-0.81541829225745	0.00386988634439851	0.12199913033685	0.797002220256595	0.0169365198667477	0.993252087517766
ENSG00000011275	1223.01880576416	0.411267511494414	0.0224099019478811	-0.162692135599379	0.513231855390531	0.00837069967218027	0.994892986130766
ENSG00000011295	1120.20173362486	0.819831463732032	0.000357175007082144	-0.24913088694962	0.451105848164762	-0.0195513556550329	0.990680200268698
ENSG00000011304	11887.5527806933	-0.178640932704669	0.268654025896781	-0.0614844571138318	0.786885040176403	-0.0980610691701778	0.883751447971256
ENSG00000011332	396.360973065166	0.379847405119939	0.254579530922669	-0.126408874423061	0.787791064687377	0.00680280035289278	0.997356768186139
ENSG00000011347	122.414917357131	0.549835886676888	0.0931946631572568	-0.0543777424990539	0.922055866777324	-0.0780618464505693	0.965370938343189
ENSG00000011376	1003.95264662474	-0.0337728604323714	0.90375804749164	-0.00339104196948784	0.992604235908785	-0.0119595861683478	0.992729375859754
ENSG00000011405	376.159199568952	-0.528164380249715	0.31109047077063	0.560718608215217	0.331766243158504	0.499042887519368	0.809186494470154
ENSG00000011422	169.49108853028	0.59962894938257	0.0067601775993771	0.128153417682182	0.694689964281856	-0.198330515653467	0.846076053139955
ENSG00000011426	1160.79126821948	-0.569889279809776	0.151972811898388	0.760609245785726	0.0715413681808232	0.318880230855304	0.853640124478309
ENSG00000011451	2123.512537067	0.268547817010968	0.183059161461552	-0.306259116332111	0.162606952866487	-0.152752861894645	0.859292768850908
ENSG00000011454	708.600460874794	0.114586319942113	0.765835381531116	0.287602906311052	0.413983658157563	0.381502635570452	0.755973385416557
ENSG00000011478	360.599255382924	0.426961825082958	0.0623045205078425	-0.24909072826775	0.388543280593992	-0.1250799168073	0.90479152028172
ENSG00000011485	2704.92841394945	0.465818814916512	0.00154935032390981	-0.314351560180614	0.079905154707741	-0.149561513074587	0.834142363783431
ENSG00000011523	434.763414208648	-0.230954190139434	0.285835734637156	-0.133994715764702	0.630602245552021	0.134654936003641	0.880872875550406
ENSG00000011566	361.141274358824	0.533660187088262	0.0638170868881856	-0.630099396784488	0.0454982041621991	-0.0479314878859534	0.979629781486571
ENSG00000011590	1.06987882314326	1.44609372952899	NA	0.581269548969636	NA	-0.178812761098326	NA
ENSG00000011638	101.145109516593	0.00693795212229363	0.987106945588448	0.301119797930682	0.38400823409783	0.107619637084527	0.941164972304119
ENSG00000012048	990.46647777492	0.0185208236400247	0.966005047066756	0.028381551763093	0.951932644249484	0.219307260647765	0.860327838454361
ENSG00000012061	828.688992700654	0.616798172048526	0.0164560996066713	-0.272628096290859	0.429374810851468	0.0477062236778716	0.978601717712077
ENSG00000012124	2.61172518867264	4.10240487854018	0.037864398656113	-0.184235864448476	NA	-0.340371735274427	0.967439084569082
ENSG00000012171	137.789664495126	1.06693992001477	0.0109237418617375	-0.127184938639602	0.856338210014584	0.0358331600672553	0.990068047389639
ENSG00000012174	770.146344218979	0.0553884244303969	0.874426061799255	-0.352173228699689	0.191056150460615	0.114142677185198	0.917199640909578
ENSG00000012211	463.045851499744	0.550867588184964	0.0162658119230607	0.155375412716815	0.644498726790628	-0.103279378987936	0.930686317166548
ENSG00000012232	1369.41588125695	0.0286573999925472	0.935314999819128	0.134144735747706	0.681283685432023	0.0651844589425431	0.958475857808752
ENSG00000012504	2.2914343725591	3.53867221465805	NA	0.122534592555579	NA	0.728361101232227	NA
ENSG00000012660	1759.45701087525	-0.328520792822879	0.060641020617208	0.166227517821935	0.471475263149204	0.206372335784158	0.787086444996986
ENSG00000012779	56.8798165251541	0.267819854913894	0.659463956160808	0.100322877201503	0.896615183488763	-0.256394079492774	0.903183249971354
ENSG00000012822	621.458774375884	0.955229587477237	0.000121110386146754	0.17468505788515	0.657586671896541	0.115264605920215	0.933354199206144
ENSG00000012963	993.315226878829	-0.0998378658574081	0.599558497558265	-0.324910807968491	0.0484217263972054	-0.0856614349545073	0.900325616763999
ENSG00000012983	579.413077780614	-0.46483626317683	0.0741006728890677	0.33363239683925	0.291098873590778	0.445862899256643	0.689292897283827
ENSG00000013016	235.033676665055	-1.15145955157311	1.40602542055383e-07	0.109770801157748	0.787255430790272	0.0432666743584077	0.980684349214514
ENSG00000013275	4494.31779093063	-0.108636599955266	0.746131088266299	-0.13110955891123	0.713586282769434	-0.0472605656233684	0.976464617372977
ENSG00000013288	311.007435868933	0.251740235827203	0.234350417101064	-0.234139955170298	0.328064477612576	-0.0861395594763548	0.928332184659857
ENSG00000013306	2804.92205234153	-0.650297417340869	0.00312909299183032	-0.560128677033147	0.0297705529157443	-0.484515583004219	0.584704606082915
ENSG00000013364	231.047528304839	1.05599017528993	0.297877319191057	1.14160435605016	0.304184272324729	0.838102669056174	0.834142363783431
ENSG00000013374	1446.38353424296	0.0133669236609135	0.96284746683793	0.307982598072612	0.12815177125862	0.100578877987622	0.9022016096389
ENSG00000013375	631.042172950128	-0.535381157984995	0.0889068343042188	0.932486454607636	0.00298436329629796	0.265226920752898	0.851119045592582
ENSG00000013392	131.999116145399	-0.529658644242551	0.0822703503821982	0.499765718055668	0.14755900369199	0.285242507623056	0.833289630991347
ENSG00000013441	313.586923220711	-0.177888340876964	0.704861004117492	0.796252894617021	0.0345175660034474	0.470678076987255	0.757076696853431
ENSG00000013503	471.807471429725	-0.554947902042506	0.100434550116638	0.0246981815509751	0.966186445898076	0.154812570832026	0.922408234232229
ENSG00000013523	1040.3590677704	0.385427946267099	0.156388596900021	-0.494986730525048	0.0873595059378669	-0.21428090902898	0.854949735531641
ENSG00000013561	777.585964179847	-0.0947585210782765	0.800988083754882	0.0986856030392875	0.812286171313283	0.125528613134355	0.922270019710501
ENSG00000013563	500.829758748605	-0.260796127381451	0.405404076414161	0.0998417865133194	0.813829011516003	-0.300596848835927	0.797256647992165
ENSG00000013573	1976.65185800225	0.130168917912617	0.5574722021474	0.228169406156421	0.294730264059226	0.217587309093158	0.786955127201788
ENSG00000013583	627.215017649969	0.0616884739486182	0.882331056668419	-0.23472837517318	0.521599577508061	0.034939970522515	0.98564211481071
ENSG00000013588	471.406215859007	-0.94473040942363	0.174720672350975	0.6928686407756	0.410746760292277	0.360055760649769	0.906870450024531
ENSG00000013619	165.465475328604	0.302797184335624	0.382706044721522	-0.234038639182788	0.570696074650682	0.0154506819624259	0.993355994262531
ENSG00000013725	2.6624167781484	-4.38527495888169	0.00369633347923767	2.00146085271341	NA	0.356870145644543	0.979629781486571
ENSG00000013810	2454.90438122898	-0.317597928236697	0.263610309796322	0.0136928774934277	0.977492240251606	-0.139398187699995	0.909739976202371
ENSG00000014123	303.592907484702	-0.438042794171032	0.28084110586893	0.228056765878562	0.666856944578894	0.348511467851322	0.832706743734531
ENSG00000014138	233.459407152606	-0.384863978199135	0.396526626595154	-0.750976636192387	0.0926560104575572	-0.244979804104425	0.895615571088755
ENSG00000014164	439.418993180499	0.125369011583759	0.744728964618256	0.189176086367582	0.63057594607	-0.0415346471750411	0.982761442983854
ENSG00000014216	1213.09487321318	-0.312267075204729	0.093846142691528	-0.234054566551445	0.299850894738048	-0.238225128996033	0.765670235807382
ENSG00000014257	7.31785702275941	-1.17129987956807	0.199303741568653	0.228193755429902	0.877122957819569	-0.625694143524376	0.885892796068314
ENSG00000014641	1515.71571184913	-0.837064848438111	0.000947735285297542	0.167712456650562	0.678549438391063	-0.265554556915649	0.832706743734531
ENSG00000014824	680.58837821849	0.0207700265286931	0.957663627879294	-0.091606774279496	0.8121357244796	0.128028899156111	0.914040646260613
ENSG00000014914	84.0559494566101	0.711806306157657	0.169587834174101	0.543366398234946	0.357415709423357	0.41557821377613	0.843514131432953
ENSG00000014919	629.772561104426	-0.266515980491823	0.373124908221542	-0.332424882943199	0.301552589625832	-0.00454101692380747	0.997918663842503
ENSG00000015133	754.079483507492	0.018648669018505	0.954957463628249	0.0551318263589005	0.869645781056716	-0.00777898744441995	0.996244303415312
ENSG00000015153	215.27372206309	-0.139633256819803	0.622117070702815	0.528056148489418	0.0221817301466231	0.325519134395923	0.722596128256891
ENSG00000015171	719.067236379046	-0.151128493957427	0.527535476298436	0.22446870043975	0.356344790644004	0.453130350273544	0.36754561995315
ENSG00000015285	23.2152567597109	-0.35824928496552	0.575445549388994	0.472865182775057	0.472445810141903	0.234656431275578	0.92444988600618
ENSG00000015413	7.01892643557902	1.56729480848623	0.073900143387985	-1.86503963476321	NA	-1.49602661594833	0.662888570843564
ENSG00000015475	398.307779652671	-0.0589456097844312	0.884542635782147	-0.166188343813439	0.663722947179669	-0.308072710555887	0.787086444996986
ENSG00000015479	30.3067610344056	-0.484424303780575	0.524240116921562	1.58174880601042	0.0111198337199231	0.793239251800664	0.765670235807382
ENSG00000015520	120.264066386003	1.70861621598867	2.18611099945561e-06	-0.225802439865535	0.691394566545925	-0.199043713447621	0.915948005274541
ENSG00000015532	792.6500100351	-0.563054718904888	0.00148042673774625	-0.184615124600817	0.472445810141903	-0.0874816490720094	0.928332184659857
ENSG00000015568	294.630703217169	-1.04444173219342	0.00249142634576717	1.02576116110519	0.00875274116579628	0.682549931908772	0.652969431032408
ENSG00000015592	7.92117611624345	3.84829844948777	0.00629059271993416	-0.259959554316177	0.832646064715572	-0.371903415340992	0.920170420330832
ENSG00000015676	1825.45461456074	0.270495170258451	0.259658760415014	-0.118426206108267	0.712014557078446	-0.0797203656185738	0.946007125463039
ENSG00000016082	24.9374108653143	-4.80811955461309	3.50187908839273e-27	2.25265358265113	0.000138007525026953	-1.49823381875213	0.757076696853431
ENSG00000016391	595.255410875124	0.601524709508272	0.0424529002027189	-0.30694230457462	0.426991083088326	-0.0247622485702296	0.990068047389639
ENSG00000016402	73.9550054514813	0.104393350724904	0.838395971516982	0.110031983068369	0.843588608033044	0.0926598749200399	0.961225673969123
ENSG00000016864	701.146609047829	0.83138145514407	3.04944261040252e-06	-0.233486088485962	0.357770154554965	-0.213199232054909	0.813548218655484
ENSG00000017260	912.57732949735	-0.17882222525821	0.350244488892217	0.267708518862569	0.169264970534542	0.122279380480049	0.876031011198837
ENSG00000017483	4.69900737089204	0.245249400221182	0.864388481992241	-2.00443367806644	NA	-0.810347200952032	0.85853507405915
ENSG00000017797	1292.10483288974	-0.734326769708144	0.000115207437886028	0.297252805059877	0.250108589381638	0.10939261680002	0.915948005274541
ENSG00000018189	544.047432078857	0.130326617129756	0.57437853886977	0.480567391694935	0.0117021883742479	0.306767012127478	0.706207280853493
ENSG00000018236	92.2898203706622	-2.7313839055595	3.10456017793417e-17	1.70792936186787	7.00177485734173e-06	-1.68947930127869	0.0197121216988604
ENSG00000018280	5.05428028715254	0.174786142135346	0.899579480655464	0.0260009839832428	NA	-1.68419799652393	0.722270801789957
ENSG00000018408	428.066916938882	-0.678473126456596	0.00318192873565932	0.609364413041855	0.0223423151605072	0.286563725956464	0.791151001061858
ENSG00000018510	721.64458254331	-0.721873053449799	3.4691997724009e-05	0.206999355073022	0.419465729735192	0.264927685466206	0.761101309767662
ENSG00000018610	850.566557070505	-0.137559688024709	0.674842531076206	-0.199944316485921	0.553227433341401	-0.181708999181807	0.873959163860783
ENSG00000018625	1.07871617253431	0.695041866066619	NA	3.65736522306073	NA	0.840672022914708	NA
ENSG00000018699	403.613591254958	-0.948649412080795	0.00131196245210541	-0.13164913990561	0.795530920564476	-0.0364908794530217	0.98640731440469
ENSG00000018869	95.6220189000493	0.896121706999687	0.00248834903395924	-0.11627630041317	0.805935782970351	0.300546584891086	0.821416630828226
ENSG00000019102	1.78454351278129	-0.714591608318051	NA	0.557606863504619	NA	0.264887104160831	NA
ENSG00000019144	522.826516412983	0.1587652959476	0.462708056130145	-0.0137072224077243	0.96558760546617	-0.0596114877964619	0.951297722850044
ENSG00000019186	8.93426222771956	1.52867713129187	0.125176517049144	-0.026479530251857	0.986305529237837	-1.42332388897125	0.722596128256891
ENSG00000019485	154.473895249632	-0.00193580392583722	0.996020442659169	-0.539028670976148	0.0848816122152177	-0.225071467583825	0.857492627787536
ENSG00000019505	4.23593640162186	-0.432054831835031	0.763207068532743	1.42370185367847	NA	0.373178758520936	0.945282567121848
ENSG00000019549	2.19445479738834	0.547061326714076	NA	0.636669576267477	NA	0.363550189152975	NA
ENSG00000019582	7.56091550932183	0.218784969775007	0.860804047405639	0.747386348130318	0.438730557761538	0.788321188749666	0.810936802466834
ENSG00000019991	21.2460602921057	0.878535286516488	0.154984656154848	0.208636270827316	0.799582427024757	0.189873555595897	0.946356936301276
ENSG00000019995	769.317345406938	-0.033632904777191	0.933140115144015	0.448201792895218	0.123850163641045	0.415742631156825	0.706207280853493
ENSG00000020129	932.207750245347	0.14045045047837	0.780068385952273	-1.12854585237749	0.00195429165742236	-0.334850795468116	0.834142363783431
ENSG00000020181	220.123372300662	1.01278508448282	0.000265837911521741	-0.228782304666851	0.585220719862969	-0.353109259973445	0.787086444996986
ENSG00000020256	746.446103289327	0.29469526378791	0.0716322191790935	-0.254709048626439	0.176126134388711	-0.189773328929365	0.787086444996986
ENSG00000020426	329.180712866858	-0.257880008593551	0.47054283535135	0.268444003713259	0.497957446075013	0.220442623127339	0.873524751010155
ENSG00000020577	372.792219675732	0.136452797157038	0.701176290603532	0.344748500018757	0.282468099577999	0.208237622130986	0.862251181250175
ENSG00000020633	661.02782920037	-0.0875229081266856	0.702405529206553	0.0136344795127058	0.963732250409926	-0.094930866402134	0.90479152028172
ENSG00000020922	536.980107462292	-0.0840783356555065	0.835993355301086	0.49037285181925	0.115071106300097	0.418401591081962	0.722596128256891
ENSG00000021300	155.318711654143	0.235088372000078	0.479209925229494	-0.484457771324676	0.125176994735186	-0.30200505630965	0.800624589107338
ENSG00000021355	372.66373618508	0.274148497279947	0.24747669903339	0.0177029928006296	0.96208865663988	0.0136014588383526	0.992729375859754
ENSG00000021488	12.1424285510084	0.326242953403159	0.809317544522824	1.73004180347112	0.0657021170018603	0.777650604678813	0.839827845084831
ENSG00000021574	270.652531950669	-0.440565269017587	0.0689110383085929	0.185273442239582	0.581524530080801	0.168359585029713	0.880005551998736
ENSG00000021645	237.271221509103	-0.694186282966626	0.0603445608084493	0.107762211243022	0.859556256613343	-0.220341340471091	0.899827753473335
ENSG00000021762	170.317391033419	0.289667299182879	0.375782861261653	0.234422970674069	0.53423772282709	-0.0162238543666478	0.993009971336116
ENSG00000021776	630.352773727085	-0.432667736157692	0.100968873459803	0.247261708641001	0.464464355716017	0.232599754885025	0.837123919658484
ENSG00000021826	92.4573007164736	0.913263204806524	0.0801833735383074	0.530247029308615	0.402683210815821	0.550465314631052	0.795649437178668
ENSG00000022267	3621.72118583527	-0.043725593284545	0.889130840774253	0.00808050489699862	0.983265183775729	-0.0646167661494967	0.953947374447125
ENSG00000022277	778.558515654729	-0.233458573286823	0.453672532648621	0.0477762547931916	0.91735335579939	-0.194471850008011	0.873524751010155
ENSG00000022556	0.909213424318216	2.50773159644803	NA	-1.02230002613969	NA	0.444077283959762	NA
ENSG00000022567	111.009190503878	-0.611754304514001	0.137906740860106	0.119961402329422	0.853711586721134	-0.0317242156358646	0.990387485235168
ENSG00000022840	3099.92224952351	-0.326234647933403	0.0659843704969487	0.414638009735723	0.0300453920938925	0.0909030540144056	0.915065183207733
ENSG00000022976	568.715931435798	0.0936481894554349	0.73125299228699	-0.263792458532996	0.277296291737342	-0.123307959768103	0.895943971400037
ENSG00000023041	535.997700903619	-0.788037035494209	0.000300392102839253	0.0521274801726441	0.90238751590437	0.158008597069854	0.887754008609699
ENSG00000023171	266.080478952925	0.620387206077457	0.0120660865177325	-0.402603327311748	0.178244216530793	0.0801138316152559	0.953864821825035
ENSG00000023191	1870.08686194352	-0.138597241399037	0.538498145220864	-0.232069376422627	0.301907544998168	-0.19919377040693	0.804504263626873
ENSG00000023228	1801.14681794147	-0.266658933294485	0.19501831056476	-0.226873141190985	0.346297646087171	0.0287551360087845	0.982761442983854
ENSG00000023287	502.54826546615	0.0728826740071511	0.894326053927587	0.686792495008137	0.0853883907545769	0.564057318273364	0.716798083678032
ENSG00000023318	508.246385098419	-0.073842873632846	0.763571082488943	0.197265573945134	0.372573912019093	0.0930893892352459	0.912857967929745
ENSG00000023330	903.900700165043	0.315253635439432	0.0644714561208842	0.358801818598484	0.0518992504325386	0.0545305669966168	0.952703532996695
ENSG00000023445	21.3141886125868	-0.492149191997551	0.51467616950601	1.00280448266975	0.145756080010375	0.357241112807888	0.899827753473335
ENSG00000023516	351.807618729031	-0.230122103533512	0.692324555940741	0.458625806905743	0.410868025368445	0.333643536896068	0.867889725101596
ENSG00000023572	230.898923585157	-0.284573394328452	0.232358650848308	0.0941290372638734	0.780546913139302	0.0560539988186562	0.964025982787714
ENSG00000023608	132.71715441346	0.137302260132312	0.760181548388544	0.517382179406901	0.153746231114688	0.657949739226211	0.553819713034326
ENSG00000023697	592.833325270278	0.0128472966261155	0.982164175439754	-0.248217833261532	0.627060270345548	0.0131067312858983	0.996244303415312
ENSG00000023734	4429.65753060506	-0.428066194612679	0.0351215423652924	0.234656643562273	0.370437616381336	0.112791611258433	0.908870514640899
ENSG00000023839	57.5981321953463	0.34005204755446	0.687979536527777	0.842671910128873	0.258677072165794	0.56685767757999	0.834142363783431
ENSG00000023892	28.8228857100514	0.611029775374471	0.153272402578274	-0.63540830373062	0.173442729846405	-0.640737711740583	0.712120053382764
ENSG00000023902	389.911026176901	-0.153968989923587	0.495819873213772	0.28835322672055	0.182645209747413	-0.078426244536991	0.933354199206144
ENSG00000023909	435.096749927353	0.101562072615744	0.776212436570161	-0.289584085400098	0.367899094099493	-0.0776333191481007	0.955674109892557
ENSG00000024048	797.687307160354	0.037899932322853	0.915249771697432	0.170720584454009	0.588816734497746	0.379248118215424	0.706207280853493
ENSG00000024422	8.28770236238484	5.15149998337098	0.000754367016041961	-1.17977255335718	0.175931044258192	-1.16820543460768	0.716798083678032
ENSG00000024526	700.198772074712	-0.316822387383383	0.369772731933582	0.197079916128984	0.655709187951172	0.266377650083962	0.847319348063524
ENSG00000024862	231.223337824558	0.543171892099473	0.0079775943372154	0.0241347698257422	0.947192229761925	-0.0161766661616016	0.990680200268698
ENSG00000025039	742.28898209355	-0.310634138766263	0.0353735062558572	0.396501604106338	0.0118634489517608	0.191865022774739	0.77706969456705
ENSG00000025156	524.270200919244	0.140795041803494	0.535018099556555	0.314448394392934	0.127450792873621	0.263757490668733	0.736737838483769
ENSG00000025293	641.346022294363	0.143899717991252	0.653235272823351	0.541688449961179	0.0401874002694667	0.305820097035166	0.778160942132601
ENSG00000025423	127.95546431761	0.75558919709818	0.0591418407401198	0.345578741457763	0.504151435685146	0.0124586559440599	0.99718558617172
ENSG00000025434	151.632602858129	-0.134676464832551	0.774450848737617	-0.00782918871155166	0.989912920784602	-0.328423261182353	0.828937168869196
ENSG00000025708	16.7946851230273	0.0652866177879783	0.952671800191093	-1.33006372527388	0.12166269601047	0.244661493737108	0.946305861412531
ENSG00000025770	1354.32113382285	-0.486455142772078	0.0964984298046362	-0.166355278985008	0.689835760998125	0.0571580064644526	0.976067784976718
ENSG00000025772	737.996911073164	-0.0491258035184159	0.923275571073045	-0.28578723506187	0.523454549810216	-0.333122974287215	0.824513834154114
ENSG00000025796	1859.07801079082	-0.280677022030076	0.1202506835895	0.28827120771575	0.151326005809021	0.30441425460153	0.681430560309963
ENSG00000025800	2005.16209544706	-0.414029472953088	0.0288381115223012	0.518878156844836	0.0108461550686862	0.167180853020055	0.849826660952729
ENSG00000026025	10237.6540429949	-0.272867370870022	0.4604661933769	0.132090785343961	0.783022279262181	0.0757369498246801	0.966691945022653
ENSG00000026036	34.1229900899671	0.390067287803761	0.625040253637228	-0.228573358075979	0.812255338980669	-0.351252012950879	0.900448409590775
ENSG00000026103	203.001608489471	0.100728471831399	0.796423302018092	-0.1562232715658	0.696656479608831	0.0257896102129252	0.989135913014078
ENSG00000026297	331.735125182339	0.2790906031104	0.605424619102614	-0.184130156268916	0.775696101277922	-0.295121084296515	0.880005551998736
ENSG00000026508	338.972507388906	1.91196603387913	2.58313920637251e-30	-0.438173860241463	0.0343887963297716	-0.0937433776521867	0.917199640909578
ENSG00000026559	434.204525398303	0.594081001590971	0.288935653980894	-0.633369755143566	0.308078342802853	0.0330648516082629	0.992729375859754
ENSG00000026652	606.491716101172	0.564349241308371	0.0429675737424742	0.190453711554638	0.63151093179048	0.0794915621154828	0.958808023621265
ENSG00000026751	1.30123637444368	-0.968861445998958	NA	1.90273121610574	NA	0.818862631962649	NA
ENSG00000026950	180.837548471142	-0.166746655723449	0.578097968382875	0.582153118312321	0.0194810461344794	0.197504771805094	0.854396566433264
ENSG00000027001	393.049541567523	0.0298875099120855	0.959130567334236	-0.372732735328976	0.426880032593043	-0.209264531288681	0.899827753473335
ENSG00000027075	348.476731374812	-0.114966081524555	0.66717079202425	-0.206995866824325	0.429374810851468	-0.153044582289885	0.870553459658882
ENSG00000027644	4.3166197322245	1.36198582100034	0.331151700713165	0.35354143763783	NA	-0.87977435528549	0.864551217784961
ENSG00000027697	306.145311169962	-0.0642995769817492	0.824931260213999	0.282725559330904	0.233277999398915	0.185440258575671	0.834142363783431
ENSG00000027847	378.380999897025	-0.165250107198815	0.751717564481833	-0.496916424899434	0.28239559965956	-0.506571495671739	0.759765604800203
ENSG00000027869	48.1324789384101	-0.0165745390697965	0.984142180766728	-0.471537673216257	0.51785160680939	-0.206418809355091	0.943047009634846
ENSG00000028116	203.371127463734	-0.39791422373885	0.0781531147770225	0.136770461915454	0.674205976985597	0.231500534204586	0.817666715994143
ENSG00000028137	1.29993796955203	0.562260689287916	NA	-0.855091301529618	NA	0.0905900833340474	NA
ENSG00000028203	715.017200852933	-0.202603385611137	0.520063964956479	0.165809533215668	0.652282872254331	0.313279616057849	0.786955127201788
ENSG00000028277	23.6213902598228	0.919334504099128	0.222503723681504	0.836421031651823	0.268844817491189	0.640028464904091	0.820916138930846
ENSG00000028310	930.661972232973	0.112033192813368	0.803036473404622	-0.285188135645406	0.497312855227999	-0.31741883665718	0.824094553364837
ENSG00000028528	987.918150707202	0.248274440585662	0.127540108481579	-0.147158026053677	0.472999444148845	-0.190222663161559	0.786955127201788
ENSG00000028839	264.490554110819	0.06558158560044	0.805611838511979	0.0796741093575516	0.77861196145963	0.0786456547796104	0.931727729340744
ENSG00000029153	543.856127159192	-0.558338914667412	0.0313917947620267	0.734237594642293	0.00787284043808718	0.329295273662269	0.786750767820904
ENSG00000029363	2028.50709390355	-0.745083495743283	0.0250249776469833	0.483449376730881	0.24132316144735	0.352321646778749	0.820238658421599
ENSG00000029364	1571.69687333514	0.176186571873708	0.498825648797697	-0.121716199523392	0.696911153829338	-0.0292737807471698	0.984558694889561
ENSG00000029534	125.572010205403	0.773110604453643	0.0213579518205029	-0.395828557810273	0.356025188281445	-0.694409171695789	0.585598299338598
ENSG00000029639	191.575111299063	0.534541773827912	0.100679633660622	-0.194009991080668	0.66780938875778	-0.0817366193276712	0.963185455524528
ENSG00000029725	1617.91812609241	-0.0641223018480661	0.84292721327962	0.516993809216056	0.0289740644791206	0.372729780033326	0.706207280853493
ENSG00000029993	2284.41562425541	-0.698481732885332	0.0913607411467184	0.132953573484859	0.840985579853116	-0.293372360374397	0.876219788974325
ENSG00000030066	1446.82586948452	0.311103308066529	0.078322667197872	-0.374552664018501	0.0511873694114972	-0.0128467429214576	0.991567507623985
ENSG00000030110	627.53096757263	-0.250475423320084	0.305743590981649	-0.302351777575401	0.255837329536699	-0.206802569669	0.834142363783431
ENSG00000030419	5.75310062448921	-3.15298865666742	0.00107809504428388	1.82330000261817	NA	1.35241767915225	0.787086444996986
ENSG00000030582	1612.25124754983	-0.293942981010165	0.366386146527994	-0.35514538832115	0.310785493073724	-0.452458289820354	0.716798083678032
ENSG00000031003	277.58917213448	-0.715018184041493	0.00811416192554552	0.80173775918544	0.00695081607952301	0.7095022657211	0.271920955538985
ENSG00000031081	130.032713929667	-0.458288244369434	0.131630103472232	0.312461951943281	0.402552005598883	0.109277149708714	0.944950892464806
ENSG00000031691	141.935257406623	-0.081748063055837	0.834790972796784	0.80513269880064	0.00189182995006782	0.355563450370629	0.756107785853204
ENSG00000031698	5629.64824379017	1.0808617669975	0.00433317730278344	-0.418612918792687	0.425352282009529	-0.0097260681454374	0.997356768186139
ENSG00000031823	1675.16954064314	-0.258722869647943	0.171368347041005	0.147559635526333	0.543020102834792	-0.0230653390881441	0.98564211481071
ENSG00000032219	257.412004597165	-0.140575726374302	0.792415405457633	0.704402981140602	0.0946434711799186	0.538012222137215	0.750611460356009
ENSG00000032389	460.708238713268	0.0168028897775768	0.971818363508672	-0.622717153740614	0.0510973240836513	-0.239131990140444	0.855418237175775
ENSG00000032444	871.079732775919	0.0862340778548105	0.817157937594	0.0182930245413446	0.9686191442375	-0.0716790015384333	0.960889221609562
ENSG00000032742	93.6117758367062	-0.136585044948517	0.843807073419039	-0.0700238649933315	0.9320492792802	0.102980856537644	0.972092143827991
ENSG00000033011	351.604385331464	-0.486642148993612	0.147871219852562	-0.547590757861756	0.140460683390902	-0.315895506018536	0.827449361886405
ENSG00000033030	726.159342149014	0.086906933042549	0.712342237380284	0.0423267931803295	0.883845835876412	0.20224359100008	0.787086444996986
ENSG00000033050	544.581400080488	-0.706564756817246	0.00131141592884255	0.224347632558847	0.482298520326488	-0.14673384856446	0.898004485009081
ENSG00000033100	1010.5154216924	0.499163382363831	0.156430670381563	0.167870929710727	0.736554310938743	0.134013028124779	0.937330007832822
ENSG00000033122	4.95207597115122	-3.08974059199887	0.00239764028087347	2.39011062366021	NA	0.440732599133435	0.950431572404448
ENSG00000033170	347.210511812861	-0.218928683239216	0.360927722598876	0.0410079894023288	0.910686435849485	-0.0463916803236573	0.971685489501193
ENSG00000033178	406.593913587524	-0.443639338358858	0.150486133450829	0.442890654967417	0.199298614738197	0.4287907585848	0.733535483770804
ENSG00000033327	359.478579979011	1.28994127290685	0.00892750357268983	0.479238770441646	0.481361826468577	0.428808899582751	0.854949735531641
ENSG00000033627	1108.81914164441	-0.0311740426681997	0.938743334180436	-0.168604411481609	0.648647020102712	-0.0822520467029086	0.953218897242083
ENSG00000033800	642.400147825223	-0.0187792069360983	0.965901615112772	0.456655490882141	0.146788520198908	0.159000865007858	0.899827753473335
ENSG00000033867	431.512737924798	0.302886042699621	0.577790816833933	1.15170274509067	0.010472851436242	0.646409404917368	0.722717249171995
ENSG00000034053	781.795500705267	-0.00507592962024891	0.988629876423318	-0.284040368960102	0.310356239830432	-0.00219013079838454	0.999372415630465
ENSG00000034152	661.598865862803	-0.182199452145649	0.584933421956283	0.0669490695809072	0.878451978365267	-0.162095586281375	0.897494799260323
ENSG00000034510	3269.67513705799	-0.177919443593972	0.725463933535431	-0.470588838450782	0.302712031550132	-0.467670941769914	0.779390104351049
ENSG00000034533	112.830755387192	0.0034674993431455	0.993987926088362	-0.177921477205701	0.689391593008482	0.104895541668202	0.947997662913845
ENSG00000034677	197.575678371816	-0.0835075059138891	0.863324290036463	0.455174010082749	0.237589052350123	-0.00608682722040605	0.99781240045891
ENSG00000034693	163.58401335987	-0.513918863706982	0.266024315146548	-0.0786563704719021	0.916153756555477	-0.00272275365957678	0.999399168414163
ENSG00000034713	751.944595580528	0.313428799074622	0.110033344490914	-0.359389558716891	0.0926446861252663	-0.216445010722316	0.792775939853421
ENSG00000035115	106.275175524751	0.788607526479124	0.0517774157525604	0.0106209159243172	0.988977746832924	-0.0623465460127809	0.981231874909517
ENSG00000035141	1254.96949801288	-1.05071491181492	1.04299563284533e-09	0.19344948772641	0.476263961666011	0.130671997913443	0.891662610785289
ENSG00000035403	3222.95944941659	-0.125838525039333	0.532097295961201	0.354922033631934	0.0476320727712854	0.123213482274975	0.871216229433087
ENSG00000035499	508.70510265687	0.171006335506981	0.682385308915897	0.0751136621754162	0.88603408315727	0.0511115180430442	0.980788725634136
ENSG00000035664	91.7807369295533	1.13861609719066	0.000885107511473551	-0.735903146357331	0.0712541668603369	-0.158138602446308	0.929068327453132
ENSG00000035681	341.94085344699	-0.00956267851229293	0.978676767468526	-0.0811640935689275	0.815431909159489	0.128806694879299	0.899827753473335
ENSG00000035687	1099.44326126267	-0.307540080812473	0.477089888507012	0.0378713973670343	0.951527480431297	0.18982059310668	0.913662069884782
ENSG00000035720	1.23418054635256	-0.922110646268759	NA	-0.353834365776312	NA	-0.957884612121825	NA
ENSG00000035862	514.579569623786	-0.605406045561476	0.000512431273090234	-0.483153131265853	0.0227507619249694	-0.19764896245615	0.821922808021054
ENSG00000035928	1089.44374830354	-0.0602703433191075	0.876996143285879	0.548326341688592	0.0484217263972054	0.466775285510944	0.648074943753585
ENSG00000036054	320.63361656121	0.185207782834568	0.654720375040777	0.383359650214782	0.320490660871812	0.179639297507349	0.900325616763999
ENSG00000036257	1247.29048044081	-0.641846132842223	8.91502311158479e-06	0.38161401754157	0.0342616250526256	0.361454570552227	0.454204386616903
ENSG00000036448	1348.82231469091	0.587262390420353	0.44123919753884	-0.444348072816446	0.627698628047886	-0.176056355047725	0.961225673969123
ENSG00000036530	8.16969012619185	0.538113137882001	0.608974296145216	0.468907071990774	0.6569881848622	-0.483242486977302	0.897728091129896
ENSG00000036549	475.418760916129	0.0532143336640682	0.896490991456676	0.525177245690676	0.0749509685251393	0.593054374671895	0.411062434007579
ENSG00000036672	116.030442586387	-0.22670090444634	0.571810583879014	-0.0553439216805601	0.922732375748421	-0.190666209624115	0.89916163513965
ENSG00000037042	599.780634868871	-0.57360701229725	0.00181671059540144	0.0825190247080387	0.791976286571304	-0.19746340260879	0.828530882407235
ENSG00000037241	687.28025642828	-0.0864178248693973	0.875148426315784	-0.314776361864606	0.514757579600485	-0.415594144321384	0.790232030441509
ENSG00000037280	970.580387170203	0.242010766392608	0.468851457779591	0.260418100641474	0.477901866459489	-0.120813630953912	0.931588254786859
ENSG00000037474	2215.01634491409	-0.592102209910778	0.00551601751617326	0.149039171195434	0.648759273687838	0.0440659078055917	0.976827530675885
ENSG00000037637	642.57259981996	0.106943805886349	0.732971230695853	0.0883605893594556	0.804034430440476	0.181844325855038	0.860327838454361
ENSG00000037749	470.89190143355	-0.495248986693959	0.0774836367017755	0.368015438372787	0.276633195917566	0.425795829681409	0.722596128256891
ENSG00000037757	1384.47214308694	-0.0039787072662408	0.990140865858371	-0.0942347296265914	0.774097596360223	-0.291037437593842	0.756280765131591
ENSG00000037897	227.770292128398	-0.110164866587122	0.862741853740538	-0.265146430968929	0.667025741926912	-0.229029186844905	0.910861066649911
ENSG00000037965	245.021677884264	-0.71257631359459	0.023852246240439	0.196002587887265	0.6804160036349	0.150145517032016	0.926496632021191
ENSG00000038002	159.923514747842	0.278827853435759	0.648892888528442	-1.147898321346	0.0242469135224704	-0.298307288150171	0.889567277087965
ENSG00000038210	295.737016293266	-0.0555436508972234	0.880361426744277	0.0134789746820561	0.975986727993457	0.202797601275377	0.851596544853643
ENSG00000038219	729.763631405065	-0.0546097229638052	0.93276372292337	0.312299187409923	0.588665510954366	0.293547794883147	0.878339045946131
ENSG00000038274	808.096715895697	0.0428711452781595	0.873296209953808	0.160731840079277	0.487902789451084	-0.0162102800995908	0.989174512839011
ENSG00000038358	1206.22538101287	0.0137366872984624	0.97186766453977	-0.203038903945435	0.523606076524583	0.104189752291679	0.929190182816424
ENSG00000038382	2184.71739179784	0.391538724793844	0.180447882153535	-0.0188225208662328	0.969547389424815	0.290171214849226	0.813548218655484
ENSG00000038427	1674.90499822081	0.404107131235381	0.227453369948859	0.170133535715222	0.705443409711426	0.195692298572092	0.8913508582823
ENSG00000038532	529.013349826224	0.235408810811717	0.388662630546666	-0.45608011999953	0.0859670945010139	0.058354803697432	0.965570416876939
ENSG00000039068	173.490507222489	0.363722892439467	0.346214652734694	-0.298770412499271	0.508562339218784	-0.266947915753536	0.862528875578915
ENSG00000039123	1520.03521748442	-0.0412751912419609	0.905154266980636	0.296597685723143	0.274328882543387	0.417929223638265	0.63966689923155
ENSG00000039139	9.93126721975884	1.15119064254592	0.347147985407209	1.0861705141668	0.35182409129482	0.43181635356153	0.927351689606753
ENSG00000039319	346.742801433943	-0.31315129075968	0.542306240947691	0.482784953664197	0.353876298529218	0.384702054947135	0.834142363783431
ENSG00000039523	615.114672118047	-0.0462630111184716	0.887378307454193	-0.318883316244313	0.205862271092622	-0.219672199614577	0.818469538944869
ENSG00000039560	900.216485710796	-0.681500524359079	0.00461555827102866	0.394293304024944	0.194196062894977	0.216461469741229	0.854396566433264
ENSG00000039600	11.1595216151863	3.9431681955701	0.0116972865096846	0.825198163727222	0.513353058137921	0.303595451777524	0.953337308251293
ENSG00000039650	788.638970835951	0.961585075672827	1.83032053672306e-06	-0.193003904463999	0.536388760392625	-0.122927272878269	0.911441754488513
ENSG00000039987	4.23062394696494	0.534915027644464	0.779687027514662	1.46535322141266	NA	1.07991887198412	0.834142363783431
ENSG00000040199	343.544594864753	-0.400993302774853	0.0809747945791033	0.506892124094289	0.0397325644966446	0.253275108886563	0.795371249174922
ENSG00000040275	697.032859080164	-0.225286957307101	0.603234977710434	-0.0681795389584346	0.908402034693195	0.0911834340438665	0.961363304832349
ENSG00000040341	333.663026636969	-0.169298648549324	0.556177859893839	0.530349392107194	0.0322641565648195	0.21154136311921	0.834142363783431
ENSG00000040487	348.486239474622	0.0635232442851018	0.848976615300235	-0.460185629561724	0.0695508830005747	-0.198487953574698	0.843514131432953
ENSG00000040531	240.404765971888	-0.254470445148927	0.55007868526834	-0.556978171387904	0.16750487459833	-0.182922674958951	0.913000488277397
ENSG00000040608	122.59925832774	-0.703932314658565	0.00450910190096685	0.0505898653490614	0.916441366043441	-0.363297992453074	0.765670235807382
ENSG00000040633	745.994428909134	-0.00751125970026151	0.985071155146114	-0.249431005271145	0.454815236831998	-0.227483334911146	0.841597533556914
ENSG00000040933	613.474658228453	-0.296414819805141	0.102935068199495	0.166537822590794	0.47563230046711	0.0834323004232363	0.922270019710501
ENSG00000041353	24.0946866985061	-1.52428403778094	0.00387090912189463	0.315744806675088	0.719762482222816	0.284966724372725	0.921926809925473
ENSG00000041357	4267.5026770424	-0.401341090080588	0.137709869328202	0.168408882784641	0.649804206345029	-0.0782474649462359	0.955956611543596
ENSG00000041802	657.386552793694	-0.426463644580528	0.14287520032215	0.0727421236568304	0.87371433103569	-0.0270164751474053	0.988991076276656
ENSG00000041880	132.780135054465	0.581886701223157	0.105359804701819	-1.04945757145227	0.0037772804021825	-0.171111952783126	0.917199640909578
ENSG00000041982	1225.33779385253	1.74330941685801	1.3635775160203e-05	-1.12315573354931	0.0220499765229586	-1.00047966503899	0.447559613466956
ENSG00000041988	608.308522928691	0.232732730040273	0.455476787438368	-0.0774827306999863	0.856121216307176	-0.118461313377205	0.927693071526184
ENSG00000042088	782.201081085342	0.120695338948283	0.789571163830775	-0.178095330856021	0.704664429244118	-0.204022914933696	0.8913508582823
ENSG00000042286	259.687368157079	-0.575906228844607	0.055960007426128	0.0604379228047722	0.909532098299948	-0.0559738296251412	0.977411070585361
ENSG00000042317	102.299040430984	0.2537340808701	0.464751084456696	0.0956775944256288	0.834671971835927	0.0456736250904861	0.980925529436014
ENSG00000042429	64.2253462632547	-0.139465897887807	0.777822264109575	0.0308412171447576	0.95982344498618	0.0672694898860618	0.976827530675885
ENSG00000042445	547.966768498515	-0.524073309900745	0.0059850680354086	0.0341162801873703	0.924546754603948	-0.237238901763605	0.790685037055101
ENSG00000042493	90.9432597496343	1.0590309069829	0.016204239693956	-1.24930964887657	0.00966179048506057	-0.434264605992408	0.829236735531323
ENSG00000042753	1240.66236021325	-0.0368646201243826	0.918153656751579	-0.123596845687483	0.715517417158365	-0.218521736246443	0.832706743734531
ENSG00000042781	1.23071698759754	-0.260736980800305	NA	2.78323173793028	NA	0.0568332710926742	NA
ENSG00000043039	302.802057484802	-0.255036726782541	0.300185332406143	0.105085446726915	0.753626626014401	-0.050028786107571	0.970857657349823
ENSG00000043093	163.508494852671	-0.585363601637739	0.0934192963759472	0.618803149546211	0.108442856506459	0.439418307268117	0.769219317945138
ENSG00000043143	385.04085985405	-0.0898415946046448	0.736813153733733	0.340620050129717	0.117982397056133	0.109491246699383	0.901962807773467
ENSG00000043355	1095.95198317439	0.717506021742274	2.14808862041654e-06	-0.17730106095738	0.426991083088326	-0.049127841930532	0.958804343684527
ENSG00000043514	425.864041241327	0.233400545142119	0.325577360386724	0.531744764086092	0.0146934288033888	0.158273732252858	0.868029548782182
ENSG00000043591	18.6949493429661	-0.105882362077426	0.916464537158421	0.1733570480828	0.868412130050224	0.116124792330424	0.978184573335338
ENSG00000044090	697.387674709189	-0.364563587140768	0.257193464453063	0.181391534685346	0.66780938875778	0.0793661567593025	0.96134818371017
ENSG00000044115	4530.61443669738	-0.118155953055905	0.524286723138242	0.225628551736043	0.205159951102414	0.205974328232573	0.756107785853204
ENSG00000044446	1009.24070081376	-0.0281773931024335	0.948862241380784	0.0618314113759	0.896382782166934	-0.0577843740501723	0.973677561528035
ENSG00000044459	216.946604367274	-0.108410265057246	0.735327926108288	0.524407048282447	0.0347018214293539	0.425521010993357	0.641727664722924
ENSG00000044524	218.793360178615	1.72515418529045	3.08752916020228e-13	0.142865556954277	0.709695115936822	0.145225545439598	0.90479152028172
ENSG00000044574	5196.31560340261	-0.747231384089967	3.74875782676464e-05	0.426889394712829	0.061393837167371	-0.127561048640022	0.896930234836826
ENSG00000046604	1421.35645752939	-0.413956612734567	0.0470915409300825	0.048304037994663	0.893204233643552	0.265578183735651	0.778280200969293
ENSG00000046647	317.571376207603	0.355895480256755	0.285888005337598	-0.272231164867308	0.493491532375469	-0.0431863580521165	0.983442047318009
ENSG00000046651	762.621654264005	0.235810062571744	0.424248215161339	0.440758259860445	0.119495335405426	0.450335114134351	0.659267886770137
ENSG00000046653	260.588206435896	0.190271347959533	0.490052326750511	0.13249080364897	0.685074320584264	-0.176505418496081	0.864551217784961
ENSG00000046889	41.696606122988	-1.59069432635292	1.53169634368442e-06	0.724166889788704	0.105945781667312	0.0116483968123585	0.997205769741457
ENSG00000047056	379.538600096467	-0.160436244117667	0.607353911357829	0.227959695965284	0.476070012566296	0.232394184107872	0.830520193344758
ENSG00000047188	869.975522982766	-0.267297117071058	0.490317084956041	0.159876726351557	0.739741820084266	0.247228221595484	0.866524615301677
ENSG00000047230	425.724431193983	-0.198545644148862	0.627320396831058	-0.0244407357431828	0.965070148368546	0.168269832528849	0.912620260449805
ENSG00000047249	451.690541154531	0.226461392627678	0.314886764899486	-0.454844543165185	0.0383661003653101	-0.26892814086104	0.759765604800203
ENSG00000047315	1999.4870045955	-0.0991929533938901	0.784325411969897	-0.0407181925819324	0.928380202602267	-0.0689432140783749	0.96203094142148
ENSG00000047346	127.043700078943	0.210666819872735	0.668925477640422	0.251264073821528	0.627524341946457	0.132956982600575	0.946305861412531
ENSG00000047365	98.3170966405028	0.00901211338393339	0.986558951369624	0.646918058162283	0.0825298662636157	0.37784827938811	0.793634783805247
ENSG00000047410	2059.10491533914	-0.42263172321869	0.452997564838696	0.38785147117685	0.548142644619148	0.346294892623113	0.875825860420212
ENSG00000047457	12.3034515770741	0.375424988425296	0.686417687337275	0.211722733886759	0.844439379941458	-0.748740841648005	0.813548218655484
ENSG00000047578	315.768679461848	0.643092556932637	0.0228100921462974	-0.0636521561252634	0.897373865804584	0.230127641842972	0.860327838454361
ENSG00000047579	444.56728996923	-0.0363094207036162	0.911881488228111	-0.0262547918181905	0.942145805806573	-0.1097929108782	0.913685564373997
ENSG00000047597	315.134580684535	-0.445724845917994	0.0433379858169457	0.702709311863186	0.00159579811365172	0.435301845785015	0.616129583275659
ENSG00000047617	8.34956798801675	-1.34137207786208	0.0935700508996344	-0.609374509712895	0.633803461734154	-0.545865288936836	0.897494799260323
ENSG00000047621	269.617575897952	-0.833734677946554	0.000725222690165971	0.290246866563045	0.409293016662077	0.429254466165975	0.716798083678032
ENSG00000047634	1589.13165212364	0.00129477507877301	0.996895365801032	0.744901575482576	0.00129469086152448	0.344066199377864	0.726300596620313
ENSG00000047644	879.497483177064	0.669244696161093	0.00350129396284272	-0.491659509425512	0.073804661001176	-0.171134472462182	0.880005551998736
ENSG00000047648	1.4001516424957	2.9706234558771	NA	-0.762266250448937	NA	0.639916154103316	NA
ENSG00000047662	23.94749229197	0.0214488464675772	0.980019751271044	-0.0257377004655646	0.979009848066976	0.100925179086106	0.976464617372977
ENSG00000047849	4448.64181851376	0.454497236690154	0.00260285721417413	0.0986219158929576	0.676395468973259	0.149341304460622	0.834142363783431
ENSG00000047932	591.229894739103	0.0448142887598375	0.896490991456676	0.156415507420931	0.620063472847135	0.362707256118817	0.706207280853493
ENSG00000048028	696.835072478785	0.0828578625056341	0.77498691137898	0.0215204816969256	0.951785524446933	0.0661042958437359	0.952967509625568
ENSG00000048052	51.5214263445969	1.16551784202349	0.00316731127588322	-0.188534132048115	0.752301534907605	-0.3404849757899	0.84946450333826
ENSG00000048140	690.87037835319	-0.179014849011101	0.663028910856704	-0.338842376285437	0.394550222972417	-0.511655147276245	0.706207280853493
ENSG00000048162	943.102065461885	0.310526134699659	0.337987102240253	-0.480429725067483	0.144218449633238	-0.534520233183943	0.63966689923155
ENSG00000048342	134.256982432209	0.0379595361417752	0.938743334180436	-0.91659686528882	0.00674588054586231	-0.0778058031311866	0.965570416876939
ENSG00000048392	238.608569531138	-0.0470701983665598	0.919191620414909	-0.0695804734324679	0.891285200584311	0.110716317141029	0.945197494584755
ENSG00000048405	232.93465262888	0.00439845750361384	0.992651122476722	0.717667997150866	0.0265497682780116	0.427433430852684	0.755973385416557
ENSG00000048462	0.982075778835695	-0.634279253820901	NA	0.288708926846608	NA	0.832309986182591	NA
ENSG00000048471	194.944716826207	0.000669620706843284	0.998241258207263	-0.221427648111805	0.521827027764228	0.147657732365208	0.899827753473335
ENSG00000048544	680.915781737717	-0.123273295561942	0.692324555940741	-0.145479395242234	0.666080432351795	0.0517672141038896	0.971460970285501
ENSG00000048649	495.519426595901	-0.358346480117866	0.454964916684594	0.859778175865233	0.0522382032542704	0.609733383796825	0.722596128256891
ENSG00000048707	1136.83247275829	0.336263360037007	0.105539579247497	-0.153684020837863	0.583534528487839	0.112009794236764	0.90479152028172
ENSG00000048740	660.282973596886	-0.760191508175154	0.0102607118956079	0.0386584654962422	0.943734939289946	0.157689615100382	0.917117478936299
ENSG00000048828	1964.13139043711	-0.516173676420515	0.0157458367481311	0.258347356546409	0.357104851751244	0.0322973242341645	0.983442047318009
ENSG00000048991	785.194443613061	-0.85141098252297	4.49095382446261e-08	0.412941314212459	0.0400752340866262	0.188586460233576	0.820916138930846
ENSG00000049089	80.8205035543139	0.97054561796664	0.00145483828444776	-0.482981027961863	0.196576348972253	-0.081391590699333	0.962948145090544
ENSG00000049130	231.246630607072	-0.479770570080987	0.0693666452779911	0.498763962555805	0.0895669736699436	0.464469519165289	0.664279669179897
ENSG00000049167	251.619435472549	0.136277957881251	0.712498375632676	0.316273042774453	0.348076478556767	0.144643630820017	0.911107328683429
ENSG00000049192	24.0563434772705	0.375086966332786	0.586605356059363	0.214475395625731	0.788942931443522	0.385613963516366	0.870553459658882
ENSG00000049239	1122.07340954775	0.511394454072722	0.0552923311957584	-0.308442078765163	0.359386576817875	0.0742028604883286	0.960834539728303
ENSG00000049245	1249.40082225213	-0.313844305806666	0.226125439258322	0.0430890241338693	0.91821076118418	-0.0495961543915222	0.973677561528035
ENSG00000049246	31.599816995364	-1.13109177899656	0.025119554809656	0.416424079395365	0.572866590360339	0.406127765256789	0.868029548782182
ENSG00000049247	2.26619319664243	0.585465710305828	NA	1.15355936953476	NA	0.912488439339269	NA
ENSG00000049249	101.968829302465	2.65256705696873	0.0119693554116162	0.967005647704316	0.493781970578239	0.831671940111023	0.864551217784961
ENSG00000049283	6.51772563089833	0.480040882343423	0.675334536572393	-1.35078888531565	NA	0.116327417165626	0.983442047318009
ENSG00000049323	1645.24220161146	0.262725070204271	0.17094378279995	-0.910377212656798	2.15797530470743e-08	-0.175474733908472	0.828937168869196
ENSG00000049449	1141.11989347115	0.0395582168318006	0.922448197071307	0.406923524178777	0.185106881670771	0.22737990425915	0.847319348063524
ENSG00000049540	1.82006032454227	3.53035235573973	NA	0.45384684501864	NA	-1.38745227453483	NA
ENSG00000049541	1999.21964066461	0.0875485437337814	0.833165322058541	-0.410028560098144	0.226093124838735	-0.0746868952144278	0.962640351303947
ENSG00000049618	1209.87484248388	0.0755707376279177	0.814133404701474	0.0435696489685934	0.910918876677505	0.228242240679274	0.820916138930846
ENSG00000049656	2938.78149604744	-0.50032568519672	0.099351977936032	-0.312981087575298	0.411549974445125	-0.314476292638663	0.813548218655484
ENSG00000049759	1028.83494392682	-0.401172197639813	0.143552415696888	0.196029180554632	0.592035993345048	0.409908174148425	0.716798083678032
ENSG00000049768	8.15512456739176	-0.826627700185663	0.352922497661018	-0.768241711060177	0.517037965835972	-0.570569079619904	0.883751447971256
ENSG00000049769	286.150095710294	-0.202073439829945	0.845988865323961	0.656446525774816	0.479706520411077	0.633380195866433	0.837801283688872
ENSG00000049860	1618.70389743032	0.409099594728483	0.0372031432643163	-0.229199598582883	0.361281459930316	-0.150771381403201	0.870623665217442
ENSG00000049883	372.376092663035	0.63967774820597	0.0405570418293903	-0.463007423604179	0.216278120770921	0.00682748826814093	0.997356768186139
ENSG00000050030	5.65714525389444	-1.2753069342349	0.21437261825442	1.01715748250268	NA	0.796735080047191	0.856677399736476
ENSG00000050130	272.923295587008	-0.817301967700102	0.00599857796242566	0.0448844709955944	0.936082690079172	-0.0351859681314402	0.986460737262248
ENSG00000050165	66.4781838152729	0.0420152420268118	0.93557228397768	-0.0531290283654964	0.926788415108823	0.194505151284339	0.898281951137925
ENSG00000050327	426.236383377444	-0.271427604952357	0.245802817298912	0.451727664735706	0.0532476167360042	0.240057205220082	0.793634783805247
ENSG00000050344	343.298208574017	-0.0779417953864702	0.822531227091773	0.407577781789764	0.133264150264819	0.196381030966191	0.856677399736476
ENSG00000050393	672.091525499234	-0.182583754800146	0.264520746443971	0.23477607903446	0.171815097466203	0.15216627781137	0.819367065039031
ENSG00000050405	1163.68637166222	-0.419016678366141	0.0916206730302726	0.445842535039144	0.104785755478249	0.147822303970288	0.897728091129896
ENSG00000050426	1087.60155986594	0.96592558466457	0.000389449976442178	-0.196104955044608	0.64895011017677	-0.0339903651440454	0.98640731440469
ENSG00000050438	75.0667072459145	0.0457188135800889	0.949009931175234	0.736779940696745	0.145549331174737	0.354939122830774	0.860327838454361
ENSG00000050555	572.404650173105	1.4557333928798	1.74864579742586e-05	-0.482254179479658	0.306030978077959	0.00274265525778829	0.999399168414163
ENSG00000050628	6.92454044328025	0.0403289568501029	0.979574541205255	0.776584288619919	NA	0.597863158434639	0.885302738398245
ENSG00000050730	1.24694292399199	-0.747077664574923	NA	0.828757137791985	NA	-0.788819126606896	NA
ENSG00000050748	1347.92294095084	0.00483176280861529	0.98465665735551	0.266475492439393	0.145634995719248	0.150812595160233	0.833289630991347
ENSG00000050767	66.1076555297791	2.48086479690477	3.95385972574546e-06	-0.600813454276945	0.404006832549444	-0.17369759133716	0.954450021911149
ENSG00000050820	593.418591515359	-0.225411651082297	0.421593429173847	-0.0204897479052589	0.960722382567743	-0.0757687170790808	0.953864821825035
ENSG00000051009	350.446235073664	0.281616451593565	0.26166997081461	-0.515398340441787	0.0390341779223478	-0.157098101808531	0.880135380549882
ENSG00000051108	736.2045605026	0.703315809073833	0.164964235013822	0.230767569320612	0.749338890004344	0.148934726776579	0.954450021911149
ENSG00000051128	108.439006298714	0.146069865620423	0.75393914965305	-0.078014642223654	0.889174392741387	-0.0718011346012121	0.972860529236366
ENSG00000051180	444.241532059772	0.134719361883715	0.684794794819122	-0.262615665463008	0.410746760292277	-0.0166750137222687	0.992720360157757
ENSG00000051341	447.504712695079	-0.174693200953475	0.759707506112031	0.731624657118049	0.113347323256235	0.570877139012269	0.755973385416557
ENSG00000051382	344.210886437186	-0.238537620332125	0.320150434438719	0.450749043648575	0.0527747387395076	0.242799055146312	0.792339094801642
ENSG00000051523	1617.33930855543	0.205544537179121	0.686273883525526	-0.841008654910081	0.044140879822888	-0.628956985380233	0.706207280853493
ENSG00000051596	1124.96584753942	0.0454338889741558	0.917355197702168	-0.114350791340322	0.79361490896173	-0.340281116476309	0.786955127201788
ENSG00000051620	1171.39687539665	-0.246134823914381	0.153658991031479	0.293511498687927	0.11276597322138	0.067926233148888	0.933797500206307
ENSG00000051825	602.19320295276	-0.235302275637449	0.487264707026939	0.482655281569941	0.130204903209882	0.399349701705409	0.753812586898022
ENSG00000052126	533.315427043321	0.234938821125762	0.458131051273736	0.110251945847594	0.788496914458932	0.223747243791747	0.852462363103561
ENSG00000052344	91.761488664951	2.37262744629	0.00548552752009993	-0.414208715734321	0.759476010147043	-0.52856600901362	0.898658155352601
ENSG00000052723	617.420086083105	-0.279939274852814	0.283631731769274	0.505387427195098	0.0500939059251796	0.297239790402727	0.778160942132601
ENSG00000052749	2600.30296787267	0.199390771214948	0.655490291512373	-0.231705662573346	0.630910472256462	0.2329207793951	0.881711474773632
ENSG00000052795	394.59751042251	-0.500525590380657	0.0827265044199758	0.223250388054002	0.57115534061825	0.254760288240033	0.83990565525231
ENSG00000052802	454.012553407417	-1.18929637010033	1.69924248387148e-05	0.527627399532056	0.147638616855015	-0.0353705383568294	0.98640731440469
ENSG00000052841	951.013839509714	0.819642476818641	0.0181965064758533	0.341671276028473	0.469710658605342	0.343790024048117	0.830520193344758
ENSG00000052850	160.512705621334	-0.325864668640037	0.761476734183406	-1.05359264018328	0.263362978037971	-0.349940414399555	0.92776800592691
ENSG00000053108	202.921559848783	1.0766807280976	1.96796943112276e-06	-0.980187171242799	7.91286343303578e-05	-0.289640261826602	0.789038258965107
ENSG00000053254	789.612971774153	0.158324255514745	0.674594800013312	0.296614986342848	0.412701824535149	0.30906389058648	0.80272184350331
ENSG00000053371	711.653028210108	-0.360115941896132	0.532203394859042	-0.406076701566805	0.519740699369255	-0.55042436544322	0.787086444996986
ENSG00000053372	1914.10474670951	-0.325993343884456	0.347681124860635	-0.182374031849517	0.681043862542869	-0.203111946975382	0.883751447971256
ENSG00000053438	2.3653718299369	0.742298508882819	NA	0.08446449940992	NA	0.422064476495675	NA
ENSG00000053501	494.851542208345	0.944189768053228	0.00146282223607514	-0.741671763285613	0.0345668352333779	-0.303169020200082	0.834081063122536
ENSG00000053524	33.9349327721805	-0.209991683716804	0.75533954180884	0.675840786636138	0.22725798447745	0.402344039926068	0.851596544853643
ENSG00000053702	9.18934444313375	-0.106631850551818	0.91991253484319	0.288484514576204	0.777629690501656	0.381237051055807	0.899827753473335
ENSG00000053747	955.053346210374	-0.192772540002436	0.68559143532696	0.142247167770231	0.798132290769374	0.5075565375053	0.755432239521884
ENSG00000053770	342.880647829978	-0.501221679192892	0.0485870091694237	0.22435227642503	0.516038767827402	0.220242955601445	0.851119045592582
ENSG00000053900	276.642108458277	-0.366063126820668	0.376714230660081	0.126275818718806	0.826644024436768	0.206146472291704	0.900888844890247
ENSG00000053918	93.5412136376071	0.845257687386265	0.0479949341802496	-0.83406332023415	0.0820868806741731	-0.184298403144804	0.929813174262633
ENSG00000054116	993.656752265332	-0.168059954583122	0.448176922406191	0.0507199984109052	0.868412130050224	-0.200554600375152	0.809904280516332
ENSG00000054118	2857.59421437424	-0.498700605071576	0.0142057704673618	0.363288711274442	0.13565530075746	0.136632575856012	0.889164105380951
ENSG00000054148	704.124250491758	0.486569635867819	0.0451217083283178	-0.768575918569792	0.00198122906583654	-0.593369793925603	0.310311210969425
ENSG00000054179	15.0484394543207	0.716377969788056	0.275113296210405	-0.493296958937582	0.521599577508061	-0.865612470947418	0.730530702846648
ENSG00000054267	736.270276360322	-0.238024253447969	0.62841010515837	0.618100875024893	0.159999346262014	0.423247293026167	0.795371249174922
ENSG00000054277	66.9798828801488	1.02477139645046	0.00103047466283203	0.868023687461701	0.00286617124786068	0.409673679314974	0.755973385416557
ENSG00000054282	325.435235577419	0.407564488115065	0.190752984375233	-0.0906100294831018	0.84782190049213	0.319117099878552	0.795738311895954
ENSG00000054356	5.52893785926571	0.408217168870516	0.761521458930431	0.236215833757046	NA	-1.43596296803393	0.759765604800203
ENSG00000054392	300.34745956212	0.433776935083552	0.291535912789192	-0.185313833782493	0.736919678726515	-0.0411960481015228	0.98640731440469
ENSG00000054523	2178.53076633538	0.142566430255456	0.503422758923049	0.031871377390714	0.91735335579939	0.115997591093785	0.883751447971256
ENSG00000054598	3612.84369775906	0.03121248563138	0.915741104682888	-0.0210318052836772	0.949325702456197	0.104414230489148	0.90479152028172
ENSG00000054611	303.731650106719	-0.670567982178848	0.00326717012037192	-0.438666809768421	0.126381360942357	-0.165848348957875	0.883751447971256
ENSG00000054654	771.932942928387	-0.504647915497086	0.368717741889845	0.56803411394256	0.354923043719898	0.24185307357002	0.918094090958831
ENSG00000054690	855.754757816979	0.201549916189825	0.436499793964515	0.151369924188207	0.624731042829227	0.20156281753927	0.834142363783431
ENSG00000054793	969.680979673233	0.208876422883765	0.425579399470406	-0.595068237634375	0.0113801005070635	0.0949294585035945	0.931841630654219
ENSG00000054938	1.30046146623126	0.801638593572006	NA	1.2540592702163	NA	-0.865741987526187	NA
ENSG00000054965	1329.52048760099	-0.193401278264025	0.39650092238535	0.238684937788196	0.327538301821586	0.292093380903519	0.726300596620313
ENSG00000054967	337.09288925303	0.100132915325782	0.736849717241768	-0.153283777205209	0.61463836797133	-0.118140949171033	0.906870450024531
ENSG00000054983	153.439868170563	0.123742114568762	0.727319404764945	-0.510008035229773	0.0831750934977218	-0.268952891705831	0.817846850853321
ENSG00000055044	1448.01621016167	-1.18593975210467	8.31601773553829e-05	0.500660830520592	0.214153693711238	0.259134359089867	0.868484501113572
ENSG00000055070	2380.99960105201	-0.297874154121805	0.14416542464951	0.0327195364511587	0.92393747806779	0.0322176754507804	0.980684349214514
ENSG00000055118	227.28989608908	1.41130563788573	0.000140560709543663	-0.144298221857073	0.823744211325124	-0.602449444127873	0.730530702846648
ENSG00000055130	1748.23626591763	-0.00354071414410328	0.988433579877917	0.0473375672883441	0.85156296573226	0.267142255041987	0.690736617713435
ENSG00000055147	243.982178648866	-0.428782875836425	0.113181785507433	-0.120977473866682	0.765346232574072	0.17520632009045	0.883751447971256
ENSG00000055163	3029.53981760878	0.0313927933237828	0.930245513959573	-0.587108436420239	0.016888378637859	-0.285929678959457	0.786750767820904
ENSG00000055208	988.087113485758	-0.0782060375970907	0.778645707276104	0.437208180371293	0.0435356944501402	0.352345234545517	0.662888570843564
ENSG00000055211	708.740264275562	0.0884484136828608	0.793880549755871	0.272667353531847	0.36288311309568	0.303937685358808	0.776304077980373
ENSG00000055332	1145.22913677651	-0.553636141105704	0.00397764011907006	0.566325386418281	0.00875274116579628	0.302667236205927	0.734256033100079
ENSG00000055483	1717.61568953043	-0.485224962648445	0.00297936175473451	0.00253303095503019	0.994697530501352	0.140773560642526	0.861789286070426
ENSG00000055609	1077.21973558521	-0.175431549951343	0.736725704952553	0.499620322733401	0.28030801970548	0.299784095147803	0.863201902185312
ENSG00000055732	524.811767824517	0.104475171960595	0.79660924187936	0.449250610296683	0.174292812010616	0.372957283069254	0.765670235807382
ENSG00000055813	7.23691021719232	1.23240664644877	0.246884930204767	-0.700119391457886	0.574994813256092	-0.462603691092299	0.913662069884782
ENSG00000055917	2688.07831137377	0.286818270024761	0.442571524212211	-0.435467564328441	0.253292525881495	2.63673182648362	7.75619497144104e-25
ENSG00000055950	983.288666076442	-0.301176628690843	0.242667413084367	-0.267847500896666	0.370206840870429	-0.204688132886973	0.847319348063524
ENSG00000055955	4.56090837191024	-1.85793345182304	0.0831295149337018	1.60542509209587	NA	1.46013686754392	0.756107785853204
ENSG00000055957	0.948706071060009	1.384054263285	NA	0.70092841386548	NA	-0.738638540691969	NA
ENSG00000056050	307.553669627086	0.188279190751646	0.541388041228848	-0.230569912521323	0.483507231960801	0.209558900824549	0.851596544853643
ENSG00000056097	2443.33691295169	-0.181231370302895	0.613834874060409	0.421490026010059	0.199921328869174	0.206194554431292	0.87367446618263
ENSG00000056277	156.532737728163	0.29166266614589	0.402491930816119	0.379214203710924	0.286995064458596	0.341538568319003	0.787086444996986
ENSG00000056291	1.57041469054852	-4.22723507334085	NA	0.115975864951618	NA	0.936138976370587	NA
ENSG00000056487	198.543592141199	0.611822795179706	0.475111570459413	0.462150299897293	0.649161516086602	0.437997327744144	0.897494799260323
ENSG00000056558	50.6887727366478	0.816546091862692	0.0449472719451176	-0.950883014460294	0.0335250656217368	-0.513354375446597	0.76748208051253
ENSG00000056586	629.092036964464	-0.360675429496296	0.25638109294611	0.362920019922956	0.308348418051254	0.288278998035538	0.824513834154114
ENSG00000056736	215.236095823903	0.32524627436345	0.220538156784192	-0.119624554843279	0.741521486285312	0.072367180698138	0.955956611543596
ENSG00000056972	268.224988339356	-0.0271728857732919	0.929727453001174	0.0196302996562537	0.953604618924899	-0.138754058451654	0.880005551998736
ENSG00000057019	375.695655260623	-0.407373621798263	0.060613219419427	0.0988515156843096	0.767379437936096	0.310622180476934	0.751885428821455
ENSG00000057252	577.530311799431	-0.538351926549398	0.00662637537627169	0.129218436993223	0.674356752401571	0.127380434995789	0.898281951137925
ENSG00000057294	664.188453454065	-0.287715986723382	0.154665501396069	0.49794304868417	0.0134632129321503	0.179528133184315	0.834142363783431
ENSG00000057468	6.47935140373305	1.4872659654037	0.296674007110536	1.11548087504417	NA	1.04162849969515	0.813548218655484
ENSG00000057593	1.1933573331248	3.4896873676902	NA	-1.00693071361155	NA	-3.71035871730702	NA
ENSG00000057608	4457.04209323789	-0.279879446277325	0.298756393889116	0.0754504210051854	0.849102799744324	0.0223378574628743	0.989174512839011
ENSG00000057657	15.221006967681	0.418993669337342	0.645757556954806	-0.159519308927067	0.889008128120555	-0.108604378113659	0.980925529436014
ENSG00000057663	443.373600259249	-0.256056835220928	0.342239979445567	0.434845400244216	0.102754610935827	0.263705112231423	0.795371249174922
ENSG00000057704	257.668364711986	0.292897383064737	0.344537210830503	0.359817321885963	0.267717174759767	0.223339783183783	0.854396566433264
ENSG00000057757	1092.09916503557	0.212674062254922	0.439310405434513	-0.172788613343495	0.595477299005314	-0.0763314246324468	0.952155851128921
ENSG00000057935	724.354862167845	-0.195511821043428	0.248406972062166	0.117917311199411	0.583339418171958	0.0758905721782879	0.918865270373415
ENSG00000058056	308.490813454176	-0.227052914505865	0.421495839649229	0.398604731095563	0.147406359482675	0.370477138326068	0.71992235180165
ENSG00000058063	599.135396785401	-0.076431815387882	0.854770788961521	0.406304581858203	0.223522227034746	0.21920433018332	0.864551217784961
ENSG00000058085	137.322420574625	2.81179018705827	2.9440014920928e-18	0.108296570569594	0.836636230894437	0.209012339459854	0.887343336721633
ENSG00000058091	410.536963722474	0.196218476110928	0.573527570992722	0.03738669603291	0.937897027115931	0.382744858653137	0.755973385416557
ENSG00000058262	3004.748749167	-0.372747360688114	0.0339559246597461	-0.182086768546041	0.434640464196453	-0.189586918391202	0.814749387226114
ENSG00000058272	674.160023135296	-0.398250792608892	0.240285170327193	0.634244457654354	0.066009686340973	0.427772466513896	0.756107785853204
ENSG00000058335	2.52522122318251	2.12825088266423	NA	-0.526929426053487	NA	-1.04060461664293	NA
ENSG00000058404	203.878302558523	0.97141330837267	6.60228811538155e-06	-0.796186730873386	0.00105977322307224	-0.390521886861296	0.706207280853493
ENSG00000058453	625.673038770219	0.311169675914112	0.219262861461564	-0.174978148607324	0.58977067601554	-0.0966275953076864	0.933797500206307
ENSG00000058600	1343.60213947773	0.160325803359958	0.497899830791807	-0.0687784896451575	0.824628743403892	-0.059730954202002	0.955327382519166
ENSG00000058668	1076.89094390345	-0.440884067740152	0.0360236165302373	-0.00526073108719065	0.989739276982055	0.409563390981482	0.638560601828494
ENSG00000058673	3.94199327749566	-1.21286505425846	0.384686546149339	1.90523555902648	NA	0.71947067896325	0.899827753473335
ENSG00000058729	283.657762395029	-0.236716091139591	0.523399346899796	0.411186794524224	0.257307213439361	0.26803109243597	0.841597533556914
ENSG00000058799	282.265087209911	-0.226897202976516	0.351110963297338	-0.114370456003512	0.718938633555656	-0.230822603328658	0.809186494470154
ENSG00000058804	1804.16724544838	-0.470449214837238	0.0344103182383543	0.18223637649063	0.557946345986782	0.0834974759435523	0.945801222432955
ENSG00000058866	5.32669387913259	0.154385264366263	0.923564444626804	0.423840882154463	NA	-0.0694363504117469	0.992598380214774
ENSG00000059122	861.742565065296	0.235164877208484	0.647016374333769	0.199094752293801	0.733572178720993	0.0709097486065682	0.978418545454179
ENSG00000059145	303.416686289936	-0.247741169631476	0.439402682382542	0.172983230414371	0.656660801452443	-0.165076000293805	0.897742070415524
ENSG00000059377	61.2545099727955	0.187582951157688	0.728732707911006	-0.174162048722812	0.772151449114471	0.0667111925593409	0.979562035072136
ENSG00000059378	229.748188614953	0.391529500443799	0.0735392788736014	-0.163716586501499	0.580724851408166	0.0114734757776683	0.993252087517766
ENSG00000059573	4213.19644549455	-0.0861584999324758	0.831475864181985	-0.291221585006698	0.412431055628255	-0.122612512980411	0.929068327453132
ENSG00000059588	1525.77054868228	-0.158162546896451	0.616900090421176	0.194403183568039	0.564851394282417	0.193282284423641	0.863720453681149
ENSG00000059691	318.505276325761	-0.434048004981765	0.254720650536053	-0.178201021124313	0.732471789188263	-0.284203099237528	0.85853507405915
ENSG00000059728	210.223315415694	0.040747741782406	0.94867332148152	0.444307100886616	0.377383827215377	0.332892634116214	0.854396566433264
ENSG00000059758	374.400780942154	0.0306669531846716	0.93276372292337	0.00969680260640361	0.982031073561241	0.476205511088012	0.564867698401005
ENSG00000059769	134.604366077159	-0.00190967438311421	0.996895365801032	1.01162351125327	0.00467047563204692	0.299209267222381	0.852036625239944
ENSG00000059804	440.956147935226	-1.04839867802328	1.1203701055273e-09	0.809294028312964	3.61542613691963e-05	0.350807629320691	0.706207280853493
ENSG00000059915	65.4186274771033	0.650177827429774	0.149718531122467	-0.446333107622909	0.410746760292277	-0.377337927181902	0.838270187021435
ENSG00000060069	520.900260387564	-0.608206077115495	0.00189176513622591	-0.116440331108429	0.713895021552405	-0.0216112394395378	0.988005168060278
ENSG00000060138	8012.70480432135	-0.219346102218427	0.334615674913528	0.0107009878302363	0.977492240251606	0.0745136098524563	0.945197494584755
ENSG00000060140	32.305046009033	-0.744006656798741	0.0548254460970451	0.293361471192317	0.599406563660948	0.0177010703531866	0.994967683399951
ENSG00000060237	5014.20766344991	0.148597487420571	0.497899830791807	0.0366399873373915	0.908095083849053	0.213304115106276	0.787086444996986
ENSG00000060303	1.8298467393502	-0.243653601409537	NA	-0.461705521340793	NA	-0.54866919529322	NA
ENSG00000060339	1778.0860444641	-0.70531163664867	0.0129557237862748	0.324885034535208	0.392922810621324	0.296107635213019	0.824513834154114
ENSG00000060491	847.440014242899	-0.28953239118019	0.200445544655713	-0.145865289276342	0.626455970948769	-0.266476245418019	0.778280200969293
ENSG00000060558	3.11652252221355	2.25523689395693	0.173150040868831	-2.36294134714608	NA	-1.01401051357927	0.862251181250175
ENSG00000060642	197.077420097125	0.484898243494849	0.0531216436685239	-0.869790909735327	0.000550870208696377	-0.21324182801889	0.849411780840099
ENSG00000060656	1334.85477502613	0.319887249670634	0.294401469524335	-0.725354472531957	0.012083793892346	-0.531110972912908	0.629959442578119
ENSG00000060688	1676.54659143936	0.135817420312803	0.757721773939333	-0.260728755516061	0.544224184269465	-0.307459472061979	0.828937168869196
ENSG00000060709	1.09955231454959	2.05711616900373	NA	-1.23887799193389	NA	1.70548808053191	NA
ENSG00000060749	577.866036077041	-0.725850602832011	0.0478845604557399	0.587290170747832	0.173082985966254	0.362866973980245	0.827860303087198
ENSG00000060762	431.37839600387	0.324398628455611	0.0809872155218616	-0.337266893543692	0.101630926052543	-0.319378371376512	0.679615064284459
ENSG00000060971	500.966552879664	-0.143872695739547	0.808825436805774	-0.491092295168049	0.34673550446826	-0.567624625736877	0.756107785853204
ENSG00000060982	1061.88661763517	-0.0951190212808177	0.82579162726872	0.596170906693469	0.0724591036430363	0.539090375570273	0.655448879822378
ENSG00000061273	752.88627413728	0.00549544398757363	0.987860193579576	0.227214285525984	0.450635884963179	0.105029041769677	0.927610088718138
ENSG00000061337	15.9214079141222	-0.598749516351981	0.330145637793099	-0.905777522991294	0.210865304015895	-1.74651136868638	0.225606600179396
ENSG00000061455	307.592999973856	0.120206343585464	0.714702891168656	0.348200551350083	0.22130745123102	-0.032373374161557	0.98507395549417
ENSG00000061492	5.80789637613426	1.624019603063	0.187052106397687	-0.0583201673848278	NA	-0.59844109500916	0.898281951137925
ENSG00000061656	32.8112953338308	0.734346316067982	0.184659292557639	0.491252525377017	0.423670962377331	-0.249194626630943	0.916436101842574
ENSG00000061676	1816.78050437649	-0.278822220996237	0.377264112123034	0.345525046368624	0.306318877801345	0.336157326425074	0.786955127201788
ENSG00000061794	1047.4298195214	-0.0930099647610495	0.776145869749078	0.159082917170865	0.63012831856028	0.158042840578861	0.882382736444304
ENSG00000061918	361.128450280821	0.764023973616225	0.000311470354460873	-0.742672361043894	0.00164460656892611	-0.148318172941355	0.889164105380951
ENSG00000061936	1708.87295403379	0.453501543295662	0.00179422097217027	-0.0538334896523734	0.832583492620919	-0.270358221703878	0.696507416520685
ENSG00000061938	633.530732571075	0.267359108756636	0.510846638973358	-0.0257163170184053	0.965044720154319	0.0491377644436976	0.983271688369183
ENSG00000061987	576.807371901659	-0.0926917634412977	0.822531227091773	0.188666495275984	0.643381904696514	0.33988925420916	0.787086444996986
ENSG00000062038	208.714273736557	0.397889672248286	0.175383917952814	-0.00153062603445768	0.998788524159313	-0.295440227165654	0.807355453929897
ENSG00000062194	1071.89024972492	0.0906650874128805	0.810735953303864	0.814001058372963	0.00210784210914817	0.421152683752514	0.716798083678032
ENSG00000062282	53.6578256926564	0.835540073102579	0.0865766679981879	-0.443047161961838	0.471463685284586	-0.202557171228426	0.929813174262633
ENSG00000062370	50.2233228429028	0.158872148869017	0.788036157768132	-0.0532100337885177	0.940934047377388	0.145573727272821	0.94787817920421
ENSG00000062485	5301.24590950214	-0.128317764856565	0.494878142617223	-0.0709615153827109	0.764865901507209	-0.0332451684406361	0.973297448862039
ENSG00000062524	75.3467519273344	0.138237831357039	0.723553362111972	-0.198730131145838	0.622088156676793	-0.33735365908852	0.787086444996986
ENSG00000062582	8.23427248855904	-0.640339872782871	0.477089888507012	0.412080447719642	0.709938828780105	0.175398421283219	0.96959167162443
ENSG00000062598	404.9662656358	0.273083085419066	0.204834053392143	-0.479422576671925	0.0264357387590886	-0.24517884704147	0.786871134509987
ENSG00000062650	1205.03316576519	-0.376357150330714	0.120182424603811	0.379076375744564	0.161486116467048	0.428565590552729	0.648074943753585
ENSG00000062716	1038.78599937451	-0.559498724067052	5.13387991018034e-05	0.174763208768483	0.379738456455101	0.050047873502162	0.953218897242083
ENSG00000062725	562.217506310689	-0.583977707410779	0.000193763974348271	0.260060118940581	0.212224589046509	0.320952473953604	0.649244656954069
ENSG00000062822	2439.17610106031	0.727018477247676	0.0272692634078702	0.0193883461278546	0.975437335400287	0.0143569723610799	0.995636660282792
ENSG00000063015	3.15224285866823	1.17209356575104	0.524826327407974	0.344793474832604	NA	0.619629223890276	0.915948005274541
ENSG00000063046	8652.3448510436	0.229380274553865	0.381559928616446	0.336417910808923	0.211390612699185	0.0609973168572162	0.961513640501909
ENSG00000063127	35.5357172655097	1.00225504423689	0.121077320502631	0.529393066641029	0.488643236088654	0.207937600699178	0.947344769292953
ENSG00000063169	272.037568969916	0.471468029719031	0.196960056954534	-0.132871212980051	0.801493388844727	-0.18109752976919	0.91123380279518
ENSG00000063176	382.256507953699	0.27458088382549	0.47635342604729	-0.454592963857487	0.239099826063329	-0.193741772649369	0.897742070415524
ENSG00000063177	15108.2180254626	0.800936115255865	0.00504291612854172	0.10324608803924	0.834935048623435	-0.0963717616468188	0.953864821825035
ENSG00000063180	363.553167734167	1.59067930395949	0.000121958647156396	-0.260545753160465	0.696402911798259	0.0139536276246472	0.99718558617172
ENSG00000063241	581.367046615074	0.415826665842978	0.132123087998752	-0.343582160587452	0.287531875047121	-0.432966552078208	0.706207280853493
ENSG00000063244	5200.34995485218	-0.159921111547395	0.464080433569636	-0.165119721751929	0.497957446075013	-0.104268346324813	0.901740757354094
ENSG00000063245	2602.63003872383	0.461975711628097	0.0663502521351029	-0.113966227438817	0.766007545934696	-0.0332251305125101	0.985477172781097
ENSG00000063322	1776.7209433294	0.0895893492380299	0.79694989550884	-0.133318037276962	0.712693676211832	0.0532537818112985	0.972860529236366
ENSG00000063438	19.2004316444931	1.01568710019839	0.112844835935793	0.510170687695248	0.46089458502899	0.46386906538175	0.843528979985845
ENSG00000063515	4.26992488486406	1.62455983866331	0.304143181934253	0.891854825478265	NA	-0.362450630074296	0.95459809339601
ENSG00000063587	618.18060212628	-0.0118619146145794	0.966248474033723	-0.269930723359312	0.194619330696588	-0.143475786662083	0.85853507405915
ENSG00000063601	857.411581479687	0.201711407427401	0.23524994230844	-0.107177159067958	0.626049539082855	0.0697885556619105	0.92776800592691
ENSG00000063660	271.549281082047	-0.801888750380133	0.000253082184104523	-0.351723296759404	0.244130541862717	-0.160367303136063	0.889141276875211
ENSG00000063761	181.434163012283	0.443874425440269	0.222236423399497	-0.580516085108212	0.128612912333486	0.0235250038907739	0.991943726073637
ENSG00000063854	891.643664540922	0.430215272531732	0.16418674555852	-0.0652290974210201	0.89582512016423	-0.291019998046587	0.824513834154114
ENSG00000063978	832.87155387993	-0.42453667033155	0.00252025874200503	0.212158111886655	0.248918255618821	0.103177212360045	0.883299383154018
ENSG00000064012	386.310296168455	-0.570591237405911	0.00437772314801648	0.100077240255615	0.761857652496111	0.102640986491277	0.922270019710501
ENSG00000064042	314.088529181464	-0.793654198145013	4.45641616328791e-05	0.487674077792714	0.0440857982866794	0.244632853014971	0.800252215662191
ENSG00000064102	794.473646917367	-0.126285824617862	0.726967675255073	0.166591287661158	0.662558154927407	0.185730602592134	0.880005551998736
ENSG00000064115	993.379280464557	-0.43355619198646	0.211427152583126	-0.292749826341846	0.493781970578239	-0.199943161795637	0.896234069717006
ENSG00000064195	12.1193102015509	-0.0560167883250767	0.963526899815171	-0.292131355475959	0.809236992224526	-1.19982968082591	0.735620832296832
ENSG00000064199	137.967990662557	-0.25944159847649	0.377757126315942	0.157445544029312	0.66887060358299	-0.111636155089947	0.931588254786859
ENSG00000064205	2.72803880380815	1.63606864953896	0.360113947008762	-1.55627845701124	NA	-1.61320016333809	0.81222031981388
ENSG00000064218	56.0114427065661	-0.825370403850948	0.00251370208894128	-0.0743295238858155	0.888047468060182	-0.141418254600731	0.92802109726425
ENSG00000064225	112.300515146827	-0.0330451240064934	0.950406207375365	0.60408998663876	0.102302411561203	0.27793969392276	0.853818897115379
ENSG00000064270	9.57554746566453	1.04800348249775	0.153740915033379	-0.927746247905221	0.252707331057113	-0.646872326248396	0.823792645974075
ENSG00000064300	158.264541099007	1.85291616519073	3.4278566463782e-06	0.23153148952347	0.718170634640347	0.00444787913341109	0.999369780299445
ENSG00000064309	430.629022491598	-0.31822935548719	0.0911499867056746	0.188131620624913	0.430856036979333	0.227352044329396	0.786871134509987
ENSG00000064313	500.523006947366	-0.38617588427782	0.145093683004618	0.408872581004952	0.162205203195317	0.322054089410868	0.77706969456705
ENSG00000064393	1087.34918254101	-0.186610161630871	0.672037992358387	0.233212850830975	0.618103355362458	0.375254901334626	0.793634783805247
ENSG00000064419	1741.72476220883	-0.235186141314787	0.0976697812094761	0.347742237079814	0.0185254256064765	0.210171306447283	0.722596128256891
ENSG00000064490	997.116533248997	1.01271531004872	0.000225464435523699	-0.627440994332942	0.0650676913816166	-0.302030662332038	0.824844925765977
ENSG00000064545	1862.43743884251	0.673382383024029	0.00771782770977081	-0.555622388503663	0.0621399689935944	-0.262405910785536	0.827834314646613
ENSG00000064547	205.880778889479	0.212120482043973	0.38251510948735	-0.178759741126595	0.525694446118379	-0.205147857493806	0.825219713513174
ENSG00000064601	400.635958660686	-0.745889313691939	0.0684485383592242	-0.140559055421374	0.831831488059323	-0.429330903666006	0.815122430889075
ENSG00000064607	3774.54698766841	0.537414216628165	0.000183482116148143	0.00296564384951824	0.99278025960272	0.0284280929828376	0.9787540140207
ENSG00000064651	676.246450585881	-0.571730459461795	0.0362215628152451	0.490453985890515	0.120923277090839	0.383376679368588	0.756107785853204
ENSG00000064652	241.110199805603	-0.0370990088388152	0.92857896333209	0.159028489514944	0.676460193429183	-0.0444160449053802	0.979629781486571
ENSG00000064655	151.099912456592	0.12014860639402	0.726751905605184	-0.258907874296035	0.425352282009529	-0.244391748186238	0.828530882407235
ENSG00000064666	364.710936230187	-0.17690242780646	0.802987282367944	0.800592600850441	0.164280166946514	0.172136407993435	0.948008514384949
ENSG00000064687	328.887816433208	1.14723762662313	0.0104140393481522	-0.441669385346521	0.474311924692691	-0.109815479735902	0.968088820721308
ENSG00000064692	132.683472731545	0.553588581590243	0.0633274909285786	0.518328136567033	0.102754610935827	0.300038852067361	0.813548218655484
ENSG00000064703	597.651620504302	-0.341915566748252	0.195810179893001	0.138561156413411	0.70022083798378	0.0341188062140451	0.983959877691323
ENSG00000064726	1458.673964549	-0.0541450140060705	0.881889764764347	-0.0510850708281336	0.901355855521074	-0.100619727355545	0.932831180801226
ENSG00000064763	591.1974696635	-0.529701565473544	0.218766314919897	0.0981569142324231	0.882594296546187	0.0240959666415883	0.992756009361904
ENSG00000064787	8.79494613868358	3.02799708451406	0.0175922096554333	1.12118250097083	0.214185458142656	-1.30230230138782	0.755973385416557
ENSG00000064932	1390.89652205545	0.767410615935085	0.00555023149582919	-0.476637392797698	0.163585472075905	-0.172987494431906	0.899827753473335
ENSG00000064933	217.525515116055	-0.451397063947707	0.0482903619202194	0.110839031487458	0.75328876027478	0.208299710145885	0.837123919658484
ENSG00000064961	1280.7531597718	0.32436926292954	0.217836060417084	-0.368940207355507	0.196576348972253	-0.346516460095256	0.755183809868655
ENSG00000064989	2.08223902184364	-0.928676535325728	NA	2.41644137368734	NA	-0.600170784532294	NA
ENSG00000064995	567.562330952698	-0.518534868673582	0.0170575071973226	0.252761112448172	0.380243479510233	-0.0899311806474046	0.940311196279445
ENSG00000064999	1310.13124030717	0.104424588201908	0.774162963493217	0.258656947341483	0.440811459515992	0.184334050518196	0.87753952956898
ENSG00000065000	5632.56992355131	-0.322887247828009	0.074656883968883	-0.246134822861891	0.257031223785428	-0.0908489945215335	0.916437122922429
ENSG00000065029	764.17727680039	0.408684523275054	0.231648665057691	-0.645631331659813	0.0648531459284667	-0.156679326988237	0.917199640909578
ENSG00000065054	366.652430448264	0.199060807323988	0.455660863911201	-0.0592196488279284	0.871566462860176	-0.351934970832627	0.716798083678032
ENSG00000065057	489.735576741457	0.150041012352842	0.711256564132045	-0.0885812704540692	0.856121216307176	-0.297632558223832	0.824513834154114
ENSG00000065060	1367.58951575575	0.0241877152691873	0.938894202054654	0.230742585733977	0.361281459930316	0.241546291057445	0.787086444996986
ENSG00000065135	989.612430889397	-0.303501010930891	0.178745927231686	0.182177009622825	0.524110300799959	0.161603315108433	0.868484501113572
ENSG00000065150	5208.68632943158	-0.0919814347133833	0.758970313767766	0.150210049666692	0.621815037127029	0.0460032630331851	0.973297448862039
ENSG00000065154	2258.15916565943	-0.548671239334905	0.229795178234782	0.0415985005254249	0.953949797590602	-0.202368342553943	0.921925233850657
ENSG00000065183	1675.58643410926	-0.148267370198014	0.75904967967985	-0.125426566938184	0.819545476095564	-0.206281323582013	0.898816947734709
ENSG00000065243	829.838741287411	-0.188715104628488	0.612506225185076	0.418717998820752	0.225289159403109	0.353703063513556	0.786955127201788
ENSG00000065268	1475.39491145937	-0.124040203179134	0.779849017871506	-0.507146848553437	0.169533871852968	-0.285980556301543	0.837489257441701
ENSG00000065308	726.078363723345	-0.116524535816784	0.841323612672722	0.256854670310061	0.648759273687838	0.417488336105845	0.813548218655484
ENSG00000065320	768.813736594221	-0.367479158013328	0.106193012553128	0.130134755344517	0.686666239286213	0.0246533968758481	0.98640731440469
ENSG00000065328	1403.59316853762	-0.226296810096715	0.359004539935293	0.266099500490661	0.318885813372857	0.263383037303325	0.786955127201788
ENSG00000065357	198.306233568079	0.418368874675695	0.0730042953879399	-0.231543548382001	0.431793623334428	-0.226789862968668	0.824513834154114
ENSG00000065361	192.131829048417	0.142495127266373	0.812340442067772	0.370909379058902	0.502058335865692	0.17651664647845	0.932146646410012
ENSG00000065413	82.1360088260332	-0.455481719734241	0.268702110209642	0.168097080500663	0.769968738451879	0.306367733163932	0.856677399736476
ENSG00000065427	2390.63614967118	-0.0383333590533773	0.913541381963282	-0.0197195212959237	0.95997413688737	-0.16439887372852	0.876143530095574
ENSG00000065457	343.145554406212	0.213916723434466	0.684453424471168	-0.751238855596973	0.0911987815877185	-0.29706669463882	0.871283375129933
ENSG00000065485	306.10842507573	0.00926776374123501	0.983213668575192	0.153684249465089	0.702095664259755	-0.130588806473846	0.922270019710501
ENSG00000065491	464.995187246993	0.620838447678347	0.026559843968837	-0.196597417713707	0.627931637968712	0.0333238605876156	0.985787813008548
ENSG00000065518	913.740819030517	-0.203884762949081	0.469828012550427	0.0772042008361808	0.840820613186997	-0.196570294014084	0.854900183293459
ENSG00000065526	4745.12807530435	-0.188019391193827	0.730498043684522	0.327532016768271	0.546187720024914	-0.0147283262374313	0.996244303415312
ENSG00000065534	120.704743346253	-0.11311239472003	0.744772942879108	0.209843876789453	0.532592381599127	0.311175580104796	0.778160942132601
ENSG00000065548	1062.35661961082	-0.977613694525369	1.00123652025513e-05	0.615105806442475	0.0242469135224704	0.3720190911835	0.733084542415262
ENSG00000065559	686.709569801355	0.0282880171317632	0.928897208442492	0.10260545795046	0.734700326412976	0.16793199011705	0.855418237175775
ENSG00000065600	412.112356642032	0.398519501073548	0.140098480283524	0.0777620527134693	0.851844215200326	-0.140728716914903	0.906653756066556
ENSG00000065609	105.096203342315	0.729789520074026	0.0473469634589572	-0.520156135893027	0.237474196963875	-0.224327110703387	0.89668552122493
ENSG00000065613	1063.46535182602	-0.389087732084736	0.38797352397294	0.773736216377093	0.0762659210218442	0.581408719888845	0.726300596620313
ENSG00000065615	229.760119537667	-0.489490881163978	0.0811910355641643	0.344487437112038	0.314577004366815	0.115038998547299	0.934292823299172
ENSG00000065618	14.431205396458	2.80904416891796	0.000346346977413013	-1.15923035146407	0.130683463210614	-0.578883590388484	0.83479945281692
ENSG00000065621	229.516841333448	0.382516115924361	0.348607062613836	-0.726017994274022	0.0712541668603369	-0.085337889481377	0.967439084569082
ENSG00000065665	358.269658537812	-0.353432507141866	0.43796080391217	-0.157911577711357	0.793237512681403	-0.249323341430049	0.889141276875211
ENSG00000065675	171.244284609023	-0.340881274051516	0.184563624944984	0.378537476397667	0.173902578677126	-0.031523469049315	0.985641240493175
ENSG00000065717	430.843582595988	1.23187409843373	0.0602809761910946	0.11224356316852	0.922938277811171	0.0739569997785591	0.98640731440469
ENSG00000065802	556.548842259977	-0.444756536749819	0.0337390893814761	-0.0224009271201173	0.951909280120097	-0.00283760540521425	0.998375955311529
ENSG00000065809	548.659550950062	-0.0945760876173791	0.779953183984455	0.00783671518532735	0.9860551435546	0.00805782569495262	0.996813645445844
ENSG00000065833	678.288961214285	-0.0558587347938039	0.837205150326885	0.225960379142293	0.320482744457372	0.131878428120861	0.876219788974325
ENSG00000065882	1037.69998134802	0.162377879539375	0.530291590806352	0.288184354807543	0.253112201968808	0.0377214788080642	0.978589939231326
ENSG00000065883	1118.19595815317	-0.00923919050465921	0.976447224723304	0.286215333131472	0.196292311847678	0.12270839155966	0.886978789694128
ENSG00000065911	3660.29135399518	0.205002196119809	0.675463593595336	-0.0170355838318506	0.98038881406632	0.071320405824805	0.976827530675885
ENSG00000065923	776.807665316025	0.189323556568027	0.460740254331486	0.282976527196071	0.277296291737342	0.0375513717667702	0.979562035072136
ENSG00000065970	329.798639914015	-0.0798637834822897	0.752625118645877	0.0558588199009964	0.850461095800613	0.00437495892878752	0.997356768186139
ENSG00000065978	21110.7376630159	-0.456055366392685	0.0953687897463774	0.111573071809202	0.788754726505246	-0.264351488345751	0.825219713513174
ENSG00000065989	249.217396455322	0.0755966906706427	0.880437529042765	0.147140632377094	0.767989730765619	-0.164652750750578	0.917100987227569
ENSG00000066027	417.627217364588	-0.26060418440967	0.369174316017416	0.20139402002014	0.560337996222253	0.0328352517817776	0.985641240493175
ENSG00000066044	2868.73129236685	-0.301617166042018	0.0726232344501575	0.0423378624631951	0.878387367859985	0.0205199302142389	0.985787813008548
ENSG00000066084	1091.03203386314	-0.276310592784132	0.33803228810514	0.0202419275913818	0.9639917995171	-0.0227830943163955	0.989334381303067
ENSG00000066117	2233.91395472672	-0.130906040005524	0.608231205962684	-0.0088060716435971	0.980909426861119	0.159286834883251	0.860327838454361
ENSG00000066135	812.217856645075	0.234137212643419	0.387540762362205	-0.154906814259481	0.643703102150593	0.175734064780025	0.87159730189989
ENSG00000066136	991.902117290414	0.0141020977267632	0.967134529806224	-0.250386977563385	0.353692425765086	-0.00112573087306846	0.999399168414163
ENSG00000066185	2.14800171920105	-0.407867178579606	NA	2.01686861583395	NA	1.48379286108049	NA
ENSG00000066230	58.8232631384662	0.218615811505956	0.580971289191188	-0.246899794540809	0.564759322326671	0.0537360280670216	0.978804465700115
ENSG00000066248	184.518740354061	0.71656801593368	0.0362405981354302	0.0333049098444317	0.954286414958133	-0.0868072211837219	0.964757018336631
ENSG00000066279	955.700644040989	-0.358454224151399	0.6782792368928	0.754809574464839	0.353022141364594	0.331972080595871	0.915065183207733
ENSG00000066322	827.624264137886	-0.547941838284826	0.0816922630206775	-0.264681540596428	0.531235967212257	-0.379572932474416	0.786955127201788
ENSG00000066336	2.76758038731155	1.12413922701545	0.544991010396634	1.26415357431019	NA	-0.000202067835028719	1
ENSG00000066379	457.916999785638	0.60960366888952	0.0967642610986816	-0.22820179140115	0.656375951866918	-0.381319857911627	0.811741512371477
ENSG00000066382	97.6109693077279	0.521116464424636	0.0553549007118755	-0.444706833887286	0.151326005809021	0.0261357789131388	0.988005168060278
ENSG00000066405	2.36721483597539	1.16934994479032	NA	1.51030368101731	NA	0.955436653658044	NA
ENSG00000066422	320.207133162095	-0.159370077474828	0.705358718151094	0.796143222493604	0.0156613703905275	0.35228801768465	0.793634783805247
ENSG00000066427	252.6057465995	0.341133617335246	0.39562197369764	0.532622894381934	0.181285711143725	0.286171979658513	0.854396566433264
ENSG00000066455	454.229536398553	0.0915030306466517	0.796301021929229	0.381419516030303	0.189604130120111	0.159602292607818	0.889164105380951
ENSG00000066468	764.563173972125	0.516120022469077	0.0267186414803983	-0.43621016578819	0.105945781667312	-0.186216398430446	0.864551217784961
ENSG00000066557	330.394638680362	-0.114017115840589	0.808335689838947	0.0440352338094664	0.938251319203341	0.266864156493771	0.85853507405915
ENSG00000066583	696.472714944849	-0.684426823237432	0.0203935575445105	0.501372729595534	0.158163454597568	0.189764448116089	0.897494799260323
ENSG00000066629	852.669498204287	0.2425112169711	0.234145841061683	-0.38170314546607	0.0672455261103881	-0.174444094373688	0.834142363783431
ENSG00000066651	388.962951312849	0.529750206873469	0.0695211585760317	0.406132336889335	0.235877602246225	0.247604401157505	0.847319348063524
ENSG00000066654	303.484808912502	-0.512237836728156	0.113346488403545	0.677181454744373	0.0483638695955799	0.415778230805218	0.763087495415098
ENSG00000066697	260.605677637796	-0.499566971252193	0.00389908115176215	0.273007776935755	0.2195908221303	-0.0285001684404657	0.982761442983854
ENSG00000066735	625.697325006266	-0.36385204111443	0.197220638512849	-0.418833698521516	0.174276474657135	-0.412927512178815	0.717748879705403
ENSG00000066739	632.437251160849	-0.181315473560892	0.687979536527777	0.30078977243715	0.504730671839494	0.279681101574553	0.856220073832935
ENSG00000066777	563.885163909896	0.260558664752784	0.498129842846033	-0.0574523924092516	0.917583383762338	0.299918759333145	0.832706743734531
ENSG00000066827	263.071352422662	0.604134835057326	0.0250925352471006	-0.326299981306449	0.341533469229799	0.0970052420924242	0.94787817920421
ENSG00000066855	538.211143631835	-0.143436108909076	0.705076201346217	0.350028850626684	0.312857066420143	0.0234042326076221	0.990068047389639
ENSG00000066923	51.8095147049124	0.326213293947506	0.374957387644671	0.0427960902203375	0.936080613410097	-0.166766998658561	0.909739976202371
ENSG00000066926	827.974648645504	-0.501117846258685	0.108271510313671	-0.355827878813903	0.351779694523981	-0.194222484320062	0.890393506888408
ENSG00000066933	824.442115579813	-0.174665221878721	0.752625118645877	0.600285652125829	0.200705139325334	0.491237783890894	0.786955127201788
ENSG00000067057	4261.7222940145	-0.192218724686482	0.510045993372664	0.000292070134915181	0.999831824770132	-0.105180201434211	0.929813174262633
ENSG00000067064	1132.35331898898	-1.15390142819323	0.00256266785415832	0.349287055768802	0.535447070033826	-0.173827013227908	0.933354199206144
ENSG00000067066	3.46757280789687	-0.657457315558209	0.716974399545544	2.80896521803284	NA	1.28935511381298	0.814749387226114
ENSG00000067082	702.005548402139	0.40305417028858	0.0308407935593518	0.119206742469423	0.660470461585595	0.247432336690203	0.765670235807382
ENSG00000067113	303.8365674892	0.529382341647394	0.059599564671169	-0.222855164475503	0.559131904911181	-0.265811567137752	0.831926691025131
ENSG00000067141	2293.48922797094	-0.0315190621946467	0.927180909675114	-0.0564925488582911	0.877681203637328	0.182167504532142	0.856677399736476
ENSG00000067167	854.795404644219	-0.461921994600714	0.0175922096554333	0.470407633772052	0.0322219391650138	0.0597700512404721	0.957969591372373
ENSG00000067177	1564.40583039125	0.362456388655336	0.133913970903685	0.146364743580486	0.659056521733721	0.15774885582932	0.882382736444304
ENSG00000067182	798.582370626411	-0.0990163095986601	0.694079355658788	-0.234253825499435	0.317026821374721	-0.152074733654232	0.860327838454361
ENSG00000067191	202.226362151308	0.816444650641722	0.00117491416889812	-0.373630423754557	0.249655584457926	0.00586800195011755	0.997356768186139
ENSG00000067208	236.305271186067	-0.550072945195188	0.073242683215167	0.164897668085379	0.714695744527936	0.170720278746555	0.904647000546466
ENSG00000067221	324.177015351636	0.873985478181776	0.00348436163085681	-0.799831393512527	0.0198770057666509	-0.212885829885206	0.883751447971256
ENSG00000067225	24405.031788546	-0.946459405611348	0.00572981448882062	-0.07407939773802	0.908110162659992	-0.353524590888198	0.830520193344758
ENSG00000067248	450.332911797844	-0.449366678898487	0.173943924497171	0.631789139323038	0.0684921057877062	0.278703362230028	0.839827845084831
ENSG00000067334	756.052808239316	-0.83580355437342	0.00932051413890605	0.799023416798831	0.0296285954389502	0.440947689312814	0.765670235807382
ENSG00000067365	269.560458533535	0.509073744611558	0.0296680971263304	-0.257849405447322	0.39350745511564	0.018201578514183	0.990515716034251
ENSG00000067369	1295.85608863945	0.0242190424313553	0.940488759899681	0.173307450036468	0.533055327040077	0.0200574581419399	0.988774006319066
ENSG00000067445	424.34959112217	0.385242551311421	0.0452626121799375	0.0625484296935863	0.84090394058292	0.116291025398845	0.897644267591319
ENSG00000067533	631.918560535812	-0.47174248928203	0.0212779616088743	0.224872251142872	0.410441482109954	0.273048572872729	0.769611983412438
ENSG00000067560	7820.21079924614	0.319831667621686	0.0390832999502468	0.0422848053505592	0.86972687067976	0.0219785650461527	0.983741414350106
ENSG00000067596	1564.25002035838	-0.192788385510447	0.436958928179772	-0.122321073171655	0.689391593008482	0.0432174937780112	0.973677561528035
ENSG00000067601	84.1106078158224	-0.0370438412458153	0.947560713885246	-0.35284502012667	0.451603873824337	-0.118343306869935	0.95119843881352
ENSG00000067606	800.730414646948	0.434478406234597	0.208747633768389	-0.443793029291181	0.250434930120469	-0.058977024806525	0.977289868317111
ENSG00000067704	4533.67323011329	0.324974809205764	0.320696411935771	-0.449795066188874	0.187469236928899	-0.293556805041465	0.823281747745552
ENSG00000067715	19.4598628057185	-5.39795000409508	1.86761067033656e-05	0.54768824725803	0.828120803301817	0.275680771403759	0.979562035072136
ENSG00000067798	2.03223648913737	-4.64846839897683	NA	3.27790509824658	NA	2.60188292729949	NA
ENSG00000067829	883.433900868531	0.448740749319966	0.0318640734774423	-0.410082207281683	0.0866972215564656	-0.144920511430358	0.882382736444304
ENSG00000067836	73.1585455765806	0.423971961023357	0.374599466142635	-0.802698887766095	0.088278005055935	-0.497566553464617	0.787086444996986
ENSG00000067840	205.224942576198	1.13702136367286	0.000792186118065206	-1.06718855630159	0.00534482000740274	-0.368566492951174	0.823281747745552
ENSG00000067842	59.8900487062632	2.36135295897679	4.10157264822266e-13	-2.36670531809109	1.25202153686259e-12	-0.89825990910446	0.1517918616161
ENSG00000067900	515.125149457872	-1.16906462151157	0.0001362382726566	0.725828563506027	0.0562914249342838	0.598250359568762	0.689292897283827
ENSG00000067955	588.344712925329	-0.293961849207247	0.247664118079932	0.0499061150517765	0.901473652170733	0.12599504341696	0.909218673831557
ENSG00000067992	839.274476935995	-0.17528104299071	0.488356768018194	0.390151868984542	0.0966363651954057	0.0613031277953787	0.958099188019093
ENSG00000068001	261.293460495188	0.203759337237256	0.649627018765222	-0.478014678858046	0.248205083523609	-0.308486558379746	0.837123919658484
ENSG00000068024	206.90719781244	-1.04014765141544	4.42217149780865e-05	0.353329040887393	0.329674668440532	0.119876442009714	0.935761568775005
ENSG00000068028	524.324002954336	1.21705166515559	5.19526586191967e-06	-0.375391929930706	0.316074630599919	0.0139321381862271	0.994628335015221
ENSG00000068078	1120.61325419774	1.04244070055923	0.00491837832263127	-0.908591169137245	0.0350515914547899	-0.830554742659675	0.558747891979401
ENSG00000068079	57.2370063860809	-0.831466480963476	0.0777463332913821	-0.275138178557231	0.694190313417471	-0.312594960702182	0.886882555621951
ENSG00000068097	879.227161039886	-0.000820318051666165	0.996908047322729	-0.119238861526813	0.598577686767931	0.0560747281148673	0.947997662913845
ENSG00000068120	2481.56799946324	-0.313039323904281	0.0662444565439328	-0.276684167192364	0.161486116467048	-0.274209574567347	0.712583255708981
ENSG00000068137	540.721873756651	0.117735269141127	0.770138132342208	-0.387273595266686	0.267788776826201	-0.358980459578861	0.782221145403448
ENSG00000068305	823.229350945008	0.468716025928393	0.0483642188786364	-0.0355567555686778	0.931637403957342	0.33077581109703	0.755973385416557
ENSG00000068308	1900.68819152549	-0.090093653541771	0.754026273283864	0.140117707716502	0.63279641983239	0.103478815367117	0.917199640909578
ENSG00000068323	893.269962019177	-0.162181869726554	0.448125429752275	0.192433346090427	0.403150817568213	0.0842488068745017	0.922408234232229
ENSG00000068354	333.566431820097	-0.0930026332810079	0.715055980263781	0.321247560074043	0.128367153716773	-0.0650897252502501	0.947997662913845
ENSG00000068366	711.770541720227	-0.320530151978189	0.422243757348249	0.620085778394208	0.105782282344644	0.411900922451934	0.786955127201788
ENSG00000068383	601.528583976684	-0.171737720808887	0.53632006108557	-0.734485967387933	0.00133533240256585	-0.200512134157729	0.842844163435588
ENSG00000068394	713.341308235834	0.0809866324219635	0.835248616722694	-0.0559946345974176	0.9032461290603	0.0640714113773668	0.966691945022653
ENSG00000068400	1009.48355367946	-0.0526455413171445	0.853364992169016	0.075710363586409	0.799781246538613	0.0750820598620801	0.941164972304119
ENSG00000068438	731.491503749073	-0.351768846983738	0.143704357078642	0.00586421374944559	0.989419828560776	-0.0260692404982419	0.98640731440469
ENSG00000068489	1577.46382324552	-0.736818905155484	0.000112785027898074	0.191757160041039	0.503143072341345	0.162066409271413	0.871216229433087
ENSG00000068615	168.144324867326	-0.627493242383598	0.01720007987883	-0.0109526576222813	0.983265183775729	-0.185379837340347	0.883874990456296
ENSG00000068650	825.177617854555	-0.00218071153075769	0.99523529053901	0.205604267318169	0.567207769022613	0.244619679858296	0.834142363783431
ENSG00000068654	1758.68063679636	-0.999614101395068	2.82417037295855e-06	0.0758165804963968	0.850706842533394	0.0152328888267568	0.992731225830621
ENSG00000068697	1024.78977544039	-0.707622080519803	2.59372628832765e-08	0.224743595363964	0.207874205129052	-0.123110474094314	0.858648447047982
ENSG00000068724	383.295975209244	-0.207079733025511	0.346236535653976	-0.326788635477132	0.147557570917165	-0.194501284193791	0.824513834154114
ENSG00000068745	1099.13996905888	0.799211948316875	5.77035633872304e-07	-0.0413118760378895	0.895318105514252	-0.111231787010436	0.897728091129896
ENSG00000068784	226.862209542629	-1.37818444954815	2.8363776045055e-09	0.130524362892647	0.761259060541262	0.205488765260328	0.875420120239288
ENSG00000068796	1608.96413592834	0.522549669437509	0.0157948887529484	0.0160718926943141	0.968165503267585	0.168385968140417	0.873016190443692
ENSG00000068831	63.8053456988891	3.36107083330468	1.22371333060269e-07	0.205867010478752	0.835517059006067	-0.249949368867669	0.936231139447336
ENSG00000068878	1352.03829912767	-1.02058791343294	4.60102300261202e-07	0.655245684209751	0.00773629252375845	0.391680038159525	0.706207280853493
ENSG00000068885	86.9861193987997	0.111365234859237	0.859055193157217	0.030385819526455	0.967164460738219	0.134897879342569	0.952690842196683
ENSG00000068903	1432.70269611667	0.164399612244881	0.47850098944227	-0.0976875254166603	0.734383705438824	-0.136988421101701	0.877635132724655
ENSG00000068912	846.029065063236	0.2255123220473	0.343214879300795	-0.373035217589867	0.116096491749535	-0.125370829244303	0.898281951137925
ENSG00000068971	225.788582301332	0.737580947483814	0.0268070947589879	-0.026826990526148	0.963835294543334	0.0819199188907846	0.966691945022653
ENSG00000068976	17.5913640857269	0.236851825135465	0.821437306186088	1.31420315492411	0.0739558184570639	0.758937018700879	0.793634783805247
ENSG00000069011	1373.17181435749	-0.299054755152286	0.219289034126104	0.126560794741631	0.699332059356765	-0.0344313035327817	0.98174563965047
ENSG00000069020	364.530945188787	0.343745156317495	0.346072506119456	0.131243578318164	0.79015223635411	0.370385588478513	0.787086444996986
ENSG00000069122	1.76875908497471	0.237000909478204	NA	1.89621672199474	NA	1.00044467083252	NA
ENSG00000069188	657.18622323863	0.703156839391101	0.00388122578883412	-0.10740181486723	0.789687158352322	0.234426698211618	0.836473034776097
ENSG00000069248	3564.4594166605	0.301368424430735	0.0848073271153682	-0.368722827833558	0.0518992504325386	-0.108680372282859	0.892459552903379
ENSG00000069275	7923.33827102402	-0.2515395467109	0.266585283698659	0.33527269498546	0.158971320916968	0.298135011726803	0.740133564455952
ENSG00000069329	1453.11939431836	0.00948718382532514	0.974146139859254	0.0489174038963385	0.864888463140094	0.12336046187867	0.880005551998736
ENSG00000069345	1167.36898465099	-0.223201257072591	0.234310291625606	0.0764281420956282	0.772151449114471	0.0549348699178622	0.953146152813699
ENSG00000069399	76.5433972660998	1.06807945512666	0.025281454493459	0.885810584475054	0.0837654997397859	0.195354182148238	0.933354199206144
ENSG00000069424	199.691676871599	0.571570441703143	0.0419805232069621	-0.251368454957497	0.50172594478797	-0.38904928587615	0.756107785853204
ENSG00000069431	1.34296803295553	-0.381873804002731	NA	2.71840683764471	NA	-1.92008791844356	NA
ENSG00000069482	763.570135100609	-0.753179084610447	0.033878575955923	0.0137340675244457	0.98396288057394	-0.316712309774001	0.847319348063524
ENSG00000069493	138.201969183532	-0.391340166762368	0.193623139306324	0.753720813049517	0.00915610480091962	0.163270974772364	0.899827753473335
ENSG00000069509	420.652578772039	-0.266907940241555	0.373089583686424	0.0265537421996259	0.953005770566204	-0.0483976553936896	0.977289868317111
ENSG00000069667	106.831642826346	-0.509876010144741	0.190255575815735	1.0233143195851	0.00573282231146299	0.167239357168454	0.926496632021191
ENSG00000069696	19.2202666802416	-0.448988113600497	0.596828281038822	0.514086031755007	0.573510472842683	-0.154874967079946	0.970171839980296
ENSG00000069702	403.491697200696	-0.0741706411171642	0.841708562917213	0.623015661033959	0.0192951740859495	0.279000251445603	0.795371249174922
ENSG00000069764	1.08978987472622	1.97159443995302	NA	1.49014727943922	NA	0.567920529735816	NA
ENSG00000069812	27.206253686296	1.70693158625786	0.00104378328779802	0.139381036178389	0.857539806092497	-0.608637150505724	0.786955127201788
ENSG00000069849	1871.07232297543	-0.0808044386896698	0.69478364942126	0.2159615035822	0.243672660535235	-0.0249879220735462	0.980925529436014
ENSG00000069869	208.716759574325	0.00892970116122766	0.988420193351243	0.192853966108085	0.741521486285312	0.53490235097981	0.756107785853204
ENSG00000069943	119.604330191486	0.0870401035846128	0.835652249790289	-0.301473768041779	0.413174426530244	0.0051633503602691	0.99781240045891
ENSG00000069956	645.643098653876	-0.265147370426624	0.36642907784755	0.327234831936485	0.297311634902186	0.177960312445319	0.880005551998736
ENSG00000069966	374.153602585888	0.289186153510388	0.361285694900701	0.127119323524077	0.760920608935684	-0.00250025343166016	0.999372415630465
ENSG00000069974	148.655824560951	-0.176517958247401	0.668899342193085	0.581483546553251	0.0905649337924173	0.108745757004119	0.947997662913845
ENSG00000069998	765.228035310606	-0.251122006169874	0.417789534205673	-0.269068596449023	0.433465911472443	-0.179528751294062	0.882477980538164
ENSG00000070010	722.940219960035	-1.04836605513508	9.99390804200571e-10	0.370057234734986	0.111912824866401	-0.0804823185914351	0.941969877039507
ENSG00000070018	1346.21475976438	0.350162632043441	0.320046735170316	0.19990372167883	0.65584847206876	0.146494023851236	0.922408234232229
ENSG00000070047	1023.58825456542	-0.412267615711331	0.146708079051018	-0.15324329813511	0.698297710625269	-0.199311396672747	0.874482627045432
ENSG00000070061	1609.97771438623	-0.158718078006207	0.422883774385196	0.0893729677268236	0.719764990991554	0.0220353501230749	0.985482821548259
ENSG00000070081	617.962413994413	0.297061532218812	0.395119950461134	0.422823847169768	0.240222861335946	0.337781537014047	0.793634783805247
ENSG00000070087	919.065952156759	0.184608459753972	0.738346363717352	-0.299716983010776	0.593040191694441	-0.312755493919272	0.864792400628706
ENSG00000070159	654.426661587232	0.453927713207063	0.043500945821648	0.0338744354321266	0.931567020525135	0.138442080347755	0.897494799260323
ENSG00000070182	637.784134964046	0.0762490940926974	0.789497934564295	-0.0906885694790194	0.769906381117942	-0.167255112957048	0.856491308500048
ENSG00000070214	543.187687803072	-0.178199798457358	0.484396237194043	0.284795880453449	0.264231281981236	0.100863890588722	0.921926809925473
ENSG00000070269	287.86759700873	0.0981951019548541	0.767167241564514	-0.264163502885853	0.379738456455101	0.215469069988233	0.834142363783431
ENSG00000070366	842.017956199066	0.262402764679545	0.31721985066718	-0.358329288657413	0.191233577769054	0.12265013445583	0.913662069884782
ENSG00000070367	523.499820492158	-0.585132648426962	0.037867390017903	0.354098038316584	0.319239447056237	0.289358595886308	0.823687971237352
ENSG00000070371	348.474868475915	-0.276851778974039	0.133976162887094	-0.29063694842891	0.163997324127784	-0.141504433605527	0.862251181250175
ENSG00000070388	3.71723490655551	-0.433262928952198	0.764860621896816	-1.54694283277654	NA	0.100099530339847	0.988991076276656
ENSG00000070404	103.437387832685	0.396325010705728	0.605424619102614	-0.0777852921017532	0.94045406492167	0.324944659215944	0.906701576965706
ENSG00000070413	1169.56129447033	-0.633917988194952	0.00080308771197028	-0.0908980438607591	0.77791175698796	-0.0103014277850718	0.993609802019275
ENSG00000070423	1432.51867249	-0.309524228236798	0.172232517534498	0.0382426233347177	0.919380386966113	-0.184896448570254	0.848270887362386
ENSG00000070444	506.430757940674	0.237784585614002	0.305714751070155	-0.211546078718497	0.428713894308767	-0.276756959441202	0.759765604800203
ENSG00000070476	559.967549549814	0.406577013208313	0.0456862941511662	-0.11770858115462	0.691394566545925	0.0630844373766638	0.954450021911149
ENSG00000070495	602.44235579892	-0.388062051194317	0.179247154384914	0.54229819615825	0.0732558521050395	0.331055676344657	0.786955127201788
ENSG00000070501	304.66654133004	0.0981852090845874	0.791598308492636	-0.0321623619239788	0.943734939289946	0.0095149612910772	0.996244303415312
ENSG00000070526	6.26582522258563	0.727671814917944	0.535580104571966	-0.252660849386097	NA	-0.452179932889637	0.917199640909578
ENSG00000070540	191.871216324163	0.330382188543048	0.203696140497443	-0.356671763178699	0.209600920804219	-0.278420246738368	0.787086444996986
ENSG00000070601	25.4543645866357	-0.85998970870824	0.0441520847242156	0.600198714904543	0.254718259792357	-0.118404222415584	0.964025982787714
ENSG00000070610	1047.63170780926	0.0494276755421348	0.862980008706602	0.0464543092098538	0.884491165967889	-0.00382076658594898	0.997647753054921
ENSG00000070614	1696.21164662214	-0.341732907667017	0.211527385374945	0.0380393837912697	0.931576828093756	0.273293571968999	0.807511228524113
ENSG00000070669	81.8659387823135	0.738740363632647	0.107955389862115	0.202083113316098	0.757619351329872	0.0802847711135829	0.977289868317111
ENSG00000070718	536.171211827819	0.515680847415392	0.0216344606771234	-0.364568171821927	0.175931044258192	-0.034238429296263	0.982874054185362
ENSG00000070731	11.9877612129331	2.48869085709602	0.0251522998684509	-0.871802809048631	0.511365806778538	-0.14316210336204	0.982874054185362
ENSG00000070756	18041.2753483085	0.121981105703509	0.645360222569688	0.200072096900334	0.448234432418539	0.119156811816546	0.899827753473335
ENSG00000070759	157.03281138387	0.528604944961225	0.0351343824361778	0.0147526544284683	0.974065408684427	-0.168172525017044	0.882477980538164
ENSG00000070761	793.977688063737	0.511415123262785	0.0349959827047629	-0.455851779641686	0.101630926052543	-0.275226010011984	0.795371249174922
ENSG00000070770	1525.91873093154	0.0609020329618545	0.859966839204236	0.16544720396653	0.609953549787478	0.310289433223367	0.759765604800203
ENSG00000070778	279.102249755596	0.0431846842943189	0.928256864722698	0.280594752448694	0.486936711373925	0.45654724730441	0.722717249171995
ENSG00000070785	937.432305094065	-0.184742138421116	0.693569129103833	-0.144255382770912	0.791575450574599	-0.244798076683224	0.880005551998736
ENSG00000070808	0.936098286082011	2.02332570871239	NA	1.56341489371884	NA	-0.560918349542009	NA
ENSG00000070814	6869.65977852522	-0.0613506428692405	0.800994896263112	0.0658874809814812	0.805987273601081	0.166106969686065	0.828937168869196
ENSG00000070831	48.7701320210091	-0.12241648223418	0.874705429430149	0.718833223344158	0.223386294107314	0.391876363176399	0.864121722712737
ENSG00000070882	333.507275410857	-0.119566120604002	0.683847998384459	0.0989035009406102	0.768009698182253	0.238478431976306	0.803435664555041
ENSG00000070886	189.279344762973	0.612888293339414	0.0292272215973419	-0.110218046652693	0.803143143687279	-0.250943337642517	0.842952467641329
ENSG00000070950	677.042949694557	-0.105879952560536	0.758014697467212	0.594074759669031	0.0243068171588846	0.299438027867255	0.786955127201788
ENSG00000070961	740.662223276047	-0.333835833373857	0.318652765891587	0.201342091394873	0.634569680175067	0.227961309928322	0.868029548782182
ENSG00000070985	1.5030053222636	0.325848356096476	NA	0.420911618904459	NA	-0.193388119086121	NA
ENSG00000071051	498.194754658481	-0.707339732326507	0.0018247493911625	0.250583746184026	0.435906375780678	-0.0537844836808103	0.973142847046643
ENSG00000071054	1511.08787253752	-1.10932309694132	4.1550703056351e-06	0.183702701825115	0.64439253728117	0.0106846391836589	0.996137810842558
ENSG00000071073	243.57960231853	-0.72002587377605	0.0757522104277375	0.694226782755572	0.129007378252342	0.258636501735852	0.889164105380951
ENSG00000071082	8325.52520984353	-0.0660858116026727	0.88799587950526	0.216446382216207	0.614835061153995	-0.0195175583443728	0.992729375859754
ENSG00000071127	2403.60223884499	-0.372947114430695	0.177791325154615	-0.0286419022612796	0.949455334824118	-0.315613625284732	0.786955127201788
ENSG00000071189	237.646339824744	-0.0267752815930527	0.952671800191093	0.478349931567351	0.135240733399186	0.422910801386261	0.722596128256891
ENSG00000071205	334.163221882616	-0.119596029473375	0.676815450809245	0.0266575816789431	0.943445654751176	0.128281273178568	0.898281951137925
ENSG00000071242	522.119055536294	0.885215113335626	0.00177912511216994	-0.389053867633155	0.301343720419035	-0.0277741694687477	0.989304015674393
ENSG00000071243	238.807738400963	0.144591745339282	0.696967414569911	0.341589047855623	0.311162399298216	0.455319911645359	0.706207280853493
ENSG00000071246	963.796570057372	0.132471874463049	0.740576804173518	0.264158018189866	0.491763846886084	-0.0365065784011029	0.985784826446385
ENSG00000071282	427.964746751073	-0.379664354032206	0.383009402966083	0.643404355449431	0.135107314603299	0.265490068497507	0.880005551998736
ENSG00000071462	1815.62469413893	-0.302116200839344	0.216224835692144	0.156918581061553	0.623660467405638	-0.0956979981985107	0.932954051040752
ENSG00000071537	1141.13856147179	0.932782321356083	0.190345202239059	-0.174237688583108	0.873411166161789	0.278795822789005	0.933354199206144
ENSG00000071539	1630.40313928946	-0.467072879166893	0.255838918062367	-3.85252584025457e-05	0.999890435761028	-0.157156150113942	0.933354199206144
ENSG00000071553	2431.75094749833	0.152206381160406	0.62841010515837	-0.424556539473086	0.125418643022714	-0.287305200580439	0.787086444996986
ENSG00000071564	2334.70913329873	-0.0859101189495231	0.709333049024171	-0.20587336099159	0.332043239802528	-0.171371000886223	0.824360372924452
ENSG00000071575	643.327214330162	-0.823437766381212	8.15379388088773e-06	0.298702881903617	0.243227229068063	0.300555117163011	0.755973385416557
ENSG00000071626	4459.36759841353	-0.11283777281893	0.530913168730057	-0.253067961287361	0.13012744940611	-0.19943446001885	0.756107785853204
ENSG00000071655	3143.24647265183	0.0608839000924267	0.866181304655085	-0.31838075937856	0.277296291737342	-0.12877258001791	0.911252942626794
ENSG00000071794	537.656936719901	-0.0778851179043967	0.870935856188167	0.674033459244614	0.0507819705918124	0.71762177181519	0.379848193338601
ENSG00000071859	1704.30568037888	-0.207842742176701	0.364947365713173	0.39157156440991	0.079905154707741	-0.121877330895683	0.897728091129896
ENSG00000071889	792.686382557031	0.137140556005538	0.730552003790455	-0.134886047655059	0.760736031637006	-0.274286752903504	0.834081063122536
ENSG00000071894	2437.01323457663	0.319634562595941	0.271991253748854	-0.150349145143359	0.694552726350188	-0.0724641260521974	0.961225673969123
ENSG00000071967	128.600582442676	0.218185019863655	0.453519399086991	0.555199746821467	0.0256495622631254	0.376956299716291	0.706207280853493
ENSG00000071994	1520.85515803888	-0.122704379882875	0.717578183951239	0.000610970485647468	0.99980217924728	-0.124970091215167	0.917199640909578
ENSG00000072041	337.605598227956	-1.31371205537699	1.25908927134419e-08	0.0510864262527044	0.917057080926483	-0.4183097662859	0.726300596620313
ENSG00000072042	1003.58162728226	-0.265114742185619	0.229976562952881	0.212439626941162	0.415339494294973	0.0957826966328284	0.922270019710501
ENSG00000072062	1404.15834777309	0.0698895086600508	0.84292721327962	-0.1249271064448	0.725535615381012	-0.12467446480045	0.914846507645447
ENSG00000072071	3276.85210207876	0.831953107546171	0.000121958647156396	0.0365646836397805	0.931296057889347	0.0275871996492512	0.98640731440469
ENSG00000072110	2158.3605435791	-0.445516913836405	0.00481912800512522	0.116815874425261	0.627524341946457	-0.102806000874484	0.897742070415524
ENSG00000072121	481.433164042153	-0.486685167409213	0.102302392137244	-0.0877399799059325	0.854394352085633	0.0335285615300067	0.986099434384819
ENSG00000072133	113.731309042726	0.0935625144847466	0.861409179290838	0.607406264860005	0.126500162451279	0.265951695434311	0.870623665217442
ENSG00000072134	602.596487499074	0.21596990503424	0.201064091866322	0.167125257309588	0.397205966490312	0.187294327999128	0.786955127201788
ENSG00000072135	485.37366015849	-0.675446187131971	0.00762802174353141	-0.0314977797056648	0.946678761761069	-0.0402088521479882	0.982923673072542
ENSG00000072163	18.9678983424552	1.19570478303648	0.0549822812789748	-0.668097313153925	0.371459879039711	-1.36951062272167	0.447559613466956
ENSG00000072182	7.97622803056197	1.69598027926697	0.0712873975771669	-0.0329666595713514	0.98064495095452	-0.112361633459492	0.981617158908695
ENSG00000072195	270.424766589103	0.134110374112219	0.66117719850205	-0.400737575966719	0.131820775731823	-0.114652660061423	0.917199640909578
ENSG00000072201	100.389935545473	-0.152845897614755	0.637185040541872	-0.00528132231884912	0.991338529313659	0.226726855786363	0.834142363783431
ENSG00000072210	1048.92830300682	0.0486449896710061	0.904321285981425	0.0596357460256245	0.893537275301939	-0.0161175526951677	0.992731225830621
ENSG00000072274	1700.22128786662	-1.21186972058156	2.87751898172429e-05	0.398837552616307	0.330556046474384	-0.0420390410351132	0.985690698515096
ENSG00000072310	1041.21627430001	0.417413215386859	0.119713021026207	-0.670991515717286	0.0143573938285279	-0.142414788550962	0.905641031504635
ENSG00000072364	1405.79145160434	-0.322376249156098	0.334663210119911	0.580184533919289	0.0789728117190799	0.57881611914299	0.616129583275659
ENSG00000072401	230.35418469764	-0.162934056283382	0.568623698979165	0.18275531469755	0.555831669215598	0.0396091758842325	0.979562035072136
ENSG00000072415	519.628806896581	-0.491092169013364	0.0257696837101753	0.385047655568549	0.138206721589682	0.377917902161826	0.706207280853493
ENSG00000072422	520.819179026	0.284388395905443	0.382706044721522	0.176048056339125	0.663412525288958	0.282053434782726	0.823903834005657
ENSG00000072501	10315.8825019831	-0.448712929603468	0.0174049482488523	0.168477127228628	0.525981396285861	0.321560399522611	0.706207280853493
ENSG00000072506	1415.34611531751	-0.580042174207099	0.0534173163529727	-0.532621944064062	0.122454093370706	-0.484221392541716	0.716798083678032
ENSG00000072518	783.864876431168	-0.145499685235847	0.676362553274449	0.237199376526921	0.493781970578239	0.126596084527763	0.920887170419423
ENSG00000072571	438.497074314727	-0.479006023092633	0.247609876977834	0.659238428975321	0.125373860913269	0.457525443386339	0.786955127201788
ENSG00000072609	657.560013360555	-0.03505460546245	0.886653945070695	0.131908917426304	0.540862323675808	-0.0842025501420774	0.913662069884782
ENSG00000072682	567.13135185876	0.130447821518097	0.794204909350341	0.269271838763732	0.582218648805249	0.319385962772675	0.836473034776097
ENSG00000072694	2.16027244710759	0.0636471971197553	NA	1.42067030634918	NA	1.20345686513084	NA
ENSG00000072736	463.029988573848	-0.341878885747097	0.303973581764288	0.213327582199307	0.611034900111992	-0.077156452106415	0.963757911535819
ENSG00000072756	311.028379929305	0.199441571789133	0.598466602887511	0.0984732422013909	0.836926256477797	0.202784834200655	0.881507824840576
ENSG00000072778	2225.39369893448	0.766824493337204	0.000890174800442156	0.232329930828101	0.487358310443546	0.169327328731096	0.883751447971256
ENSG00000072786	633.824897292043	0.196412217269559	0.427237805733429	-0.0502913378237091	0.886348691743223	-0.189225180957697	0.837123919658484
ENSG00000072803	1406.40578244941	0.366794746846678	0.0523211165726533	0.124170856664401	0.64630330395452	0.0064995826579957	0.996725749958124
ENSG00000072818	22.5052413104136	1.14006078040666	0.0976697812094761	-0.0287124032927741	0.980385740330986	-0.0362827640852236	0.992853023335953
ENSG00000072832	147.867280924348	2.86897086701115	3.87799009728888e-09	-2.10218352722688	0.000108333589124478	-1.03631210616849	0.63966689923155
ENSG00000072840	270.872994168625	0.0141504247175622	0.969075232758331	-0.167256186055173	0.596672892458267	-0.0668298327296454	0.956988630837978
ENSG00000072849	475.259594046636	0.00481204932437523	0.989011026815111	-0.00532599241392266	0.989912920784602	0.0176420272730934	0.990387485235168
ENSG00000072858	18.1114585990877	-0.306573467492938	0.66117719850205	-0.270237576550434	0.743986903139604	-0.339980087965388	0.896991836984226
ENSG00000072864	516.356270738271	-0.0307920576540638	0.91759567382043	-0.198552583395339	0.420830881406331	0.0339732532852321	0.978601717712077
ENSG00000072952	1.71867637902627	-1.46900094160751	NA	2.70763593193529	NA	1.51400068275063	NA
ENSG00000072954	252.508237752498	1.49326833091281	0.0330875529238343	0.158335684778926	0.89582512016423	0.582967259083495	0.856677399736476
ENSG00000072958	1722.22149712921	0.180247127342443	0.294914134542463	-0.0814214973025945	0.72112295507145	-0.208753404155036	0.757076696853431
ENSG00000073008	1366.85905613621	0.643282998047652	0.014121539366445	0.0619642311114258	0.894300988194032	0.172367534757726	0.892516079727685
ENSG00000073050	1601.11633764644	0.564728163574273	0.10371749654875	-0.103272540883995	0.850930476926883	0.0673004750758591	0.976067784976718
ENSG00000073060	1635.20390476682	-0.515481723601601	0.0273027833634701	0.0107407611136501	0.98064495095452	-0.227531946074013	0.833693776906498
ENSG00000073067	2.35171373937017	1.69087004039123	NA	0.592842401636013	NA	0.04001902395023	NA
ENSG00000073111	4858.48677313807	0.121461518482291	0.68209414191192	-0.567432306883526	0.0163968286004456	-0.190897281667959	0.849826660952729
ENSG00000073146	1.47697717183768	2.98477223318011	NA	-0.212291778895863	NA	-0.254164634581997	NA
ENSG00000073150	45.4541779496689	-2.16354388270792	8.71777833194675e-09	0.253779709282307	0.717700264421145	-0.59809066585373	0.787086444996986
ENSG00000073169	612.717639790488	-0.486536548439689	0.161969726366682	0.345993963532929	0.414153588131292	0.0272900335100207	0.990068047389639
ENSG00000073282	1.76269627505829	3.43619176626779	NA	0.632874835811938	NA	-0.968594478046158	NA
ENSG00000073331	172.303700947647	0.468474512562376	0.194212399692845	-0.0427975733791782	0.940894811834299	0.0782489729771416	0.967439084569082
ENSG00000073350	724.0832843803	0.275208663105668	0.260780062400789	-0.152884565243672	0.627205622797575	-0.19819107145847	0.83990565525231
ENSG00000073417	679.243851257881	-0.0544262815987848	0.831064811856524	0.394527866528656	0.0355515525154845	0.182135680795529	0.814749387226114
ENSG00000073464	110.500555133101	0.448151663822444	0.185081595204118	-0.505132708055768	0.168697009008738	-0.30896786462629	0.824955700651371
ENSG00000073536	1305.68567734537	0.401723742934403	0.14258716516338	-0.460481728714778	0.121543480235041	-0.349248110045248	0.759765604800203
ENSG00000073578	651.138727407924	0.418491001922592	0.0316573486910664	-0.448396471881659	0.038970700779239	-0.457131789700023	0.379848193338601
ENSG00000073584	78.4384703574458	-0.668365395554081	0.0438374406029173	0.261056174930733	0.580767077467632	0.443642128009373	0.764399046512731
ENSG00000073598	21.0583572172614	1.18173887424118	0.0288593102705321	-0.235652844577883	0.750024489166163	0.257858569460363	0.905414317625056
ENSG00000073605	271.39635652236	0.871435887199354	0.0753897355843321	0.741031337057076	0.185025073983715	0.441102789358364	0.834142363783431
ENSG00000073614	1455.62643252817	-0.240289010671191	0.283806771522518	0.297981751006612	0.213438142953495	0.277523969614723	0.756107785853204
ENSG00000073670	689.78078973573	0.294614350828217	0.0908238889904538	-0.242151898122295	0.236197452488625	-0.0567037058561427	0.950504623517909
ENSG00000073711	81.8406913787742	-0.596975928196223	0.100391997858562	0.40447806230991	0.367042787450394	0.397964323274679	0.795056770305151
ENSG00000073712	830.751674480815	-0.0120119842362992	0.96666457970599	-0.195293692271448	0.396759568052202	0.00852758060064254	0.994214352041099
ENSG00000073737	2.45943972834893	-0.196001103357035	NA	2.58445989788209	NA	0.809193577296024	NA
ENSG00000073756	1.21918730364157	-1.75729932708253	NA	1.68041621317558	NA	1.08753300141907	NA
ENSG00000073792	1610.56966337291	0.0468389454218591	0.903525049063286	0.346809847674477	0.248355762425589	0.245873782471784	0.825219713513174
ENSG00000073803	293.751373712491	-0.093115564244972	0.712609851214894	0.219733379876777	0.340318903291619	-0.028551798671525	0.981617158908695
ENSG00000073849	381.603798635962	0.714965698618174	6.09644705854038e-05	-0.0707633922336543	0.819314090122927	-0.156813014602455	0.860327838454361
ENSG00000073861	5.33438964488029	4.9257577315857	0.00272998295542284	0.294793172269804	NA	-0.348484533416576	0.946488923996843
ENSG00000073905	82.4457392183494	-0.644666164616101	0.0314473534656631	0.524480050800325	0.134497908915513	-0.0837060676488946	0.962075748901316
ENSG00000073910	114.920682293499	0.302002796291171	0.461293358233128	0.105797582867637	0.847539210343628	0.233746442878379	0.880005551998736
ENSG00000073921	694.001107238885	-0.233939446043548	0.243155092970229	0.183112286750319	0.440397564499456	0.279500330200212	0.722596128256891
ENSG00000073969	965.036435859844	-0.663342691666518	0.00415177162718126	0.0297748443046305	0.944902969022074	0.021175105073757	0.990068047389639
ENSG00000074047	179.477894242386	-0.395012644092522	0.147668206619111	-0.335452541681937	0.304184272324729	-0.26695705378655	0.821922808021054
ENSG00000074054	709.032839585378	-0.654206933659731	0.000140015361144068	0.212292215727177	0.389033525586049	0.15331574844633	0.862251181250175
ENSG00000074071	2689.77583702541	0.145965270207908	0.708518439123578	-0.0244048021468842	0.961236610603743	-0.318683863334725	0.800624589107338
ENSG00000074181	1012.8027099465	1.56295329885957	0.0254851171680343	0.0791764513183532	0.949455334824118	-0.0262365050248355	0.996244303415312
ENSG00000074201	1397.29447252853	-0.00405987824442182	0.993016504370034	-0.0777140730670136	0.880907962434569	-0.221814973138586	0.877608192058421
ENSG00000074211	357.315187952135	0.478642032419861	0.118312302738629	-0.371976069306383	0.305258001487458	-0.585637688888091	0.601208497841495
ENSG00000074219	296.409935371755	0.707787041614194	0.0426917640441872	-0.530643594363672	0.200929705912588	-0.500691967548568	0.755432239521884
ENSG00000074266	350.4075658362	0.1082465586225	0.693502763075168	0.118594749140191	0.688664659861393	0.097464556247466	0.921926809925473
ENSG00000074276	9.99586871690394	0.298957513445773	0.784050451462962	0.781709519122586	0.381285494793811	0.187029276690803	0.964025982787714
ENSG00000074317	25.5972803542182	1.21919949243171	0.0309087482331185	-1.05459214587369	0.0974317275512221	-1.45798468356302	0.262392783914859
ENSG00000074319	721.662960844486	0.278939201479009	0.14479625658486	-0.139098977275339	0.581524530080801	-0.00981817731247993	0.993252087517766
ENSG00000074356	1217.28358265309	-0.033488430434582	0.914830000085559	0.170361874634632	0.527526989409767	0.198194628153707	0.824513834154114
ENSG00000074370	89.7193629438189	1.38978546018943	6.60419661899667e-05	-0.433856894189728	0.352280758018487	-0.597485766609615	0.716798083678032
ENSG00000074410	398.413014712675	-0.119764604082021	0.678857465175396	0.0433402235302818	0.908799700569551	-0.115505743861604	0.912857967929745
ENSG00000074416	71.534055434769	1.40679950324981	1.27391555238536e-05	-0.196566757434123	0.684642216276757	-0.375819319431451	0.793682706247733
ENSG00000074527	154.705995263761	0.363107984176936	0.209852841477591	0.150282920560665	0.691928719006211	0.00358555350042974	0.99834434208208
ENSG00000074582	931.942038236023	-0.462932343996368	0.121123540791009	-0.230366091812655	0.560587244306509	-0.298285089655986	0.818469538944869
ENSG00000074590	540.997066117647	-0.427360407399865	0.102398617336165	0.265697554810144	0.419224901854876	0.0801180678189531	0.95438578831932
ENSG00000074603	794.985637289291	0.0752771881443355	0.863324290036463	0.339786262808385	0.351779694523981	0.218777722701411	0.872112210960397
ENSG00000074621	324.899282282157	0.0102988262180525	0.987454141626253	-0.477846570006523	0.376567522162162	-0.273829654090794	0.889164105380951
ENSG00000074657	243.562090660603	1.72087011961103	7.19240673085137e-10	-0.223964350146599	0.613337271828728	0.513765038169782	0.706207280853493
ENSG00000074660	8.50304475666461	1.28647063040305	0.147005338741831	-0.678285812510462	0.513972210874106	-0.696143814907555	0.837123919658484
ENSG00000074695	1228.04608109806	-0.991702899271562	0.000599292312797426	0.872738774121096	0.00909584443284809	0.424740530460451	0.763087495415098
ENSG00000074696	4912.48388832106	-0.114736819372602	0.591272030844129	0.248613404998229	0.211846447093553	0.0208456626428919	0.985787813008548
ENSG00000074706	13.9049732859096	2.11970070929002	0.00603421659022665	0.323357392581852	0.697324064597621	0.544569214705684	0.828823249826989
ENSG00000074755	1308.50822831926	0.0476634158089007	0.907563450339982	0.222370273695255	0.5326938972617	0.174686955486649	0.883751447971256
ENSG00000074800	47093.2699105689	-0.557807771735342	0.00927945863106292	-0.129077413405212	0.696268829720924	-0.287644505521679	0.778160942132601
ENSG00000074803	1.25379895300264	0.653776325474979	NA	3.29410518946285	NA	2.90402565338111	NA
ENSG00000074842	1214.66033617138	-0.324894862903941	0.169471381127175	-0.262254568080525	0.350920703408704	-0.258620771154571	0.790182016396201
ENSG00000074855	352.927806775706	0.991123493811553	2.74763439785199e-05	-0.163621056172048	0.666080432351795	-0.324859720450174	0.786871134509987
ENSG00000074935	276.132399544092	0.639738460935297	0.0264851688979856	0.0945707130197178	0.842128199413015	0.115853158500965	0.938327639069122
ENSG00000074964	593.71502833108	1.52601204419519	3.04944261040252e-06	-1.17813738095581	0.00179146355825284	-0.389116858016971	0.815469686597156
ENSG00000074966	6.53631468992839	-0.266482965463859	0.85060686915905	1.57133882494457	NA	0.749912657278402	0.854396566433264
ENSG00000075043	146.938624842364	0.112971821582257	0.845916004393836	-0.825249069578279	0.0625378648279619	-0.884605771740282	0.435330841150373
ENSG00000075073	1.39522465836172	-0.992183458716429	NA	0.708249096209331	NA	0.960052762864222	NA
ENSG00000075089	337.400006758483	-0.249898581208437	0.544827972253902	0.33640881999112	0.434813974887462	0.280703867256615	0.853387398099853
ENSG00000075131	582.284586293752	-0.35266821106667	0.236166878069956	0.0111253195796942	0.982711026430479	0.00353474476185621	0.998498065202491
ENSG00000075142	1122.23060441297	-0.0569204435903136	0.912794983863794	-0.310561031078015	0.478952572349445	-0.216510415589122	0.886041306943161
ENSG00000075151	2886.48876384968	-0.274576278391226	0.365133325063575	0.448638751033307	0.138434881247193	0.444886716395803	0.706207280853493
ENSG00000075188	590.303794556869	-0.136184336185963	0.829458429255676	-0.0972770785562101	0.895516708814957	-0.236819629371811	0.908099154968527
ENSG00000075213	103.085987482098	-0.632652912371111	0.145550701738152	0.513991677394966	0.315564022942312	0.41296086120224	0.824513834154114
ENSG00000075218	1113.50012981999	-0.583420892702729	0.00491877125804775	-0.0937393932610715	0.786885040176403	-0.161730262527935	0.876143530095574
ENSG00000075223	216.446185129222	0.43107308775098	0.22263143189009	0.0752375200900674	0.889547348951797	0.30308782962022	0.832706743734531
ENSG00000075234	482.596881254119	-0.896160344181154	9.83021801846032e-09	-0.0319749517059667	0.923308814582674	-0.306415215744717	0.708549016481509
ENSG00000075239	1095.96652307567	0.229288705891878	0.631403189228256	0.136595888470757	0.813589525469487	-0.135674058586526	0.945574821710667
ENSG00000075240	309.603597148862	-0.45535567499006	0.0327374359529773	-0.0478066446756027	0.900086952246823	-0.207504570507723	0.834142363783431
ENSG00000075275	859.478146172405	0.101658850897352	0.720843901957389	-0.382312119071468	0.105806159109936	0.0782140378479438	0.944950892464806
ENSG00000075290	66.6870692883854	0.60419104346423	0.0830688919546045	-0.320912416979805	0.462758213517138	-0.0609032983200518	0.977289868317111
ENSG00000075292	782.158042255282	-0.850577287583868	0.0190655701386553	0.872764878520333	0.033031677029085	0.47938222885471	0.778160942132601
ENSG00000075303	173.302202019022	-0.0999910284812367	0.801658330691975	0.482468197125687	0.122997711261936	0.461007603010818	0.706207280853493
ENSG00000075336	315.131243346982	-1.14382591494532	3.48038292929427e-05	-0.0951119047503037	0.854949829145303	0.0367006593317986	0.985972767419631
ENSG00000075340	1084.17929350877	-0.354079305015309	0.0424529002027189	-0.183747084439058	0.423085869678851	0.031649016329902	0.978601717712077
ENSG00000075391	461.539414062835	0.279239383377394	0.392654843335241	0.0856880271187209	0.851118031368079	0.0725329789285354	0.963757911535819
ENSG00000075399	239.115938281545	0.106427093075441	0.742426071006846	-0.282249891498421	0.334785443829892	0.155772478075161	0.883641094818736
ENSG00000075407	403.175294470114	-0.690960610156505	0.0658064024812703	0.169368236193987	0.768409355503476	0.408432596809176	0.804504263626873
ENSG00000075413	1334.29005047624	0.0463660579956947	0.821437306186088	0.0870732806747388	0.669258517772379	0.0551014185683807	0.941969877039507
ENSG00000075415	7230.34527471281	-0.0664861041680168	0.877312569314742	-0.136773889568163	0.747691599161233	-0.149571955071913	0.912997055513592
ENSG00000075420	271.859556545428	-0.626530707357293	0.0350896002264632	0.279673909844085	0.487881876918036	0.37964383931777	0.780084462702189
ENSG00000075426	274.273522417297	-0.668416396806279	0.061490608212364	0.555242130348695	0.184429573544359	0.252269398238187	0.880005551998736
ENSG00000075429	6.11112235917049	-1.35092455391091	0.166206948996692	1.1344183040845	NA	0.786828056566657	0.8548391079094
ENSG00000075461	27.4684708185402	1.24780916274175	0.433896483533583	1.04907794108805	0.556996245955024	0.365660685408387	0.960814860769228
ENSG00000075539	269.200775432561	-0.477376130036149	0.356404757513761	0.543013798144606	0.335386039327613	0.362712493449081	0.860327838454361
ENSG00000075568	548.110134393575	-0.851721330814649	3.12582938246377e-08	0.293428159333055	0.167702744015753	0.27354708599122	0.726300596620313
ENSG00000075618	1995.87107351374	1.14127941971495	1.34491671606542e-06	-0.438974933180762	0.164178409722432	-0.526228636829521	0.629959442578119
ENSG00000075624	19197.6264293762	-0.74037940987304	0.0376444665513771	-0.0573446958812373	0.928302161143177	-0.245697853531131	0.882477980538164
ENSG00000075643	275.212578474288	-0.597605966495462	0.0606243188647686	-0.50525377031458	0.182092782705477	-0.214104799520658	0.883751447971256
ENSG00000075651	128.415158600181	-0.369903129748383	0.357984332739549	0.290530129875445	0.543020102834792	0.400320758357465	0.792454459131884
ENSG00000075673	53.7905461610799	0.23749205369935	0.690641190123886	0.591991414319596	0.252304711332119	0.0420154575048304	0.988991076276656
ENSG00000075702	2037.30626488371	0.194151186892356	0.645698434031686	0.0386779743802871	0.944593539866738	0.184708188754802	0.901127453405004
ENSG00000075711	561.359458654062	0.126003180865052	0.686409310645165	0.249879054867329	0.399845548123595	0.228597272500335	0.825219713513174
ENSG00000075785	2407.18687171762	-0.019179770846958	0.944333006143279	-0.12580452020191	0.604484336431509	-0.104693802603288	0.897821929895021
ENSG00000075790	6.77190071815267	-0.638556351995072	0.483075930449294	0.244521650562217	NA	0.0329343447856541	0.995852797541092
ENSG00000075826	238.827160528822	1.27250119833954	0.0110833039346805	0.560200122737273	0.395419062160739	0.612940998185759	0.787086444996986
ENSG00000075856	1755.60261667338	-0.123825129396929	0.420421136851697	-0.0654877906025248	0.739219906219354	0.0826669222246323	0.892124121375385
ENSG00000075886	4.43715150585008	-1.3003241883524	0.238101053105834	0.58279872790121	NA	1.13345775208409	0.793634783805247
ENSG00000075891	121.624306916438	-0.614181036044128	0.192552526482915	-0.173906849437127	0.803302595471861	-0.363150829245797	0.85853507405915
ENSG00000075914	685.516309366456	0.868897537892525	9.67653738140608e-05	-0.0897721840937102	0.818573632379803	-0.171722031911829	0.880665930009003
ENSG00000075945	539.78744322952	0.180393520811559	0.374046750858383	0.00698455691138542	0.983031953971259	0.225441644678931	0.765670235807382
ENSG00000075975	1410.72617668005	0.347910501867242	0.0143367641876472	0.155058505898827	0.412023360154365	0.048076363849055	0.952377771558887
ENSG00000076003	2940.13823273638	-0.57690989256192	3.3208108819391e-06	0.0041607559542428	0.987818602544053	0.00217037238305988	0.997918663842503
ENSG00000076043	342.351254821517	-0.185009274118676	0.517180539339561	0.208516181709882	0.500730697383884	-0.00924658562904721	0.995852797541092
ENSG00000076053	126.50935089696	-0.359009074771752	0.189495834433348	0.415246235274831	0.157040594103711	0.456506248281733	0.658854407918459
ENSG00000076067	407.609037973626	-0.410170605441917	0.108189561535423	0.359118670413687	0.224663059942033	0.218349133940077	0.843514131432953
ENSG00000076108	2992.27813610841	-0.0789490713098188	0.823014472751471	0.305248543754346	0.309789630433259	0.200602881464321	0.856677399736476
ENSG00000076201	1118.83120979816	0.591151758760566	0.0251522998684509	0.203739968724867	0.588816734497746	0.0945848126903794	0.947997662913845
ENSG00000076242	867.976713648264	0.344175197101892	0.344434125402896	-0.659716022663309	0.0648531459284667	-0.100082213059606	0.954450021911149
ENSG00000076248	2430.18236434933	0.388505206864392	0.082706709689535	-0.229627297592343	0.419272809442421	-0.0420572453516298	0.976827530675885
ENSG00000076258	10.7226144097065	-0.849155152447894	0.297820115825341	-1.23963153752456	0.220938551347897	-1.33006589235416	0.716856879480175
ENSG00000076321	237.812575981366	-0.17255335041681	0.535230395734117	0.256989396962516	0.361387947519495	0.252456472541137	0.793634783805247
ENSG00000076344	8.99567139898311	1.51832621435597	0.121507355371688	0.62475679340747	0.515617640489771	0.445019477504639	0.897494799260323
ENSG00000076351	790.814516221466	0.433807859122494	0.0157948887529484	-0.491223566383961	0.0128434328173238	-0.17333384522319	0.834142363783431
ENSG00000076356	863.408610214462	0.30445674329132	0.365310629291537	-0.475835290604868	0.162076631572763	-0.177543783685162	0.897728091129896
ENSG00000076382	2042.03114229111	0.0134390861998419	0.962594769084913	0.217571323715391	0.321479666860726	-0.0246467988745796	0.983801471504692
ENSG00000076513	998.234949237054	0.416709299466827	0.0447976894970448	0.0251442813568855	0.944327800479418	0.144138942271177	0.88117666026616
ENSG00000076554	567.872379173174	-0.497332339266188	0.00737768022675641	0.480022112603071	0.023534089747514	0.160278313178803	0.858648447047982
ENSG00000076555	225.625610972705	-0.287759328404431	0.454102624985962	-0.210280761965956	0.652483698261036	-0.24948868406164	0.868029548782182
ENSG00000076604	1281.74640233881	0.236269820771618	0.102214998512173	-0.240567020242759	0.134640731192983	-0.128934060258606	0.834142363783431
ENSG00000076641	264.79864790139	-0.705195278206248	0.00330012413829103	0.198433138693665	0.584894861144524	0.238476328537824	0.834142363783431
ENSG00000076650	900.58612279042	0.879692874651101	1.22048712632002e-06	-0.0910332495684861	0.774101786686282	0.0142575274454364	0.992450671672651
ENSG00000076662	71.3596475786525	-0.468714164333479	0.432547869006979	-0.383790257872739	0.594084250626571	-0.797551410795853	0.722596128256891
ENSG00000076685	787.88146173631	-0.221060496617296	0.201076967169327	0.120587596732012	0.59070662082573	0.281188270269942	0.67926379419138
ENSG00000076706	1202.01574045893	2.08404668690547	2.74130611177796e-09	-0.623582112393197	0.199597304475064	-0.172874983886176	0.933354199206144
ENSG00000076716	1137.36581400598	0.402588611429304	0.0185369009452864	-0.235118883941717	0.276439068426913	-0.114266349218721	0.888175240050876
ENSG00000076770	192.850950726541	-0.408909693408569	0.242235691706047	0.302612668174902	0.471728993452209	0.0199782924929843	0.992731225830621
ENSG00000076826	550.674466838397	0.0187455076247894	0.961594775203698	-0.198832773115755	0.541816904127602	-0.0397934718813876	0.980296869774183
ENSG00000076864	154.049216797843	0.81477922498726	0.000995933860965027	-1.02568693087986	9.59519473782346e-05	-0.791927965646935	0.0674320395328178
ENSG00000076924	1399.80310054975	0.18645114901145	0.529493644788025	0.00719257616630273	0.987481816418606	-0.112668791939873	0.922408234232229
ENSG00000076928	1180.75941178076	0.483858251284344	0.0543001015531907	-0.337383086009589	0.27151560109317	-0.105303197134475	0.933354199206144
ENSG00000076944	500.725186667137	0.228760965315561	0.319398631769541	-0.243241316714571	0.338842414809784	-0.109367570763346	0.909739976202371
ENSG00000076984	1325.50893766157	0.175119890868426	0.71507419601702	0.103707292714798	0.857539806092497	0.145478287414595	0.934877932473813
ENSG00000077009	36.9231858421354	2.29520451534795	0.0285322861738377	0.866345508979753	0.51220201833502	0.219728386531349	0.971608275309045
ENSG00000077044	1068.30519038609	0.27007804256887	0.389163911444877	-0.118454676182533	0.776279424334943	0.104669309074917	0.942569161952129
ENSG00000077063	126.328491619421	0.11145562354921	0.800781006393481	0.104043991424898	0.834092064165767	-0.0018521271352535	0.999399168414163
ENSG00000077080	1.64866167779228	0.319803270583013	NA	0.203895697181462	NA	-0.0157127780476118	NA
ENSG00000077092	233.728848984042	0.583095393615718	0.0240727417254333	0.0955671444829368	0.81535725863861	0.229003917750529	0.843514131432953
ENSG00000077097	1985.2067290902	-0.182520975792838	0.694079355658788	0.410261277278254	0.345773950965723	0.319499331581443	0.834142363783431
ENSG00000077147	2054.91371670023	-0.315512568820507	0.20993376317967	0.25575182533926	0.388947145289428	0.307718009629173	0.764399046512731
ENSG00000077150	891.267687494404	1.02294299755584	0.00359542014986263	0.289215171385772	0.580191014706318	0.276885696327274	0.8739623188356
ENSG00000077152	1366.07296630491	0.891585907482116	1.08311508827651e-09	-0.551485087117008	0.00148978855321178	-0.285030446026009	0.706207280853493
ENSG00000077157	364.340090085323	0.00677391949507612	0.989746478519345	0.837738819478602	0.0244619994981857	0.381881510406608	0.801121124591192
ENSG00000077232	852.109544785436	-0.911900620944457	0.00023352542480382	0.371546920618228	0.270319407260873	0.367582615398122	0.763454412325584
ENSG00000077235	3290.50261707725	-0.363295937543422	0.121061618190687	0.0509293524589069	0.895339764231638	0.0248551940897768	0.986420353553535
ENSG00000077238	103.593219741728	-0.390640449853212	0.348547620236465	0.459076624194233	0.305858783699861	0.0628819722542302	0.979562035072136
ENSG00000077254	909.149007551253	0.121937097182784	0.658235589894587	0.176417661639413	0.532002769005413	0.280656256654039	0.759087546326901
ENSG00000077264	5.19855026803107	-4.18216870615273	0.00101713104614154	2.6890997977977	NA	1.09995872032044	0.880707988815602
ENSG00000077312	2569.74795440676	-0.0201357977796987	0.951162431489912	-0.241783422998077	0.353022141364594	-0.254999310149872	0.786955127201788
ENSG00000077327	109.718210998682	-0.269217964528945	0.347708772269937	0.196717240398001	0.570692490777185	0.194396145695461	0.864844857695024
ENSG00000077348	1011.77997039434	0.626668772847456	0.0332075232472016	-0.567760665640615	0.0928737736089822	-0.349148010991005	0.787086444996986
ENSG00000077380	879.415875555975	-0.653172437313942	0.000692361497535988	0.312557749193736	0.215419832169233	0.0507081597286653	0.967439084569082
ENSG00000077420	1.4744037036672	-1.57199575874098	NA	1.76011234214756	NA	0.394528479657588	NA
ENSG00000077454	137.640227727353	0.628542039880871	0.132527635101234	-0.211413397549474	0.717019513377755	-0.0419491984092139	0.986679139394849
ENSG00000077458	193.358852021977	0.368247607759752	0.325783811627139	0.277998314247781	0.52813298081421	0.585829177255174	0.65891911184337
ENSG00000077463	414.248775784019	0.242414318171746	0.363206071586999	-0.345111984585315	0.210010756260022	-0.0801651881021482	0.947997662913845
ENSG00000077514	525.560487270114	-0.0538674026751734	0.865012720740706	0.4083882711796	0.0806945265438071	0.292683947750963	0.755973385416557
ENSG00000077522	240.048890339943	0.200066334623036	0.691110596290932	1.18177166652535	0.00144434533818726	0.453004237845677	0.786955127201788
ENSG00000077549	2273.10467457326	-0.538101618831214	0.0568519572835908	0.135117731974724	0.753626626014401	-0.188200301852968	0.883751447971256
ENSG00000077585	263.111966285863	-0.600306858920613	0.0119702322783718	0.319718817355399	0.301698068114393	-0.0857896308840442	0.949651610833688
ENSG00000077616	50.190782960042	-0.653252270557915	0.151006777894741	0.772616471194151	0.111070495913549	0.340336659537398	0.864551217784961
ENSG00000077684	594.246276500589	-0.11512526353684	0.715077308398048	0.414382258978128	0.113507036188954	0.27599928475427	0.787086444996986
ENSG00000077713	32.0332981336216	0.98711458558163	0.0380396991393506	0.0539238750806067	0.943586351681087	0.16856540991345	0.941536838776815
ENSG00000077721	1316.91961067181	0.0246875792635156	0.932504092125672	-0.140072629690355	0.591250394673351	-0.0039068324811782	0.997435880355501
ENSG00000077782	1241.23862838946	0.730812329401957	1.86020052497975e-07	-0.457284722637751	0.00692374574558528	-0.287450266881293	0.669776444261449
ENSG00000077800	3.10007466620008	1.59621239406126	0.330145637793099	-0.797709365452761	NA	-0.239603150851016	0.975917225687384
ENSG00000077935	5.0462566425504	1.39129402341187	0.448858019736825	1.34219255495162	NA	1.721985818976	0.71992235180165
ENSG00000077942	722.642372158044	-0.0113624467951037	0.977881383084509	-0.608963579928751	0.0259368449635349	-0.140314151569734	0.90479152028172
ENSG00000077943	243.94419553618	0.0583406801748799	0.856210016324386	0.196720159008334	0.485230353426552	0.242734304192612	0.792339094801642
ENSG00000078018	84.2079719650116	1.45069238609401	6.94319889632354e-07	-0.662443341403361	0.053024840826919	0.495376078852863	0.70494735611107
ENSG00000078043	278.745757919433	-0.948608850013739	0.000222140020144285	0.261268617675728	0.497667653122398	0.0374053856177316	0.98567423733223
ENSG00000078053	89.2766861034805	-0.421538474520375	0.437502245437454	-0.993722227696903	0.0593767905349277	-0.791554924754963	0.706207280853493
ENSG00000078061	1228.0912805745	-0.0800804920921479	0.809317544522824	0.11150178609652	0.750531070505128	0.0245132120713646	0.986728176613095
ENSG00000078070	328.320733169384	0.454896056768741	0.0944252559490058	-0.219690606775191	0.540610943475375	-0.117524907216425	0.929068327453132
ENSG00000078081	139.97014836214	0.179460669921548	0.780381691996159	0.179973002836691	0.800327235542149	0.285810845209362	0.892990817043784
ENSG00000078114	369.256407257121	0.742418626231384	0.0393030331794736	0.201446040340484	0.703028493739079	0.35337865092754	0.827834314646613
ENSG00000078124	285.898285433127	-0.330642504881624	0.191630002320289	0.732400562777099	0.00184963992392283	0.398295120445635	0.706207280853493
ENSG00000078140	1167.77391658411	-0.180500048294288	0.509534052140581	0.222687908051153	0.444546145178956	0.125829289180773	0.903378341723494
ENSG00000078142	415.859832960836	0.0989162994424611	0.793174411056219	-0.211805878236277	0.562736800696664	0.0383215808639362	0.983442047318009
ENSG00000078177	139.861307136818	-0.038175146025512	0.9617421053064	0.366428587126312	0.58869922379078	0.492164041972391	0.821531023189152
ENSG00000078237	97.2738405573406	-0.825167566728762	0.0677885791205771	0.828990224951358	0.101370666616816	0.436377805478934	0.83013438663119
ENSG00000078246	508.04775900777	-0.0801140648754348	0.831169165448386	0.350103213432597	0.256688989274565	0.197130799768875	0.866524615301677
ENSG00000078269	446.794769607193	0.0251974381967444	0.936658482555831	-0.0297008113777993	0.932325991940688	0.17586323082615	0.843514131432953
ENSG00000078304	1358.49382520948	0.0140051440254489	0.962594769084913	-0.0306457742892037	0.924732703116189	0.0881027300797606	0.921926809925473
ENSG00000078319	280.937860240959	0.441464981431568	0.334077469382461	-0.955649147935077	0.0294558132622462	-0.447500836079313	0.797460054920489
ENSG00000078328	2.85773876100868	-0.617953814791342	0.731417339846127	0.48435559618158	NA	0.62525542442009	0.92104703991389
ENSG00000078369	6150.89037567542	-0.133496649448766	0.42119244969031	0.0470332358546761	0.838055546332995	0.0419884925175736	0.956988630837978
ENSG00000078399	1038.38198809357	0.137249764955719	0.657711672115928	0.195252567414558	0.540012208310956	0.0148640866492936	0.992731225830621
ENSG00000078401	2.54466102725693	1.64504140274727	NA	0.931782000911079	NA	0.102379462454832	NA
ENSG00000078403	666.554961701647	0.152508280334951	0.529476869308403	0.00924789031702955	0.980156296701106	0.267193968600547	0.756107785853204
ENSG00000078487	79.1817217786687	0.508713053188233	0.207924313616791	-0.650899715089763	0.127450792873621	-0.143641333720371	0.940997650911926
ENSG00000078549	9.3080931458149	0.0461950987423114	0.965999328719219	-2.00869088000989	0.0380956701864545	-0.337934492010409	0.918094090958831
ENSG00000078579	4.91598317591413	2.9397373714308	0.0550425029050943	0.222919095578993	NA	0.193235822989902	0.970255516731721
ENSG00000078618	2658.70369242248	-0.34663267040385	0.0103881047369381	0.34201586234543	0.0259368449635349	0.196625659955707	0.756107785853204
ENSG00000078668	1696.44666728084	-0.385336760640527	0.330493930092521	-0.203505913309927	0.690019641288077	-0.344412390668268	0.827449361886405
ENSG00000078674	939.987547682434	-0.143777660084741	0.785557125725458	0.337940741680025	0.498938047150041	0.331181220659677	0.843514131432953
ENSG00000078687	527.322974987965	-0.133567979955628	0.779488109238063	0.461192490193904	0.262050888262365	0.439028322310862	0.765670235807382
ENSG00000078699	407.012287890109	0.315397771885769	0.164447140386134	0.244418449550686	0.355801618925771	0.0317999234971312	0.982761442983854
ENSG00000078747	713.719434195633	-0.0194084351810568	0.965996270764709	0.512857614436618	0.110685333051205	0.323000629125463	0.793634783805247
ENSG00000078795	16.5788838348518	-0.957990405269391	0.0982794010464029	0.706499162750923	0.31660361452487	0.742496196813079	0.765670235807382
ENSG00000078804	212.705573216192	0.0986598637038199	0.892837060288565	0.47082872922031	0.448003596753803	0.0162535333424202	0.996725749958124
ENSG00000078808	2285.33924224009	-0.0949832135022537	0.661541350617195	-0.0452410067813847	0.866834454769064	-0.158643125311831	0.830520193344758
ENSG00000078814	5.44708991802047	1.04165679392965	0.36642907784755	0.695187448286414	NA	-0.335998077570596	0.94353096956443
ENSG00000078900	334.705628453945	0.00719426403753897	0.983457716294692	0.111535325068334	0.733572178720993	-0.0857992695299306	0.941969877039507
ENSG00000078902	374.569459388092	0.00328446603525867	0.993100650470264	0.016829211433081	0.971063113402559	0.023321630846171	0.989304015674393
ENSG00000078967	260.703717537677	-0.229010857183759	0.376316054888063	0.181828439154925	0.553227433341401	0.213967001301482	0.830520193344758
ENSG00000079101	17.613699799078	-0.295828101243345	0.72934927264838	-0.59943911132823	0.492956703991808	0.122480692149176	0.976280285864402
ENSG00000079102	105.568144763659	-1.60262477721352	1.35910952535245e-10	0.463329102441169	0.203530910730993	-0.423671417536903	0.765670235807382
ENSG00000079134	476.169465422804	-0.427098233514444	0.0185369009452864	0.386683751638681	0.0652130700926791	0.428757447545966	0.386954776110392
ENSG00000079150	75.3320932000037	-0.806179650525881	0.011032970598287	0.268020287084828	0.567325338945818	0.00121290318065723	0.999707720367517
ENSG00000079156	509.444585200344	0.107518519060153	0.730058635413449	0.0879510027298974	0.804034430440476	0.262820382491466	0.787086444996986
ENSG00000079215	671.851550443128	0.32253875301747	0.294862115859195	0.540707299620176	0.0775299982438537	0.259664487355746	0.83352879057893
ENSG00000079246	5370.14182135159	-1.15648579711377	7.66476354091569e-06	0.148711955839015	0.737967231234	-0.018148121391501	0.992731225830621
ENSG00000079257	80.7668426301138	-0.352699047203753	0.642419135626297	-0.32855123092659	0.701715988518396	-0.370718728109522	0.892459552903379
ENSG00000079263	1.4508470969555	-2.82805507584785	NA	2.04161816082208	NA	0.262791056471066	NA
ENSG00000079277	351.785383026759	-0.175682847734962	0.485005636802432	0.175964673884503	0.532412099517793	-0.00665226181305937	0.99718558617172
ENSG00000079308	43.2055627234135	-0.0682168168209359	0.907876591464318	-0.426845834795697	0.387046500033232	-0.654903888819924	0.706207280853493
ENSG00000079313	1059.21841966333	-0.203436611473411	0.463685112021076	0.131758807262943	0.697375268795376	0.0429388153083073	0.977289868317111
ENSG00000079332	1218.46696988625	-0.352926099814988	0.0353439125078016	0.418891245183561	0.0224182733338135	0.0513254793892437	0.956207212442652
ENSG00000079335	181.648057133759	0.5274558909483	0.080119889239688	0.180143286947426	0.666048551017	0.366361669620706	0.77706969456705
ENSG00000079337	291.435953682888	2.19095883511688	0.0301759589957313	-0.124549478029262	0.944160539423918	0.587678673442284	0.901498815946532
ENSG00000079385	2.93427179952962	1.70346018501646	0.307506559336245	-0.527745996605268	NA	0.0981615450717932	0.989930420641052
ENSG00000079387	682.642037015465	-0.214643968461068	0.235309634357257	0.29173040432899	0.119792178285939	0.216787964346681	0.765670235807382
ENSG00000079393	2.67805265925215	3.64320725753668	0.0446181837676407	-1.6233061811681	NA	-1.98166126337413	0.732007982812135
ENSG00000079432	1465.14599582905	0.358534913894953	0.444392505702215	0.0937519890267908	0.888047468060182	0.0901108495675724	0.970171839980296
ENSG00000079435	72.2007458483123	2.71630458825839	3.84736627789206e-15	-0.623346338209072	0.0922736902349112	-0.293716098850981	0.834642070963251
ENSG00000079459	2585.73727438239	-0.487687385526978	0.0845789780232924	-0.093239595033113	0.837135859847791	-0.453122607019738	0.706207280853493
ENSG00000079462	764.695342290791	-0.00571008848214904	0.986822883971278	-0.255029556626194	0.371205734392245	-0.377047537333667	0.706207280853493
ENSG00000079482	194.49729739459	0.597748504422331	0.0157458367481311	0.00353396842265116	0.994742371253058	0.0446816554871743	0.978601717712077
ENSG00000079616	2449.23377572734	0.465298178736195	0.00597381329135852	-0.270325700983267	0.203644255094224	-0.252425146790803	0.755973385416557
ENSG00000079691	525.081446232066	0.246955114803247	0.21498946559154	-0.282122708156696	0.190244769926865	-0.0996021309488309	0.908043633975286
ENSG00000079739	1594.78995105479	-0.0522407702264788	0.888626137721736	0.202777644658526	0.539673326353478	0.106496959068578	0.930686317166548
ENSG00000079785	1792.14480468002	-1.18357002639204	1.23321877833113e-09	0.367855676243466	0.173805312721032	0.152575391346873	0.885302738398245
ENSG00000079805	4295.57718642345	0.173539379105974	0.681667041792097	-0.0640710879928566	0.908110162659992	0.119503642550961	0.944392611678319
ENSG00000079819	1949.04581205918	-0.176411592883437	0.4604661933769	0.116640726881324	0.688835225922605	0.129839125870356	0.887583963864418
ENSG00000079841	1.10480529144677	-1.85068287939314	NA	2.46940611352662	NA	-0.366164318174848	NA
ENSG00000079931	713.869212980943	0.339900749243083	0.207281517759936	0.415969127854164	0.144234570037037	0.125490796523592	0.916437122922429
ENSG00000079950	801.177199154126	0.320491346010015	0.102557222336457	-0.0216411444505803	0.947927169937942	0.0980893610478536	0.915011332676682
ENSG00000079974	192.746357060105	-0.473965493993295	0.0727366188026127	-0.213778848236331	0.558085328848051	-0.188456077549539	0.878339045946131
ENSG00000079999	1257.76794539099	-0.0963181604592628	0.747594398194313	-0.466793935908031	0.0503705851730778	-0.173378498560058	0.860327838454361
ENSG00000080031	16.3346001100667	2.47844618353689	0.00301325992340287	-0.45233085436689	0.66862903801714	-0.265039972117963	0.945981622044663
ENSG00000080166	3.96744894493695	-0.583771349390256	0.796056412198004	2.41230382302012	NA	1.78708614047131	0.786955127201788
ENSG00000080189	630.591704691639	0.0930502862523553	0.86085066556266	-0.563805644553544	0.17308163934289	-0.206516469090273	0.899827753473335
ENSG00000080200	230.45453210126	-0.144566333717709	0.786534190975117	0.40268096118241	0.405109071033102	0.177220618953646	0.922408234232229
ENSG00000080224	14.9079651124606	-8.20556184765508	4.51081806695282e-05	3.63169285465316	0.191157175129432	1.31552633280992	0.918475468369561
ENSG00000080293	0.970170072972718	-1.57489490736716	NA	2.88652910491825	NA	1.4412574438554	NA
ENSG00000080298	61.860598504474	0.408589324202768	0.41289393728246	0.314337702869417	0.581103427512612	0.558309001282659	0.756107785853204
ENSG00000080345	916.015353580701	-0.558813961767062	0.215239856112214	0.421614941861234	0.434658192810501	0.243445451561422	0.899827753473335
ENSG00000080371	572.715383158745	-0.439376617302068	0.0522784845558198	0.375651601649129	0.153144169798137	0.294509817569173	0.765670235807382
ENSG00000080493	138.216864403438	-0.747512672090014	0.0126653552115065	0.847556448792156	0.00969988782336253	0.424183618619045	0.759765604800203
ENSG00000080503	901.130429563223	0.153442823068032	0.529476869308403	-0.113707934854502	0.692883101990999	0.0173552875660826	0.989548024074695
ENSG00000080546	568.138476443686	0.0942504423064986	0.835131153797115	-0.133379465226862	0.778692755416193	-0.179576644238675	0.899827753473335
ENSG00000080561	431.560520815644	0.171452550654926	0.567081997298072	0.130945747386539	0.706629049273624	0.0470568255659608	0.976185000491771
ENSG00000080573	3.94549307076329	1.54622591265339	0.341593665609442	0.335401176361438	NA	-0.00739645230187454	0.999399168414163
ENSG00000080603	155.622292166767	0.220159872442546	0.578646365890223	0.0161664092684174	0.977604597476629	0.057588452534879	0.977289868317111
ENSG00000080608	429.083604606544	-0.398753566099512	0.35730691500514	0.0651049135006858	0.923012734130877	0.0810785195193287	0.973297448862039
ENSG00000080644	51.168712324369	-0.156719321729589	0.712312381082775	0.359808594692843	0.346297646087171	-0.110272662887361	0.947997662913845
ENSG00000080802	329.626587429052	-0.185600769700301	0.581124214815622	0.481003304369643	0.108780221751618	0.288627172325351	0.804753258473299
ENSG00000080815	773.939376441953	-0.0815678957268476	0.778492377394936	0.111234783422692	0.71483170293576	0.140402291825694	0.882382736444304
ENSG00000080819	357.476784711021	-0.410417275897926	0.0193492351343854	0.274822701821038	0.201312180829982	0.0453523541417505	0.965884532958631
ENSG00000080822	401.76848844824	0.0429509196866695	0.876574572921675	0.35460927687171	0.0732558521050395	0.106453916726975	0.898281951137925
ENSG00000080823	206.001998441791	0.161992950026512	0.579848465461508	-0.208643665986738	0.497957446075013	0.088705104393967	0.941969877039507
ENSG00000080824	17394.5492526021	-1.09544064211623	0.00103685432363179	0.635132808738769	0.128260197025926	0.191816238066215	0.914299597069943
ENSG00000080839	344.226112881909	0.109736898532074	0.777886003891615	-0.279337228205087	0.437710088951726	0.277450632639539	0.822555248152304
ENSG00000080845	315.376919574785	0.571086284379205	0.00397851141612702	-0.267110264492195	0.300157009452476	-0.16385266683291	0.864121722712737
ENSG00000080854	346.220352454918	0.736527884027347	0.0522784845558198	0.318397437007033	0.533303246416303	0.313632046514926	0.854949735531641
ENSG00000080947	112.320216545077	0.345961493383388	0.432923892096564	-0.26449195096984	0.613526272687437	0.0108783891471956	0.99718558617172
ENSG00000080986	442.263321606662	-0.0864927526975179	0.808213095140052	0.0223838499756581	0.958239561305661	0.310076733797088	0.779833854512368
ENSG00000081014	222.118225451586	-0.311194883695	0.312309703502531	0.144338108512383	0.723432967321797	0.296678194908773	0.804753258473299
ENSG00000081019	286.888131913264	0.0682623209616261	0.863383411811254	0.528833363737594	0.0692066044492745	0.341012732740958	0.765670235807382
ENSG00000081026	466.164462551976	0.0738913152126623	0.868237195939498	0.243717851236746	0.541041462203477	0.0831624902504509	0.958860484578612
ENSG00000081041	15.9448355491068	-0.142967771664908	0.888291908500017	1.29135268367317	0.0569810431894986	0.177265979283228	0.961225673969123
ENSG00000081052	223.290385257617	-0.100951977649787	0.802689436072631	0.0580510095210226	0.90702517284436	0.115142328227939	0.935973824612566
ENSG00000081059	435.264782609471	-0.35822091654625	0.10863340318937	-0.123963881947432	0.697215804752025	0.0745121365238279	0.948216324811137
ENSG00000081087	326.720506354362	-0.464028622501168	0.156175160640145	0.428971205089204	0.251388438004091	0.428227122724715	0.756107785853204
ENSG00000081138	77.952566250325	-2.03881280605686	1.25908927134419e-08	1.37599583786759	0.00137944855070412	0.792937291174473	0.652641176433258
ENSG00000081148	2.83967583977407	-0.50135257765657	0.798613188498915	1.33932930693439	NA	-0.173748753151652	0.985787813008548
ENSG00000081154	1072.86772643694	-0.0856514708245914	0.762116025844962	0.376425188504053	0.0988584065988789	0.264107154680178	0.765670235807382
ENSG00000081177	729.109117646639	-0.0872453783046892	0.761533520049331	0.176057243414357	0.526733584492923	0.0164814548837091	0.990387485235168
ENSG00000081181	579.431437138229	0.455381481190656	0.0500747733545151	-0.285596737931847	0.322688497061335	-0.0638676067163505	0.961225673969123
ENSG00000081189	270.537553178122	0.290886667432138	0.389575391543618	-0.0320878603122293	0.949455334824118	0.123215125598319	0.931841630654219
ENSG00000081237	1.79295661635829	1.84432315327223	NA	1.4760287437174	NA	0.174300955000179	NA
ENSG00000081248	3.86072571585687	1.30897262616798	0.322390523069263	-1.18820849844448	NA	-0.520412848664996	0.915948005274541
ENSG00000081307	397.904285627663	-0.168667592997826	0.628104074781519	-0.0265520681360503	0.954073715696756	0.0845816232873129	0.953864821825035
ENSG00000081320	241.767540728469	-0.969497944682311	0.000185823991670201	0.698899793988452	0.0256233959791312	0.326596555368288	0.795371249174922
ENSG00000081377	505.346956287856	-0.196677095601543	0.526238195889756	0.430740104606306	0.133548782879431	0.0299997130649004	0.985787813008548
ENSG00000081386	261.513288111388	-0.145850923416055	0.730468796368827	0.811706255049352	0.0112530536303681	0.548764938126262	0.662888570843564
ENSG00000081479	944.533183479263	0.424563471038131	0.0501026094114579	-0.271373089381519	0.312302552631081	-0.147235223477298	0.882477980538164
ENSG00000081665	216.920630083038	0.960232760967869	0.000968415066882477	0.214130564982281	0.623126860621844	0.229148996260113	0.873524751010155
ENSG00000081692	1187.20303137393	-0.227011843947634	0.681138681479592	-0.537848715055224	0.288709701632018	-0.444016688690369	0.809186494470154
ENSG00000081721	479.713648256012	0.576109776220212	0.0611375732150231	0.0226252860966453	0.96646793902282	0.132403327755717	0.931588254786859
ENSG00000081760	716.958681251768	-0.16511078700272	0.470180797773333	-0.309328166863854	0.164971440581326	-0.213544990095268	0.795371249174922
ENSG00000081791	630.585455457031	0.214771551108614	0.516243250386416	-0.253552927557857	0.476374464425561	-0.0485813247193329	0.978589939231326
ENSG00000081803	499.723158441414	0.166304304859313	0.570631244628454	-0.123283820969964	0.720826083253088	0.095530482084069	0.934877932473813
ENSG00000081818	1.48235819034897	2.4658825072249	NA	2.05835714551796	NA	-1.72475938904384	NA
ENSG00000081853	2.90844023240155	-2.01914884063096	0.122209670001326	0.793957451658731	NA	-0.536965912968358	0.947997662913845
ENSG00000081870	316.923529587467	-0.457072970339946	0.175788913491044	0.0489280711080479	0.930057631282129	-0.121014198639199	0.943896697168178
ENSG00000081913	669.002652168435	-0.50318667617127	0.0285910322689548	0.0840633390903464	0.823959707412106	0.206461203584178	0.84589527467033
ENSG00000081923	76.4586385641722	0.0744719237221796	0.887253670873756	-0.721320079696073	0.0656547630264128	0.0344967422551173	0.987662739613192
ENSG00000081985	5.28502031047787	-2.1138820863868	0.0444752533008949	1.96596660570636	NA	0.820287491581267	0.876219788974325
ENSG00000082014	593.82965546594	0.71584197635484	0.000103319882965085	-0.40214981174168	0.0798484591299333	-0.332488935623377	0.706207280853493
ENSG00000082068	603.322733466294	-0.0692855668632754	0.793577919092724	0.257449339255156	0.251151437523325	0.127192673334947	0.882382736444304
ENSG00000082146	644.004624975251	-0.756218813636586	0.0275286697397216	0.00273644973885377	0.99750295371197	0.021424807526797	0.992756009361904
ENSG00000082153	1354.90115331571	-1.31734058545794	1.36163721796579e-06	0.414374458629033	0.283685466114713	0.121728581539881	0.943216173370062
ENSG00000082175	2.01606296148133	-3.23031260872141	NA	2.78016948495008	NA	2.03160537346104	NA
ENSG00000082196	11.0457030497885	1.52015706806083	0.0507520648525353	0.389227846573996	0.64996869225691	0.18808302608158	0.954450021911149
ENSG00000082212	1207.40845471649	-0.489870570089786	0.103189265076614	0.0427247633220121	0.933095813314348	0.110034909427725	0.944950892464806
ENSG00000082213	533.644150042832	-0.285177938323746	0.368853900663865	0.068746020901609	0.881225069082895	-0.0390745891389692	0.983634569172956
ENSG00000082258	270.421226943539	-0.785402305222952	0.0060596553163766	0.643450579212374	0.0564210184951194	0.452367768177903	0.730530702846648
ENSG00000082269	239.187062460696	-0.41952994325211	0.330145637793099	0.475568627735142	0.310618809665432	0.499976949221034	0.765670235807382
ENSG00000082293	45.3196003165735	0.449252681373895	0.471240933760269	0.424442674815587	0.530395069056602	-0.153928933098083	0.955956611543596
ENSG00000082397	1531.57578641993	-0.743730688598178	2.97218514227523e-09	-0.114537250650167	0.583514073545794	0.185417613501497	0.786297823061825
ENSG00000082438	286.548624610381	-0.0646906582245406	0.883859292858063	0.0131872020714057	0.980610679662244	0.152462544806111	0.913000488277397
ENSG00000082458	906.536538786804	-0.243068908542725	0.230324052678423	0.274240988318969	0.213304536074447	0.183727162507396	0.825054822941012
ENSG00000082482	20.6853149434305	-5.45542874808876	1.26019769803017e-21	0.439752453880003	0.76309140556351	-0.472683267952482	0.93304760519625
ENSG00000082497	376.610781425237	-0.307590415388306	0.277331832925979	0.630360194576795	0.0206120078964202	0.579496410044576	0.386954776110392
ENSG00000082512	284.027117974741	-0.300614465022007	0.167299538926909	0.121200235592718	0.686299002321487	0.24461623147086	0.787086444996986
ENSG00000082515	813.418207947863	0.414204957489842	0.13379310777755	-0.121552197727563	0.762754697311935	-0.293312919675325	0.796798616007709
ENSG00000082516	1200.0405467694	-0.42353654971483	0.216146391192885	0.0317057068024101	0.953526329362624	-0.11750113302245	0.945197494584755
ENSG00000082641	3628.68102622487	0.197396950144786	0.542055820776887	-0.29168075123969	0.380043184615529	0.154062489997232	0.899827753473335
ENSG00000082684	138.763977920376	1.96807618050497	7.93821410305598e-09	-0.503060443894568	0.274048857430267	-0.132612445221279	0.947997662913845
ENSG00000082701	695.921534333562	0.0455100826097209	0.902655616560723	-0.141662262413169	0.686020397534188	0.0427195180448964	0.978601717712077
ENSG00000082781	598.807897196256	-0.121492676584837	0.687911835044426	0.0305741659259138	0.937933070836613	-0.0797797535506734	0.947997662913845
ENSG00000082805	1001.09458148397	-0.368069509398855	0.154506814369044	0.399060748369609	0.160714250086667	0.361916408874697	0.730530702846648
ENSG00000082898	2597.41001439868	-0.813749768690943	0.0024203473357082	0.39080919330941	0.269005749356649	0.25653757488304	0.843514131432953
ENSG00000082996	242.628351250635	0.235917072161445	0.411665468329508	-0.254367870262986	0.421116509821551	0.12521878534533	0.915011332676682
ENSG00000083067	4.65014710382523	0.683172581534868	0.709631441130803	1.56997137982844	NA	0.086824457285071	0.991960510941874
ENSG00000083093	262.513488853297	0.247299423924713	0.23090119116029	-0.210604166533261	0.37584729990086	0.0586151658744705	0.953864821825035
ENSG00000083097	563.591399619879	0.522041732297342	0.0788376886147852	-0.241205039433997	0.543666217387442	0.161084894451397	0.90479152028172
ENSG00000083099	746.090631250444	0.0342394752623362	0.905232797891932	0.0248716905539841	0.938117622815317	0.199450623580586	0.805208973992049
ENSG00000083123	200.108217946073	-0.30821240567006	0.454168210413781	-0.468099115852563	0.272939006369884	-0.400548706302121	0.792339094801642
ENSG00000083168	1097.28483799685	0.0266511167589116	0.952201444417791	0.162663312075585	0.690013405446277	0.307531783048415	0.802387295300818
ENSG00000083223	159.074789226217	-0.550632361049139	0.19971915516766	1.03154748704551	0.0135490239274362	0.532744521880796	0.759765604800203
ENSG00000083290	1268.38504246591	0.456541925050265	0.1146931801952	0.0438888374672713	0.928439867828545	0.0720689020265311	0.963757911535819
ENSG00000083312	2024.63852562442	-0.239003479590319	0.45443689045359	0.499916701907271	0.0985363266234811	0.3610952435003	0.759765604800203
ENSG00000083444	1589.95261512937	-0.266531736270769	0.155054553993095	-0.203042967944324	0.367899094099493	-0.255609611682276	0.753075504545142
ENSG00000083454	122.106507973591	1.18983577499262	1.03307576226264e-07	-0.659008637172084	0.0112530536303681	-0.241711372194908	0.823687971237352
ENSG00000083457	505.487445127568	0.481819474366998	0.112447416318141	-0.313661687709797	0.403150817568213	-0.329826721589867	0.793634783805247
ENSG00000083520	571.027686200829	-0.555503631270426	0.0986707801023295	0.632511472708815	0.0853883907545769	0.46911232972252	0.753812586898022
ENSG00000083535	108.519622738096	-0.0172869723313949	0.97209140018772	0.489746356535073	0.143197232330724	0.715886791470576	0.271340914688171
ENSG00000083544	177.131636537029	0.00112460502496292	0.998039245732317	0.391071107311328	0.4011845597187	0.134450334707614	0.945574821710667
ENSG00000083635	279.677157560107	-0.246760130227847	0.257020261535211	0.174888004813676	0.50826774580144	0.208606199567608	0.813548218655484
ENSG00000083642	326.238009971947	-0.171780980933411	0.750163626502815	0.723727067378353	0.0964921514318085	0.435203930765766	0.794402785249811
ENSG00000083720	483.945452787889	-0.542584306765953	0.341035311575515	-0.0952092815147731	0.914766068234594	-0.227411406017775	0.927878449404922
ENSG00000083750	73.8288126747656	-0.0983413780358592	0.883435629695933	-0.0531093828789915	0.944025157787258	-0.0575129598370866	0.985477172781097
ENSG00000083799	384.819370443543	0.293467758159562	0.320577839318044	0.308474146322972	0.340348777143387	0.233837321808644	0.837123919658484
ENSG00000083807	171.084588271032	0.329683360083358	0.420689388399406	-0.391184213129713	0.375009034085429	-0.400894345810156	0.790782076083778
ENSG00000083812	427.328739725355	0.83992464858908	0.00224817472427486	-0.18809809214069	0.65664583552587	-0.00931548945099024	0.99718558617172
ENSG00000083814	39.1905199271428	-0.277372696463096	0.483748981456734	-0.724265925297062	0.0701791104471237	-1.19115368719462	0.0351487773867218
ENSG00000083817	195.503421052107	0.547289025751879	0.111671480885802	-0.552879131245865	0.149034605439437	-0.106286982229145	0.952703532996695
ENSG00000083828	178.651191271449	0.214438721866714	0.658235589894587	-0.41302628869799	0.376062086544568	-0.267475162344075	0.875923937979433
ENSG00000083838	251.826435456606	1.21783189422112	1.85977303999535e-07	-0.36507669912885	0.250251647511589	-0.138054407990708	0.913662069884782
ENSG00000083844	451.875174412551	0.17083171394411	0.709609570903959	0.802169006470109	0.0267134085827143	0.320608806104406	0.832706743734531
ENSG00000083845	13098.1524987357	0.921307858437265	0.000239829559595883	-0.242465123972709	0.519180017606432	-0.243779981157931	0.847284522758254
ENSG00000083857	1907.11194699684	-0.0312753201671405	0.931341963716065	-0.0999658017688859	0.780445549446475	0.0646854158878698	0.960834539728303
ENSG00000083896	881.23977770538	-0.111504763397225	0.648503847702136	0.162652292169238	0.515699503455292	0.20680501323722	0.796798616007709
ENSG00000083937	406.48164417971	-0.46384962473745	0.0547747198600149	0.406029385068599	0.145489376982386	0.250135160107724	0.819366863376652
ENSG00000084070	1033.40545089625	0.11269740513793	0.656230901740783	-0.270254518310021	0.2432610834829	-0.0770291461857761	0.937576343690643
ENSG00000084072	1119.28773417499	0.175402752298444	0.5867756678189	-0.0174136043939799	0.969774067733652	-0.20091254166593	0.863342226150979
ENSG00000084073	982.359617133401	-0.642587969012793	0.000846804632577112	0.290477918892583	0.257283871039542	0.185459808601905	0.845922926857534
ENSG00000084090	2964.52420776597	-0.712354301480092	0.000559046507141575	-0.069368844012721	0.852518404402294	-0.161795557643035	0.878903028564164
ENSG00000084092	783.582329568592	0.449073940073333	0.0759094597968498	-0.0548737086473655	0.897844918133676	-0.0509269644544199	0.974134282257547
ENSG00000084093	285.589664599495	-0.546239561764028	0.0926521998134211	0.823955100688422	0.0137527784789607	0.415280386841194	0.765670235807382
ENSG00000084110	14.2658515599864	-0.877019067601527	0.151369627327038	0.903384237485839	0.177041074101468	0.283956792738974	0.922270019710501
ENSG00000084112	732.964725381364	-0.0455603128821933	0.880551129575937	0.2560563054433	0.286577353246582	0.253269039317397	0.765670235807382
ENSG00000084207	1348.7225975794	-1.27278127866003	3.34140744685756e-05	0.00258821027995365	0.9975957599039	-0.383912911600936	0.801716045727354
ENSG00000084234	5849.52548286943	0.234506149990129	0.143186263045391	-0.217777101388942	0.235651654603007	-0.227054375540983	0.726300596620313
ENSG00000084444	1002.95664401765	0.476483918286434	0.138373240591652	-0.204481585232851	0.640428855453886	0.0114135762743002	0.996244303415312
ENSG00000084453	2.69023447160203	1.54357661122877	0.544827972253902	2.53122417891223	NA	1.05199297996527	0.880005551998736
ENSG00000084463	3310.29513946244	-0.251907631127974	0.186269789097812	0.127511224681059	0.612627400107166	0.109238613711535	0.897494799260323
ENSG00000084623	4417.70586438313	-0.396734598892424	0.185043243598609	-0.0598591500806172	0.902394372658387	-0.269326399179129	0.830520193344758
ENSG00000084628	98.8219694019802	1.80378114819759	1.57411401795231e-13	-1.02264445561849	7.43856202231347e-05	-0.233830986415089	0.834142363783431
ENSG00000084636	9.2727315852048	3.08421905307301	0.00312909299183032	-1.2419902417244	0.203128463198612	-0.71409268313342	0.83479945281692
ENSG00000084652	2277.1106168412	-0.237013938314854	0.0796241232726396	0.0549762103354519	0.790715867733785	-0.00106345293752073	0.999399168414163
ENSG00000084676	644.186683791085	-0.369733752640229	0.0760439262948032	-0.0705483297625378	0.833907592468366	0.0745916831150298	0.946488923996843
ENSG00000084693	1212.43794618492	-0.647501733017046	0.00372243508902791	-0.356573273664473	0.213573084371538	-0.225854152925575	0.834142363783431
ENSG00000084710	278.481330057837	-0.65585592968111	0.103261303437167	0.36516632541222	0.481920913179856	-0.167390745398874	0.932777824110901
ENSG00000084731	402.389657004413	-0.604610748567629	0.00747912788020384	0.21865401443309	0.495155716826593	0.114529588292843	0.922270019710501
ENSG00000084733	1265.03169356327	-0.518036845059472	0.00346139354144244	-0.0882669429091524	0.763001544428744	0.209638702595266	0.802772412506296
ENSG00000084734	1.31210227228654	0.949460674847224	NA	2.26626109438524	NA	-0.302527694505491	NA
ENSG00000084754	3351.61980135568	-0.171977079081749	0.528831788025999	0.0679754140077212	0.850777509917649	0.0190490487924606	0.99002882728675
ENSG00000084764	355.192859111391	0.246992467712151	0.548423934074428	0.255258668283422	0.576324168005877	0.102432577934146	0.954450021911149
ENSG00000084774	4633.10833032024	-0.408678232241402	0.0197932750858459	-0.309077833171758	0.139851844736606	-0.0731229522606707	0.937639999568145
ENSG00000085063	614.046024606801	0.315971256968332	0.0523435937483548	0.165469188129278	0.426218822291774	-0.0385481408924846	0.967439084569082
ENSG00000085117	18.1005160943769	-0.353860376648192	0.623519717416073	-0.97754147278896	0.171123943389407	-1.05700453126751	0.69164678809624
ENSG00000085185	911.047849600362	-0.200197961306966	0.619561091786676	0.402548043507897	0.294258309964947	0.137462177790715	0.929813174262633
ENSG00000085224	840.019081379946	-0.0315143533709638	0.976035770378167	0.880746383084447	0.241311608414293	0.499352361636214	0.860327838454361
ENSG00000085231	334.376307507466	-0.0372554540151322	0.920493058161867	0.541857915646287	0.0367354811599073	0.218213058732306	0.83479945281692
ENSG00000085274	167.330709287614	0.0310730099025944	0.9440450246882	0.545668278799257	0.0732558521050395	0.336129746813644	0.786955127201788
ENSG00000085276	267.042495155939	-0.183595705449322	0.64253876040943	0.0884171784242456	0.858534706696308	0.25129473927003	0.8548391079094
ENSG00000085365	709.339144919011	0.544052367527742	0.0603289953629357	0.358770223813974	0.31103845285167	0.261687713412763	0.83479945281692
ENSG00000085377	1167.41468739787	-0.172343826698266	0.617040760230623	-0.111181732420429	0.789096351538822	-0.198949774623565	0.873524751010155
ENSG00000085382	267.271791028252	0.117833453337364	0.808412570500534	0.64753250677692	0.0843840935936864	0.362703308950678	0.807511228524113
ENSG00000085415	746.621597202463	-0.717294405993474	0.0254851171680343	0.0691398705658902	0.904864384924567	0.125698256068747	0.943896697168178
ENSG00000085433	292.616271603417	0.575272005147636	0.0814817181912913	0.564107508448416	0.119540640142535	0.248962550828544	0.864844857695024
ENSG00000085449	287.90127545251	-0.56695497036105	0.0336948522502461	0.575031075984325	0.0554420943137953	0.105213786100105	0.943216173370062
ENSG00000085465	157.970994444034	1.31263283777032	0.00138459344884006	0.869160341991209	0.0666116334499097	0.612096140944462	0.74992059270775
ENSG00000085491	382.200687638411	-0.267188469989818	0.291350871180886	0.418367535048238	0.10102915039469	0.342462528025899	0.722596128256891
ENSG00000085511	709.330954340207	-0.00475614945866614	0.990959124195613	0.406835384312045	0.210627939268174	0.438866155543587	0.716798083678032
ENSG00000085514	32.2796374686764	0.735926043301201	0.195619238513982	0.323263101515805	0.643703102150593	0.428433102784346	0.843514131432953
ENSG00000085552	34.755133200252	0.321132064044819	0.600789119876192	0.374828695556088	0.54727032166451	-0.2857974110158	0.897742070415524
ENSG00000085563	696.170747985877	0.261848145421094	0.478315852773295	0.265594014469876	0.518083973898552	0.27092315736952	0.843514131432953
ENSG00000085644	318.238336655772	0.591657964938763	0.0151099913380049	-0.349063020560404	0.250415203440059	-0.0543120645018465	0.97274977230655
ENSG00000085662	2278.48091722536	0.0414652749569687	0.915825225760661	-0.443697143402324	0.120328637075891	-0.38070148844726	0.722596128256891
ENSG00000085719	1106.07227252868	-0.482950087594665	0.252116301082823	0.26828818514387	0.622270287290565	-0.0629609251221281	0.980788725634136
ENSG00000085721	674.068333825502	0.130674666783442	0.519535290865327	0.00767312470722559	0.980209594869949	0.198047519770676	0.786955127201788
ENSG00000085733	2060.92691510249	-0.15768849715365	0.494284822082069	0.0404016234148096	0.90299846353188	0.0617402824264674	0.952703532996695
ENSG00000085741	228.559166018955	2.22283084057541	3.30674031708606e-13	-0.485085643009112	0.249508803011499	-0.392675604551464	0.793634783805247
ENSG00000085760	691.177062498075	-0.76752595101917	0.0569628636953436	0.137285015947869	0.834629632228063	0.122451041921459	0.955956611543596
ENSG00000085788	871.773600942132	0.430214144437374	0.101574004798936	0.420821953394501	0.151326005809021	0.0446001387232304	0.979562035072136
ENSG00000085831	782.570259332223	0.264292202439836	0.31435192989757	-0.33668332414506	0.228651436162441	-0.172021249443908	0.873933907437575
ENSG00000085832	991.929355988645	0.0418425588504739	0.902908882429765	0.120377897269882	0.71181063419289	0.150339566771154	0.882382736444304
ENSG00000085840	755.810861415691	-0.224343730060483	0.288579860778647	0.283650438342404	0.205621438796367	0.00656670976552533	0.996725749958124
ENSG00000085871	255.86620483227	-0.384156107296019	0.297820115825341	-0.34460934961718	0.424824889117478	-0.33961635880988	0.821416630828226
ENSG00000085872	2463.73400165841	-0.0230101863501057	0.962548628498668	0.276051717831845	0.492323020606793	-0.0349874087009926	0.985972767419631
ENSG00000085978	435.476909212802	-0.589528861394918	0.000114693742114527	0.263161255640616	0.194619330696588	0.116717183545372	0.883520619399446
ENSG00000085982	371.080104648165	-0.338962726958678	0.221054429577593	-0.499824214836874	0.085153203514791	0.167008210851202	0.885740529858241
ENSG00000085998	1501.85139840007	-0.0661384018517792	0.871576133755357	-0.226602300568737	0.535364774234596	-0.22097232292852	0.856677399736476
ENSG00000085999	1207.55893803933	-0.0946126506201808	0.62272183789875	0.0857353432817615	0.692001370515823	0.00177589633931113	0.998793966541396
ENSG00000086015	1698.99479531289	0.218165049404324	0.494748479807128	0.151105175619201	0.693609420063973	0.207159512084304	0.8639361091819
ENSG00000086061	2014.66398841937	-1.02371631883434	0.00148662399987773	0.739503591942376	0.0575070208807699	0.23942738754216	0.882382736444304
ENSG00000086062	885.607853693814	0.0273377854696432	0.947452874121817	-0.0436665482852277	0.924518944767133	0.104093678575475	0.938678334093586
ENSG00000086065	691.068576500383	0.180349551902432	0.684118681080553	0.0473254416708061	0.934416056861633	-0.161943564167649	0.920170420330832
ENSG00000086102	782.391288291204	-0.0971267681424585	0.676606486827465	0.045464086513647	0.874169487464832	-0.0620736218321798	0.947990245295239
ENSG00000086159	10.9672872362246	0.591900467793354	0.468039099170427	-0.353285289689944	0.714044911404246	-0.343346228436341	0.91359972686199
ENSG00000086189	857.856334767093	0.440995912292187	0.0966192297694428	-0.121676215786094	0.756911368146923	-0.0669482148296377	0.963757911535819
ENSG00000086200	535.032795583306	-0.31517937594831	0.201076967169327	0.23616543164086	0.424899087833298	0.205248505703839	0.839325593243802
ENSG00000086232	2988.61592168517	0.233442147056319	0.10791267288163	-0.113519942510519	0.555831669215598	-0.163417797162275	0.787086444996986
ENSG00000086289	390.029834098697	0.237004164625284	0.311126506686042	-0.640175376988807	0.00279415787065825	-0.124822723352697	0.898281951137925
ENSG00000086300	182.612891992028	-0.0415475347256683	0.939603375946727	0.479432300082066	0.249151128868541	0.266878638728824	0.866524615301677
ENSG00000086475	2202.02297571762	-0.249715691382673	0.201447024335018	-0.129983617290893	0.612651691681428	-0.205108988306912	0.793634783805247
ENSG00000086504	1445.44551532286	-0.292401251429951	0.344795829107376	-0.117167105549095	0.780659229695817	-0.544547390530877	0.594961498908339
ENSG00000086506	53.3565544541415	0.89006352470611	0.111849122219964	-0.473914431541725	0.504033591964042	-0.826734101051455	0.722270801789957
ENSG00000086544	670.124824971288	0.578104138667596	0.00568597796415316	-0.102704635418851	0.760638268060346	-0.110499815034673	0.917199640909578
ENSG00000086570	3.11265111505682	1.01990707816718	0.598247773784426	1.08054305385924	NA	1.27052964626278	0.793634783805247
ENSG00000086589	1152.33695516619	-0.157492703275559	0.528836384185426	0.236512036592206	0.352871171620224	0.354612560468161	0.679615064284459
ENSG00000086598	2924.46385650393	-0.38010251598555	0.00767226570460766	0.192866126436009	0.300496919813413	-0.0190309472769823	0.985787813008548
ENSG00000086619	434.004570122652	0.221864353254305	0.543739737988208	0.756442180478702	0.0139834763657877	0.354018864495798	0.786955127201788
ENSG00000086666	706.034627139331	-0.272458517740149	0.298631627554281	0.460951142267637	0.0791350380148923	-0.0606305702979424	0.963909348825449
ENSG00000086712	1608.54674496599	-0.00646912864672824	0.985100425753611	0.179621717690243	0.549429407655872	0.242139637554338	0.800624589107338
ENSG00000086717	33.227409957685	0.223814180814751	0.747521443456991	0.817466616028006	0.125969023596909	0.204557464762876	0.931934184891967
ENSG00000086730	21.8573206552128	1.54522586431649	0.00425321690358255	-0.78695285889095	0.20284940615343	-0.409124030358616	0.858648447047982
ENSG00000086758	10579.4561719265	-0.00756713806768435	0.983299012497	0.171548868342779	0.588665510954366	0.127593532570344	0.903979590427291
ENSG00000086827	270.764164673443	-0.479077044235925	0.0821141050005882	0.0614614028037173	0.895509126671184	0.172903927745156	0.891662610785289
ENSG00000086848	85.444337279334	0.148892624047703	0.726826473553217	-0.376284086046433	0.335671951889828	0.325283488293146	0.807355453929897
ENSG00000086967	7.47353318894278	0.996522424138872	0.277997173622678	0.0803313484995156	0.948857815557823	-0.712259919729821	0.834142363783431
ENSG00000087008	122.051639275475	0.880677297252745	0.00312409599700743	-0.771539253922965	0.0240188891756789	-0.205678217072346	0.883751447971256
ENSG00000087053	594.5324133692	-0.4751971859942	0.0266178917625604	0.233875578527719	0.409502405754146	0.217887057405033	0.825219713513174
ENSG00000087074	1448.48559593854	2.22034535620611	8.95608076707261e-05	0.367508764562429	0.690672639745406	0.864146240482979	0.756107785853204
ENSG00000087076	27.8166477144568	0.477523005731528	0.466744851517289	0.737698202939246	0.215419832169233	0.375163059945591	0.873933907437575
ENSG00000087077	1682.21927603741	-0.182033137646733	0.485684781204708	-0.444097263560586	0.0663278954294518	-0.195723366420811	0.837123919658484
ENSG00000087085	60.3106778675908	1.01211461282309	0.0607341490472198	0.203376534431927	0.799948881242723	0.0168998591357823	0.997069080382174
ENSG00000087086	4106.95869779181	0.891839149713908	1.85504929246919e-05	-0.0389350782778834	0.925597430219004	-0.246589994881859	0.817666715994143
ENSG00000087087	3743.1138797269	-0.608306771590597	0.0127153637115756	-0.103113868561875	0.796403933857448	-0.105480119180728	0.934877932473813
ENSG00000087088	597.117873987041	-0.233312966337566	0.694392088916957	-0.664104569285785	0.209139366676021	-0.621931145440446	0.756107785853204
ENSG00000087095	260.857486246668	0.396856412890243	0.202854257472092	-0.294022020121393	0.42933836467786	-0.0999312169803788	0.947997662913845
ENSG00000087111	2399.43054628469	0.0739441584259115	0.778851485667885	-0.111041559690742	0.68502403623044	-0.246064224035289	0.765670235807382
ENSG00000087116	334.256598366939	1.1620029341925	0.0106450372686211	-0.00684013639244929	0.994697530501352	-0.223950727510681	0.922270019710501
ENSG00000087152	1492.90601740774	-0.139490491013363	0.368197593773056	-0.370942672749576	0.00918391192674911	-0.0697220408062871	0.915011332676682
ENSG00000087157	686.868666478927	0.2766838396705	0.247427952901807	-0.117706546378464	0.71345052281679	0.04365740200988	0.975627668044972
ENSG00000087191	2436.7956771568	-0.85858096172099	2.28915172661869e-05	-0.0578655169947484	0.88075290978672	0.0175901191591683	0.990987623418042
ENSG00000087206	583.897171474294	0.133634298188116	0.595431022149281	0.454782674543773	0.030966659274603	-0.00175572076109901	0.999372415630465
ENSG00000087245	86.3548126510655	2.60169352032824	2.24291842731386e-15	-1.28218148595983	0.000142656487212456	-0.481420909977872	0.743813265371343
ENSG00000087253	175.882232525932	-0.0211664250285123	0.965797260655956	0.0993204227508089	0.842969611793475	0.0415225489441243	0.984888495508739
ENSG00000087258	60.1317041564074	0.155978338984358	0.767217478666655	-0.678326040422482	0.121099303428785	-0.80339245483875	0.563587453866036
ENSG00000087263	945.934733760443	-0.0528719010061088	0.839891844171256	0.0960323920903756	0.712180820401747	0.0842019749352462	0.921967124070805
ENSG00000087266	664.70989082	0.0693718630161497	0.771937073619805	-0.17457722146757	0.428246358211248	-0.115539084119719	0.882382736444304
ENSG00000087269	2707.1166729239	0.0440953181423206	0.877515968821154	-0.264702112342212	0.239039850585266	0.0803439348492824	0.931620363832543
ENSG00000087274	1998.32555127194	-0.221539132089043	0.139860743427998	-0.0190828046895893	0.938981726094281	0.0120566785297611	0.990068047389639
ENSG00000087299	361.238298260302	-0.260652925783338	0.242410407620555	-0.0174994812372661	0.960722382567743	0.0507137545442107	0.965570416876939
ENSG00000087301	377.024412587768	-0.206166937644985	0.49517701320921	0.211586101109048	0.530241645906829	0.243086690936031	0.828448961185138
ENSG00000087302	1793.00012717934	-0.12891661768425	0.686919890550847	-0.065150019302999	0.868412130050224	-0.0393144432409362	0.980788725634136
ENSG00000087303	512.410705172673	0.201962935755639	0.544369391335473	0.0742554372055837	0.865651741103628	-0.155765726116101	0.899827753473335
ENSG00000087338	408.654208563861	-0.592737032381271	0.0260290587181014	-0.00923557489860406	0.985630384672029	0.157300394182635	0.901498815946532
ENSG00000087365	6203.01287922815	-0.0316373687352962	0.892837060288565	-0.277558492464253	0.111439425031912	-0.132247175990528	0.849826660952729
ENSG00000087448	646.528951649406	-0.38789121161933	0.0623615863294153	0.447808843725656	0.0496157965334153	0.4284988417646	0.574177104104747
ENSG00000087460	10633.9934337569	-0.255389287733743	0.0449472719451176	0.170096201980426	0.279861819839703	-0.0151912342125807	0.985787813008548
ENSG00000087470	1473.77946380581	-0.454158441355045	0.0710456107811563	0.256029906616491	0.42774973383429	0.284600593063518	0.793634783805247
ENSG00000087494	28.9386932229761	-0.0954063507328371	0.883859292858063	-0.0316713315724313	0.966301457844193	-0.042398762537615	0.988033845454482
ENSG00000087495	15.9843007927761	-0.299862663200687	0.749557018758261	-0.0343556878744421	0.978586388284056	-0.641259476848469	0.837123919658484
ENSG00000087502	380.697878029813	-0.716953390390911	0.00813896504708924	0.854087769504904	0.00356733738509498	0.411203390483277	0.753812586898022
ENSG00000087510	92.474911815397	0.248864512708645	0.416731328069893	-0.215498104332487	0.539098871751125	-0.171203308515198	0.883751447971256
ENSG00000087586	1278.66737605647	-0.0509470182874751	0.902526039386188	0.119763695757332	0.771391628032146	-0.168463785431881	0.893326223734236
ENSG00000087589	19.790255353534	2.16572283019712	0.0233585569890022	1.75483050366887	0.0261332379181091	0.795472332043999	0.813548218655484
ENSG00000087842	87.9549719830887	-0.912398727622539	0.0517164274167695	-0.222946434998224	0.761259060541262	-0.815276429754625	0.706207280853493
ENSG00000087884	117.597179202939	-0.185067764657681	0.668343460753454	0.00808796841278764	0.989712236974555	-0.280029729418414	0.851596544853643
ENSG00000087903	85.0574697648249	-0.40400609002538	0.297120705494059	0.253017178748489	0.603948992786486	-0.344222757067087	0.83013438663119
ENSG00000087995	945.455501310261	-0.543725673946767	0.0148282239225774	0.143734985118573	0.670685756447607	0.0498090130166962	0.973354965201264
ENSG00000088002	26.723042512176	1.44930628194241	0.022918331152784	0.384466349768594	0.639334984337908	-0.198967006990153	0.949558596499308
ENSG00000088035	316.067148331644	-0.500804900578639	0.26166997081461	-0.231659479050856	0.696656479608831	-0.192282198848998	0.922270019710501
ENSG00000088038	1662.555818179	0.213608383052917	0.365522807741535	-0.120422636085208	0.687350888110613	0.00975086486156477	0.994214352041099
ENSG00000088053	4.27725766497359	0.948764155733431	0.495459457248452	-0.10870685353455	NA	0.279910344067469	0.958804343684527
ENSG00000088179	191.650129002608	-0.407356216493385	0.251371788763747	0.684170587708612	0.0533775446928942	0.352634942154177	0.804504263626873
ENSG00000088205	1555.56823725751	-0.867026759671382	0.00558065131153344	0.312171974465616	0.479978490515303	0.00420499192058302	0.99858436444239
ENSG00000088247	9869.99596284087	-0.596497245596812	0.000138583487609898	-0.026043448901941	0.932196091032623	0.089182829548598	0.915948005274541
ENSG00000088256	1900.98688072975	-0.368280392116386	0.183150048299404	-0.127834540387495	0.743986903139604	0.00783488274205438	0.99718558617172
ENSG00000088280	276.087805694362	0.436629313809225	0.0725243886622521	-0.554129386287036	0.0344737085443013	-0.260880311060391	0.803725977403427
ENSG00000088298	201.904605710713	0.096330022717054	0.785865971341131	-0.187008368292555	0.59571041590991	-0.299149351015409	0.787086444996986
ENSG00000088305	567.405412733976	-0.157603071396486	0.702916683866193	-0.200286301982462	0.650666664143739	-0.202253603813246	0.885302738398245
ENSG00000088325	3167.12614867858	-0.269806291928574	0.0825370752762535	0.245869918684109	0.16750487459833	0.0488497986005632	0.953315045162357
ENSG00000088340	24.732270715311	-0.00851356244347573	0.990140865858371	0.801282903332298	0.0895669736699436	0.0127866940929072	0.99718558617172
ENSG00000088356	465.173562134304	0.338419995021307	0.189541697383357	-0.217046929730549	0.497007915332885	-0.179897464912804	0.872630326580038
ENSG00000088367	434.445719070293	-0.327104274875563	0.284894722866529	-0.100733799521741	0.817636430950704	-0.181080623939996	0.885740529858241
ENSG00000088386	90.5262856527534	0.922293969539832	0.000972720031059389	-0.00621609248631818	0.990684640982572	0.185880226425321	0.883751447971256
ENSG00000088387	522.546825345357	0.686563064149778	5.60310500177588e-05	-0.201345986928868	0.405587336358655	0.00529497181315982	0.99718558617172
ENSG00000088448	548.938614937922	0.285107101693112	0.463685112021076	0.508958978204471	0.177026212990609	0.262141940393558	0.858648447047982
ENSG00000088451	123.371638166971	0.15441516657413	0.766417779039822	-0.0994346879358202	0.869705026257924	0.180883175693388	0.918094090958831
ENSG00000088538	741.290466552954	1.26246332557212	0.000219500195869161	0.256751698355041	0.631884512574122	0.385165032961268	0.820916138930846
ENSG00000088543	27.0445584067932	0.67013873053053	0.229653109278465	-0.786352913117883	0.190244769926865	-0.219922070913479	0.928332184659857
ENSG00000088682	602.208444702409	0.189794859293365	0.561953868503046	-0.162567333009992	0.666738980387974	-0.301774637828571	0.790685037055101
ENSG00000088726	4.64694006981896	4.08166603155922	0.0146934960936168	-0.976078939368532	NA	-0.736658860113058	0.864412501738763
ENSG00000088727	81.1479334002682	0.458608189350839	0.138194885536528	0.195719576284249	0.620089627474385	-0.0951283076680637	0.950504623517909
ENSG00000088756	115.57163813614	-0.352000489046924	0.380147624520265	-0.112168980320997	0.845653596580704	0.218342816415943	0.892990817043784
ENSG00000088766	82.3315431280638	0.069244049030094	0.890998377132911	0.0214839644750251	0.971063113402559	-0.241253892580571	0.875420120239288
ENSG00000088808	665.509574530717	0.0974882536776674	0.769929494065744	-0.138541534860246	0.688664659861393	0.0341948534926025	0.983442047318009
ENSG00000088812	1483.87529363043	0.812161862656886	1.28992110428235e-07	-0.641074508784397	0.000257244586803472	-0.077224401174064	0.931588254786859
ENSG00000088826	256.888340940498	0.438285843563251	0.229566879373767	-0.785034019507861	0.0312328899191871	-0.204749041408308	0.897494799260323
ENSG00000088827	4.15850975972316	4.28922865213214	0.0171997622060119	1.27117247713393	NA	-0.495909726368856	0.935761568775005
ENSG00000088832	2555.27282945257	-0.293007568964244	0.475623985878774	-0.402803759749805	0.347715187652353	-0.294208974068732	0.849826660952729
ENSG00000088833	1230.99661865359	-0.232682875447277	0.363265466532975	-0.057816032215684	0.875699462439853	-0.0402119136422126	0.978601717712077
ENSG00000088836	201.973094163116	-0.0717605775198381	0.888508581365051	0.0227110580677172	0.969774067733652	-0.238878564495674	0.876304147478916
ENSG00000088854	209.744350828457	0.553277206793606	0.0134419964636663	-0.168851187308544	0.597889552352518	0.0656726203869881	0.958475857808752
ENSG00000088876	329.190412851785	-0.192881770718647	0.393193470424565	-0.151646746450208	0.579102391801199	0.0341066236992407	0.979562035072136
ENSG00000088881	690.667005802136	1.37400897730063	0.150393192546772	0.728644351068687	0.556643823863816	0.751619753627562	0.855420251504186
ENSG00000088882	4.59833070421664	3.94847413353231	0.0269811383892228	-1.42034387585473	NA	0.162393592274056	0.981271639613115
ENSG00000088888	2690.71891530908	-0.322315074225591	0.133191193219981	-0.0362956035643331	0.920716671259522	0.00472345474854888	0.997356768186139
ENSG00000088899	552.790793862531	1.21648437157829	0.156112495627219	0.412241114520888	0.733572178720993	0.608672673538525	0.872630326580038
ENSG00000088930	1638.62677679396	-0.204624679022193	0.305783278518992	0.202773760706634	0.36894046086275	0.1507070591564	0.853387398099853
ENSG00000088970	188.703631969061	0.33165879712514	0.303302381644047	0.44938674556306	0.167665731999126	0.107478325689345	0.943415673482183
ENSG00000088986	1909.65409614652	-0.250003629317091	0.531550166123247	-0.177561547620379	0.709695115936822	-0.100651503128655	0.95459809339601
ENSG00000088992	208.477407378233	0.449266704416408	0.0517604403144346	-0.405318090631589	0.121987015517641	-0.4215508364281	0.648074943753585
ENSG00000089006	1522.23778914666	0.068175130800308	0.868335725207407	-0.0376207196355414	0.936596320919118	-0.153561744816264	0.902663915074394
ENSG00000089009	17079.9298318578	-0.191807554542182	0.512118655081996	0.26870606704231	0.376567522162162	-0.0243821896022527	0.987740398896807
ENSG00000089022	1333.0836769916	0.512539241342642	0.000479557051879424	-0.263981996551936	0.158853875958439	-0.0843635179972745	0.914201822033915
ENSG00000089041	36.0685069203208	3.39080990231851	8.0321851930923e-06	0.549049500074857	0.531605576664662	-0.417215883534166	0.892528320553072
ENSG00000089048	326.581533256495	-0.54682286808431	0.22924881180648	0.432794351912022	0.422216841345306	0.334143951689188	0.860327838454361
ENSG00000089050	356.436620300433	-0.50089711783185	0.151034932739339	0.0135027180212047	0.982762467980369	0.110527213356884	0.951297722850044
ENSG00000089053	3001.40728603521	-0.32530758045446	0.239455653017658	0.0385316728183025	0.930527190903902	-0.0240401131265161	0.989026562426498
ENSG00000089057	1144.11514181772	0.134342226278628	0.601123802835163	-0.350764396162206	0.126381360942357	-0.00321124545099742	0.997918663842503
ENSG00000089060	140.285216539683	0.0238059097152014	0.955994066950684	-0.209535546146313	0.577365624442793	-0.392736795724433	0.746476567003919
ENSG00000089063	1431.6886372039	0.115007434948149	0.599049828095013	-0.44442684372095	0.0144424723939957	-0.242191293075078	0.755973385416557
ENSG00000089091	47.3896823752233	0.852569278014106	0.0311459253272962	0.178917799743315	0.748437999597802	0.204898935180754	0.904711705213787
ENSG00000089094	1325.59849293106	-0.0592926434783157	0.773203377870963	-0.0389461226992609	0.871566462860176	-0.192059206683238	0.765670235807382
ENSG00000089101	6.73179064228532	0.872954429392469	0.404400638090454	-0.402520529449003	NA	0.266419755957839	0.948216324811137
ENSG00000089116	0.999800068318284	-1.37505460499204	NA	-1.07262033309779	NA	0.0919866448215205	NA
ENSG00000089123	107.958972359383	-0.151637750257201	0.692625348800585	0.397099623828697	0.24127318372796	0.279655634399424	0.824844925765977
ENSG00000089154	7594.82115558343	-0.275320211423597	0.108448936942475	0.17393786952953	0.417636777198399	0.0755920713501229	0.927642225621953
ENSG00000089157	30097.6953440839	0.277120165676355	0.51752679366239	0.0148605545368881	0.981547281250626	-0.00534183830634193	0.997918663842503
ENSG00000089159	834.289096462953	-0.304335532941052	0.113181785507433	-0.0580972594540204	0.849265460857111	-0.0446220006683907	0.967439084569082
ENSG00000089163	29.4105323305003	0.449703989789	0.489114967785523	0.675646562636245	0.264002090646559	0.155390588059023	0.955846197268353
ENSG00000089169	1.6355383322172	0.564262027310671	NA	0.53846314810417	NA	-0.127972175932081	NA
ENSG00000089177	209.564622738729	0.0459484427582976	0.915085546061296	0.113148775251647	0.789366519757192	0.0989996478638973	0.946305861412531
ENSG00000089195	393.586655775927	-0.40858819815824	0.246399688122248	0.146050687266337	0.767379437936096	0.164239470137638	0.915948005274541
ENSG00000089199	14.6983977552332	1.98673145591499	0.0457231050122318	-1.67733274136295	0.131076341051909	-0.652383411372511	0.879378670448486
ENSG00000089220	3804.84052315519	-0.512051098084126	0.169102340609353	0.0665334554493848	0.914766068234594	-0.334464640393714	0.832706743734531
ENSG00000089234	562.689231712426	-0.173663481005718	0.368197593773056	0.216859991944837	0.28952244462957	0.281838713120793	0.706207280853493
ENSG00000089248	1298.36488441536	-0.141412509945087	0.657618619175454	-0.238310489265376	0.450980024298701	-0.140528929436008	0.899827753473335
ENSG00000089250	5.47722039799591	1.63271541048765	0.285705150048246	0.102198149121371	NA	-3.11636295644718	0.63966689923155
ENSG00000089280	5846.41301525909	-0.63050145444795	0.0315921326677269	-0.213226304446849	0.61463836797133	-0.0203732741741563	0.992633005434399
ENSG00000089289	1080.6511627565	0.391908431829116	0.120004457407485	-0.00395243664992328	0.993981344588965	0.106222355448506	0.929813174262633
ENSG00000089327	2176.01974322968	0.856573269744801	0.000492283349552857	-0.224468735674596	0.543020102834792	-0.0154667848098186	0.993248012949683
ENSG00000089335	689.822623864494	0.38903555645752	0.0882164566280609	-0.0486039677547815	0.899174317348709	0.323928337712261	0.734256033100079
ENSG00000089351	4043.57872466497	0.730172458113524	0.00286947552481205	-0.349461486815397	0.279107050478165	-0.0454268411764038	0.979562035072136
ENSG00000089472	1.13303576733713	1.19740042158613	NA	3.15749439175867	NA	-0.456277677678216	NA
ENSG00000089486	556.232577782704	0.260638384695834	0.494633982610251	-0.41468282580141	0.282204549622462	0.140740385783117	0.928489785355485
ENSG00000089505	7.31214244501564	0.369912473374454	0.8337527599907	0.998140451340503	0.487358310443546	1.59337244734276	0.722717249171995
ENSG00000089558	10.7790851809344	0.935028986150388	0.2721962962444	-1.34506819639483	0.138991646065956	-0.590757473456361	0.860327838454361
ENSG00000089597	7187.97413605866	0.118613097901448	0.567685178983276	-0.167745062500167	0.434515594310144	-0.00508519762827488	0.99718558617172
ENSG00000089639	268.57561965537	0.40111604657572	0.246707924139436	-0.312069282073966	0.445648481234239	-0.430951617858273	0.756107785853204
ENSG00000089682	362.848449244764	-0.624063344124318	0.132521937237924	0.78741235061619	0.0763044489857151	0.304340020109747	0.868029548782182
ENSG00000089685	3312.80336270567	-0.170470582490463	0.450124308890779	-0.163944336922912	0.523046088438767	-0.192837472484691	0.821922808021054
ENSG00000089692	16.2288586306496	0.63097161210511	0.471031850468221	0.873829336308295	0.273580161607576	0.472597870890206	0.877998263711837
ENSG00000089693	3383.42908558156	-0.107559280497316	0.701735642512125	-0.33126110009184	0.175004141356507	-0.217804217672895	0.817666715994143
ENSG00000089723	219.993560679295	0.442999028036697	0.0280880684303858	-0.295390601851555	0.224818282212465	-0.111307478511005	0.905071124574692
ENSG00000089737	3822.98370885216	-0.253818223892503	0.157456819835247	-0.167643461729906	0.450718406767628	-0.110228420676613	0.888175240050876
ENSG00000089775	246.311254618727	-0.0683160836311553	0.828719192276701	-0.401096390856942	0.105806159109936	0.0337558910256543	0.981271639613115
ENSG00000089818	502.052283849652	-0.290939572883217	0.16015245190468	0.334522184728688	0.134640731192983	0.0829092266309406	0.933304400236447
ENSG00000089820	104.306669878111	1.18899153768905	0.0177209453492196	-0.144137596930434	0.863103451423719	0.136039230665615	0.961363304832349
ENSG00000089847	66.6504289187868	1.34228468732204	0.000316699774656297	-0.910402167178539	0.0358797302922819	-0.426686932202708	0.801121124591192
ENSG00000089876	828.911936378126	0.157052127182999	0.576747276332526	-0.0100699341938748	0.98064495095452	0.177508593496781	0.860689243572695
ENSG00000089902	638.626829018555	-0.136583668739907	0.6710484906615	0.112004634703353	0.760920608935684	0.17561251192142	0.876143530095574
ENSG00000089916	710.136520142261	0.0120492266256769	0.985270281144117	0.944366570382015	0.0383786152847938	0.33434704703142	0.860550693963642
ENSG00000090006	2589.57373964432	2.18432288410248	0.00165096487889155	-0.460221888713794	0.674845094123102	0.0707080941166482	0.989174512839011
ENSG00000090013	553.004195956342	0.345729392461287	0.165014311184229	-0.372656153809987	0.173253485057417	-0.477050882414176	0.585598299338598
ENSG00000090020	698.932321300037	-0.231644940777645	0.53090995141845	-0.0260684342052147	0.960386560149537	0.0344101604237933	0.98620237542101
ENSG00000090054	539.623008009624	-0.00515556084677284	0.986822883971278	0.374053840539931	0.0953080976380862	0.0605189302999026	0.955956611543596
ENSG00000090060	2133.11164265493	-0.531682830708112	0.0518091581503177	0.396825555640608	0.227821306979192	0.186713105145861	0.882477980538164
ENSG00000090061	1102.53225745515	-0.129423981989775	0.657396878056019	0.0304248618250799	0.93698723921404	0.0512394373806346	0.968902189336017
ENSG00000090097	372.709394049551	1.87482506039487	1.40310891166877e-08	-0.67889817684113	0.118194417485381	-0.352071048138679	0.834142363783431
ENSG00000090238	188.468534543122	1.89858701719884	2.68927734868086e-05	0.0294864083587906	0.974186758817313	-0.0329321959936322	0.992729375859754
ENSG00000090263	510.966004283169	-0.097212738243323	0.829596841373335	-0.351118531751118	0.371014708980733	-0.0830137876007537	0.961513640501909
ENSG00000090266	779.27599697605	-0.188224844510101	0.607205945632441	-0.144499287659644	0.735299530023525	-0.365740949979783	0.77706969456705
ENSG00000090273	3882.02258045592	-0.389553680260833	0.100434550116638	-0.0610344776067577	0.872281052291691	0.0742592512419307	0.953146152813699
ENSG00000090316	941.847835166775	-0.179207521186452	0.360508464488591	-0.113149026499482	0.645366398729322	-0.224035827492549	0.765670235807382
ENSG00000090339	10.0835638576777	1.79474000960188	0.0404252762025723	-0.0425940299376235	0.974065408684427	-0.319825759880018	0.929190182816424
ENSG00000090372	3398.79923684761	0.773654322328669	0.000170770458829203	-0.301782354275786	0.283198046528944	-0.00748335955524236	0.997163054567764
ENSG00000090376	6.76470604066997	1.14145736618495	0.23027713073205	-0.0444799872252556	NA	-0.798572025178417	0.824557195130357
ENSG00000090432	751.548116420943	0.0354763685438526	0.911781064141021	-0.0865114763568106	0.783772767873651	-0.000449373683975963	1
ENSG00000090447	488.58773447596	0.38596673074668	0.139633383392325	-0.405578188045481	0.160687819725431	-0.113655711707056	0.926496632021191
ENSG00000090470	559.99571853601	0.4050611880179	0.0181965064758533	0.179633944935641	0.426986830097008	0.0582096584448203	0.951297722850044
ENSG00000090487	713.402956441955	-0.078387760050421	0.832806749485827	-0.173776014784662	0.629671806549654	-0.275559441042281	0.804753258473299
ENSG00000090520	485.994973199148	-0.563242112663875	0.00213629510961588	0.317963191826466	0.171216896823513	0.0945137153350515	0.922270019710501
ENSG00000090530	132.435368457327	0.290342444293259	0.607205945632441	-0.0534998468668215	0.943868731001957	0.351617093129397	0.858648447047982
ENSG00000090534	30.0001146889542	0.989187582725373	0.0572619393860561	-0.921505014831127	0.112167565299207	0.0772657722371552	0.980925529436014
ENSG00000090539	170.942254932497	0.844618534532648	0.0270332622806272	0.545350159719416	0.229105075073143	0.36380809484136	0.830520193344758
ENSG00000090554	2.16529598874138	3.56427431231923	NA	0.00692881191301722	NA	0.429805048913379	NA
ENSG00000090565	777.783376557202	-0.181541552103933	0.377901402617375	0.289813553617516	0.160687819725431	-0.0351773426202379	0.976280285864402
ENSG00000090581	244.939505033322	-0.0666817469800859	0.822969871464384	0.207645742867666	0.429935857675401	-0.191378423770997	0.834142363783431
ENSG00000090612	134.482130484021	-0.521510634958124	0.145687499660845	0.506722602907106	0.208794022250288	0.377358005127155	0.798090947561538
ENSG00000090615	1730.23304652186	-0.253500370348444	0.460754386668488	0.78455212599086	0.00918899186078466	0.120362304950305	0.933520478732123
ENSG00000090621	6023.45883313537	-0.443783995354274	0.0395307445475114	0.123849874334809	0.698250366619563	-0.0387874289780678	0.978858376649522
ENSG00000090661	192.400960509631	0.145184091884735	0.776145869749078	-0.137321005908562	0.809481483113248	-0.270723438056312	0.873524751010155
ENSG00000090674	222.868419708704	-0.732364538531775	0.0522784845558198	-0.209813487696533	0.709695115936822	-0.215351993850058	0.903295222548564
ENSG00000090686	1122.58413214037	-0.269536263336119	0.185876417643066	0.374322259751463	0.0792754459286802	0.209040639974841	0.802772412506296
ENSG00000090776	604.608550837709	0.862866438743075	0.00113651509205586	-0.913687100267191	0.00177369192870447	-0.546301106432383	0.63966689923155
ENSG00000090857	902.978969534004	0.0894607425259804	0.785564538552129	0.128523338041208	0.70724107504052	0.136311861456985	0.899827753473335
ENSG00000090861	5172.50788437778	0.706387393782796	0.0793140814596203	-0.0892865035793466	0.895509126671184	0.0765176843528865	0.976827530675885
ENSG00000090863	1979.54530948555	0.314875890291882	0.150486133450829	-0.161907475480187	0.57413608531882	0.0338902269259893	0.980876730892034
ENSG00000090889	1781.03829186099	-0.271048682993529	0.237607980029639	0.158199089612486	0.589484335822752	0.126865201159788	0.898281951137925
ENSG00000090905	787.870115646163	-0.530224611820957	0.110185251061087	0.445274036848354	0.251745738498959	0.194874507597842	0.898023581025991
ENSG00000090924	1233.99883452322	0.308883115480415	0.39762579341056	-0.101480159598271	0.843588608033044	-0.0272057860586339	0.989930420641052
ENSG00000090932	348.767574150675	0.893470805816325	0.00351302126124293	-0.429459862226331	0.28239559965956	-0.365499556388188	0.795371249174922
ENSG00000090971	612.909644003507	0.9164046219504	0.000517300822872556	-0.555582331293357	0.0881879959066026	-0.178535896013363	0.897494799260323
ENSG00000090975	249.582545863234	0.478893309146678	0.0846085234209701	-0.0522771608194411	0.911640335669333	-0.0630124923110557	0.968266925053573
ENSG00000090989	279.532631418048	0.0492262235509225	0.908913914109744	0.177276842517117	0.650830877526234	0.224832186333814	0.856677399736476
ENSG00000091009	273.55454519061	0.110099855016192	0.810792678511121	0.123161187079861	0.805403360214179	0.296091592481079	0.834142363783431
ENSG00000091010	3.32381981091834	1.14157990147382	0.495459457248452	0.848454344511446	NA	0.330926153013531	0.956988630837978
ENSG00000091039	608.966827478391	-0.418135280599344	0.297877319191057	0.643120536684176	0.11457374426952	0.495895237459642	0.756107785853204
ENSG00000091073	196.549234049696	-0.130777035487702	0.761236889036032	-0.0218272080138098	0.968649718526467	-0.139709989908635	0.927878449404922
ENSG00000091106	5.04253617348343	0.679684401221526	0.599081567395041	0.709774830294601	NA	0.321872073121789	0.945212052507348
ENSG00000091127	676.113225076533	-0.450827833521871	0.228809498595742	0.128864039626199	0.812286171313283	-0.114966916764374	0.951297722850044
ENSG00000091128	1.79201842996667	2.44289899259092	NA	1.99597359878146	NA	-0.250469266278764	NA
ENSG00000091129	761.560714308794	0.740783715044014	0.022635948489296	-0.0281054719970352	0.961376810125301	0.234238628918313	0.880005551998736
ENSG00000091136	2940.63707507637	0.0697612314071153	0.788966459394288	0.0314651681509884	0.923243204547297	0.221148666930691	0.787086444996986
ENSG00000091137	15.6022716206706	0.286802143876127	0.724995589302496	0.579790445473354	0.406335133251967	0.243533595585628	0.930163398549791
ENSG00000091140	1433.11462950592	-0.388410586214731	0.228404002454962	0.183941393933474	0.667099693515592	0.0779896393558467	0.96287904037414
ENSG00000091157	373.377855979968	-0.434421971514453	0.119710723876794	-0.128267368115029	0.755544732314079	0.168812390286981	0.893495241106592
ENSG00000091164	863.257128052538	-0.470202050628233	0.0353042152441782	-0.399554008993564	0.126804290215572	-0.0125271321725998	0.993252087517766
ENSG00000091181	1.2756697530192	1.95477581341932	NA	0.213324001425057	NA	-0.358848892200787	NA
ENSG00000091262	45.0306792589654	0.855002286431305	0.0338078352337278	-0.543800925451662	0.254942799676804	0.138014717442213	0.946007125463039
ENSG00000091317	875.531267821159	-0.0434454560771996	0.919809724744189	0.0621726508793809	0.896382782166934	0.14327006064194	0.915065183207733
ENSG00000091409	621.558210964127	-0.442011658525239	0.103180322295792	0.113849568639162	0.780445549446475	0.202472171088164	0.868029548782182
ENSG00000091428	169.021783791072	-0.158487610478747	0.569574779877413	0.0516817857281659	0.890566748399613	-0.189479752084379	0.852708221394531
ENSG00000091436	539.376543178655	-0.673489970857475	2.60491412693072e-05	0.443055395438106	0.0242469135224704	0.279740617818707	0.722596128256891
ENSG00000091482	1.7764985188963	1.79726194899296	NA	1.36962656721178	NA	0.796970842200352	NA
ENSG00000091483	836.665271551209	-0.0850580271510916	0.876996143285879	-0.00299551736941364	0.997237317308734	-0.277675425822275	0.866509231830764
ENSG00000091490	569.884838429792	0.106251285659297	0.742717933822428	0.110411553621684	0.755379944792795	-0.161094369927951	0.881507824840576
ENSG00000091513	11.2543693370499	4.33779661911939	0.00779874266737149	1.23867967196426	0.16416888251906	1.03858926226025	0.759765604800203
ENSG00000091527	1912.47375783227	-0.309182963393784	0.0269911409748615	0.360920468892392	0.0184417659995929	0.233023760880971	0.706207280853493
ENSG00000091536	39.7052423542759	1.78072526254684	0.0136097892816737	1.2842416932464	0.0835850956690843	0.278338286182966	0.934716859672472
ENSG00000091542	2510.970086507	-0.0219016129315981	0.937870904212029	0.0740128155494814	0.789366519757192	-0.10676448731812	0.898281951137925
ENSG00000091592	12.7063176707279	2.0671679850594	0.0146181107296134	-0.48433094822017	0.64771831235434	-0.286515229458616	0.940696860957348
ENSG00000091622	66.4107125294723	0.628484495074275	0.132527970679873	0.876745182950515	0.0267252046397239	0.372285455365255	0.824513834154114
ENSG00000091640	634.52321157518	0.400384145978231	0.171355478722111	0.17158829241937	0.66439277841778	0.00213322045612794	0.999399168414163
ENSG00000091651	663.868279608473	0.196985792247402	0.311241176054012	0.0573510468254892	0.837666895099118	-0.0252357268001431	0.983442047318009
ENSG00000091656	470.982312899201	-0.592223761678744	0.166030380437758	0.398186998861295	0.44982375117982	0.0323434805850026	0.990387485235168
ENSG00000091732	616.601500909883	-0.125392004419328	0.638721971590227	0.0779983354497327	0.8085338511711	0.058070880027255	0.958860484578612
ENSG00000091831	1.51035450724488	-2.52863634252596	NA	2.86177132867287	NA	0.913877097366479	NA
ENSG00000091844	2.68227116852442	0.422376403453535	0.828243004969852	0.561796902336681	NA	-0.461667910599659	0.947997662913845
ENSG00000091879	5.98168930842324	0.36363375691824	0.777886003891615	0.406673738740652	NA	-0.161305742477005	0.977411070585361
ENSG00000091947	607.355959323049	0.162836295980116	0.695172758894397	-0.339244164138898	0.3937204921113	-0.222178448798274	0.876905593441853
ENSG00000091986	132.111639471511	0.132303276843536	0.724935139855333	0.243587283157042	0.495278125661492	0.0203636375731605	0.991300791419977
ENSG00000092010	1033.80777662521	-0.124991881287894	0.705740760831779	-0.147009391533142	0.681043862542869	-0.345103353674386	0.755973385416557
ENSG00000092020	298.524599246344	0.369657495524756	0.0589958242475273	-0.241028410418307	0.31346780675153	0.160802903881544	0.852886960428332
ENSG00000092036	262.1257706389	-0.228584185913103	0.581140538670976	-0.172139415295048	0.72602036817006	-0.128325705354156	0.941969877039507
ENSG00000092051	16.2328873098677	3.00415255189362	6.05913464388427e-05	-1.34044831095815	0.0491380751995813	-0.099079839124529	0.978589939231326
ENSG00000092054	1.84656381948772	1.65508149880157	NA	1.74688836109412	NA	-0.12509832612085	NA
ENSG00000092068	315.531934967868	0.575263045461858	0.169280999849133	-0.569088934372142	0.22742939866049	-0.350427920147295	0.841597533556914
ENSG00000092094	523.185737024438	-0.145857154176673	0.714344397381693	0.0488771320587791	0.924700341834786	-0.143591023731124	0.920170420330832
ENSG00000092096	170.80280676269	0.791827243810934	0.0551307435439537	-0.480123118500393	0.352280758018487	-0.447583557120698	0.804504263626873
ENSG00000092098	18.3065847377069	0.288878225166173	0.712312381082775	0.115318565721112	0.904864384924567	-0.163181939293477	0.958475857808752
ENSG00000092108	504.753366598914	-0.398557661485188	0.229399277578449	0.409331619142608	0.267788776826201	0.322741416412928	0.813548218655484
ENSG00000092140	295.07835966383	-0.548814027012617	0.164992886940889	0.698444440049104	0.0961887605392127	0.359495199004238	0.830520193344758
ENSG00000092148	1676.6771896942	-0.208330877263769	0.555671732966018	0.531441797226032	0.0961887605392127	0.305965409081663	0.807666090821286
ENSG00000092199	11540.0581725429	-0.164916097362731	0.611478851081102	-0.0285491429202442	0.948367123149763	-0.28441249552394	0.793634783805247
ENSG00000092200	6.41244174532982	0.18859241689654	0.884252517112492	-0.215005469855625	NA	-0.0558504599734166	0.992598380214774
ENSG00000092201	4790.396968021	-0.459257488026935	0.0226757612090237	0.257179486826151	0.319239447056237	0.109249914530846	0.914201822033915
ENSG00000092203	1061.59938777372	-0.253273516432215	0.211173023619276	0.0865685738245913	0.762320055035469	0.0227967732057309	0.985787813008548
ENSG00000092208	337.283108801478	0.19116021923726	0.586262395942711	-0.174030085873259	0.6631809684689	-0.137305386064631	0.917921147107656
ENSG00000092295	45.1687486612526	0.44312536462133	0.443838733984609	0.515354219631069	0.382745116009057	-0.161785144240287	0.948763516157436
ENSG00000092330	354.687078081277	0.289530176140086	0.125338865540298	-0.24402607285785	0.264223833636879	-0.231852877886883	0.765670235807382
ENSG00000092377	2.79800784260948	0.476781368337322	0.801044256992507	-0.224460934538304	NA	-0.119578852770225	0.988991076276656
ENSG00000092421	611.139489046514	0.0671924153205868	0.872156104497924	-0.0608616432897173	0.896581552374878	-0.042426702740758	0.981391631442907
ENSG00000092439	389.15937919779	-0.191296581225499	0.685147050015567	0.538780120759955	0.19244757920474	0.306985666261447	0.847189172224292
ENSG00000092445	1156.261600248	0.14466465423852	0.625177898251151	-0.332445044912354	0.225022096765433	-0.195670004662804	0.851596544853643
ENSG00000092470	689.215376171105	0.233257114645315	0.420360848021356	0.0862520245704814	0.826073329065033	0.236265460311798	0.830520193344758
ENSG00000092529	11.5021507616588	0.431127377647874	0.687979536527777	0.450568353903647	0.675162350067808	0.888735527322912	0.786955127201788
ENSG00000092531	618.326657717951	-0.036047693679033	0.915609581207031	-0.0130658098926092	0.973829396392176	-0.0943475315786646	0.931429052546243
ENSG00000092607	10.1418209309383	0.201528331140262	0.89728698247091	1.09556917763441	0.356964658560033	0.857252222375993	0.837801283688872
ENSG00000092621	8862.8988765558	0.819748788726608	0.0316380336807056	-0.812891818700816	0.0604031743642532	-0.28060077919317	0.876219788974325
ENSG00000092758	86.5861181985992	0.221326768938897	0.619220673341476	-0.314811893279698	0.49169854208399	-0.666516177346495	0.63966689923155
ENSG00000092820	3207.33850520064	-0.105207443460381	0.577173658968256	0.0663506895995791	0.77312117529268	0.0114850016195046	0.990698920064425
ENSG00000092841	2433.02174259022	-0.347936357672336	0.432933837899489	-0.00144889149826963	0.999339741766312	-0.409517486775237	0.804753258473299
ENSG00000092847	1167.50766451098	-0.687878204008456	0.0116694272584591	0.267372422733076	0.480685696166003	-0.0610725896204715	0.973360479165133
ENSG00000092850	18.3492247502342	1.94901277526408	0.00377668448660084	0.417731718486644	0.58824966178298	-0.043596360184963	0.990680200268698
ENSG00000092853	1127.92460079523	-0.681762980515991	0.0350882417087873	0.447806223944619	0.26314796048885	0.311744045463947	0.833955209247255
ENSG00000092871	266.465023428434	0.180178596339973	0.489099459658135	0.173190173374015	0.547895660707832	-0.0159708765797815	0.991300791419977
ENSG00000092929	19.851784473572	0.820103347593761	0.106417266430352	-1.04745079040184	0.0579251080129856	-0.866958900091377	0.662888570843564
ENSG00000092931	883.550862005465	0.0344829636500983	0.909302629665146	-0.36881582543999	0.0909964197508887	-0.0460321344594766	0.967439084569082
ENSG00000092964	636.736554338766	-0.343255458939115	0.14244973091373	0.108873408403479	0.747605305998027	-0.166217864942327	0.873524751010155
ENSG00000092969	54.8720932358771	0.674821192771728	0.208193796325748	0.771887698410741	0.152563968228174	-0.00332977262839127	0.999399168414163
ENSG00000092978	200.586755118154	0.0048012292500563	0.990191501448901	0.502753512012876	0.0788516501278431	0.367459436291959	0.74992059270775
ENSG00000093000	971.229400934244	-0.984675480932847	2.97218514227523e-09	0.27753087149119	0.244316117923558	0.238063214721595	0.787086444996986
ENSG00000093009	1006.66238400688	-0.342030840622141	0.275773149203677	-0.368847924087677	0.290114184075193	-0.167731208152516	0.899827753473335
ENSG00000093010	859.937565472158	-0.0264696377755841	0.949769168976965	-0.587193784327195	0.0448712003868554	-0.359623289313087	0.759087546326901
ENSG00000093072	1.72533570150742	1.10954902332183	NA	-0.554598704732047	NA	0.928695986214458	NA
ENSG00000093100	1.45550522009946	-0.21023879008683	NA	-1.02936877244135	NA	0.726597886457115	NA
ENSG00000093144	459.312914038315	-0.502984545423672	0.0307546618962655	0.195251256445693	0.549331857827471	0.133355616040166	0.90479152028172
ENSG00000093167	609.138591352751	0.621022160041705	0.000116388247979494	-0.0514310738169643	0.859549910043383	0.0980466039077021	0.90479152028172
ENSG00000093183	1013.40441123796	0.816291900065479	3.19355524630086e-07	-0.37884026214996	0.0650676913816166	-0.138611170072307	0.871216229433087
ENSG00000093217	182.523366653625	-0.102007353173749	0.876384180846991	-0.520757942137214	0.329983395753746	-0.360770273855951	0.853818897115379
ENSG00000094631	742.916771288617	0.135449052852449	0.715548217224761	-0.0742651228236711	0.868412130050224	-0.0991923765730323	0.946305861412531
ENSG00000094755	3.22476815927995	1.64152046337641	0.287897193312063	-0.243907013242967	NA	-1.2761002558007	0.824094553364837
ENSG00000094804	1545.89490830635	-0.978847461188157	1.34490123760005e-06	0.15294540773885	0.649842124606964	-0.055874288638578	0.967439084569082
ENSG00000094841	241.222690453953	-0.561716867351204	0.0321988062412988	0.107393938854353	0.799313867885471	0.0102524145203606	0.996244303415312
ENSG00000094880	1324.62867358923	-0.402705888651322	0.0130231036759316	0.543250088383387	0.00143547218592867	0.318957788354055	0.63966689923155
ENSG00000094914	1565.86777301151	-0.274893174258546	0.219425508744696	0.339382654785521	0.15493111793949	0.0786543639072202	0.943415673482183
ENSG00000094916	4643.30146348951	1.07452620757525	0.0138544252076569	-0.0210189749801672	0.980554726254819	0.515936302402782	0.793634783805247
ENSG00000094975	344.079206048794	-0.3855361682695	0.316647402416526	0.73522923731586	0.0502686604808417	0.453611621681626	0.763454412325584
ENSG00000095002	840.037244965305	-0.944362799844664	0.000157227738152286	0.418369525820774	0.206787369187237	0.321450104058561	0.792339094801642
ENSG00000095015	388.647345002529	0.324039456397423	0.246399688122248	0.460214148076917	0.103799717766001	0.280503013410471	0.795371249174922
ENSG00000095059	50.1446791366776	0.34426677194758	0.503150669957833	0.400962220526255	0.444244953304116	-0.0520584428114946	0.985690698515096
ENSG00000095066	502.141262597792	0.753732149782661	0.013036642567904	-0.403245973875639	0.300157009452476	-0.0427714993993228	0.984801289431396
ENSG00000095139	2711.76214437911	-0.110966960174279	0.680233130893283	0.407795456436356	0.0701791104471237	0.253348383231019	0.779768533226585
ENSG00000095203	216.849129532545	-0.654579342044599	0.0110329190068509	0.556018649283958	0.0652130700926791	0.214055601563881	0.864412501738763
ENSG00000095209	503.974562214423	-0.271297339965388	0.386511383060738	0.596160043877967	0.0440574463926829	0.295399014034336	0.804504263626873
ENSG00000095261	148.907949250842	-0.071468928352299	0.862216736077052	0.516665317620449	0.0867798359310779	-0.198434724312953	0.876219788974325
ENSG00000095303	8.75208421808117	2.56415361515022	0.00769711040760771	-0.715758515173545	0.474242654045941	-0.537742567782195	0.876143530095574
ENSG00000095319	2519.80322244098	-0.442305822291342	0.0576935101830778	-0.0648870328313478	0.865651741103628	0.0312921343580942	0.985236521437299
ENSG00000095321	106.568197497248	-0.594518744873375	0.0570693841553413	-0.178424497095886	0.704466161906064	-0.543568275085295	0.706207280853493
ENSG00000095370	164.884826492302	3.67153531110703	0.000679303802206882	0.22884306648095	0.908799700569551	0.685988451359087	0.898281951137925
ENSG00000095380	887.822406124799	0.0444254501150018	0.903671680157875	0.214339655154554	0.494844736354261	-0.142560558253393	0.898281951137925
ENSG00000095383	42.7294665727125	-0.0636789301188164	0.898021033647651	-0.86734094618454	0.0217420028739931	-0.62203704260612	0.648074943753585
ENSG00000095397	244.363771471897	0.0761249493871023	0.874500247477139	0.425928070539251	0.258286043959089	0.0148079170591412	0.994303363092529
ENSG00000095464	2.67986230453377	3.33016395915035	0.11370496029228	1.61254617973941	NA	0.377532788362591	0.963757911535819
ENSG00000095485	875.377421922437	-0.541600309316585	0.00843093786248217	-0.0352839511103454	0.926924330563351	0.00449705129292568	0.997508599712681
ENSG00000095539	221.881718014481	-0.104593632124468	0.869010228736465	0.106313502987393	0.878334739653628	-0.0172626974966042	0.995852797541092
ENSG00000095564	1302.99707575713	-0.321528488451348	0.5383708964878	0.643400780408059	0.19563927932064	0.688864759225634	0.706207280853493
ENSG00000095574	233.999465068569	-0.20706177079331	0.537872512057249	0.483063046226096	0.113353279799427	0.169720480513394	0.893326223734236
ENSG00000095585	14.0365335240748	1.78261703600997	0.00984929899610199	0.0867745569175635	0.930035470370239	-0.24638286813889	0.931841630654219
ENSG00000095587	41.3481413861794	-0.65287436200848	0.0933581292302037	-0.0794711490558508	0.908645311186382	-0.295290003697062	0.873933907437575
ENSG00000095596	31.1713660783331	0.103727889077124	0.888307962836989	-0.464123797914162	0.469794979581932	-0.0986127047943974	0.973677561528035
ENSG00000095637	369.676138809593	0.994767559268506	3.63501368774667e-08	-0.518724333649433	0.0194820295717446	-0.010907717234198	0.993355994262531
ENSG00000095713	115.926904027191	1.81981011419036	1.06105977882067e-08	-1.01673900782653	0.00601613267291583	-0.557403867382913	0.716798083678032
ENSG00000095739	431.0665379692	-0.588357153942094	0.0250191456627564	0.218557174075301	0.556215194050258	-0.128447250550912	0.922270019710501
ENSG00000095752	20.9300305585397	2.22564425077219	0.00198931627602065	0.753046038376596	0.30074655714845	-0.266669119399457	0.931588254786859
ENSG00000095777	130.027392733018	0.307792365086879	0.53632006108557	0.207475196401552	0.724694974352074	0.732801005872382	0.63966689923155
ENSG00000095787	2376.94975202221	0.278847234913221	0.285590671162895	0.190784433709338	0.551963074871113	0.266168512802215	0.793634783805247
ENSG00000095794	427.755133626358	0.266538288450727	0.194823762892375	0.0505860211693077	0.870181149021895	0.0595315883761502	0.953864821825035
ENSG00000095906	1223.42391334996	0.197523223138812	0.43062970327442	-0.134563077879952	0.659468292360736	-0.323720164892304	0.722596128256891
ENSG00000095932	5.71432398384341	2.72194961270839	0.0462315120804642	-0.184099226001072	NA	-0.515529535276293	0.913662069884782
ENSG00000095951	314.456580035805	-0.186991215871863	0.704733685924151	0.535456360146375	0.217233687253514	0.0947586612001419	0.963757911535819
ENSG00000096060	1150.4019735716	-0.310291171093188	0.131029554775571	0.113431096363132	0.692883101990999	0.0944974852289847	0.921926809925473
ENSG00000096063	3043.97829444286	-0.0781842951407372	0.802097200993139	0.445756735314398	0.0683457772488056	0.148030030282778	0.883299383154018
ENSG00000096070	1108.01205646173	0.167341949480424	0.776490089395753	0.0611093090836914	0.933085161475328	0.495670691256987	0.787086444996986
ENSG00000096080	863.588979495131	0.164121811832103	0.748043961672731	-0.452183438606387	0.323382784953396	-0.264900449930883	0.876219788974325
ENSG00000096088	3.99076086846365	4.10718364009214	0.0282919526315296	1.36301851017034	NA	0.0389997540560346	0.99718558617172
ENSG00000096092	119.704631373249	-0.685471368815031	0.23445602916097	-0.0349907234084998	0.971063113402559	-0.313527411445152	0.899827753473335
ENSG00000096093	299.578555537081	0.500714664898933	0.018070852482746	0.0467899102723111	0.899483741643424	0.205466151597353	0.830520193344758
ENSG00000096384	24530.0898313807	-0.567574161523311	0.100789080340673	0.00890282938104392	0.989314156469772	-0.20808365237478	0.897494799260323
ENSG00000096401	1281.06249696664	-0.206730223277183	0.470496051581464	0.620045442824963	0.0137527784789607	0.42265573144001	0.669776444261449
ENSG00000096433	2765.84559774386	0.552097870148653	0.0292272215973419	0.00142501540470983	0.998788524159313	0.024721908351991	0.988995665862137
ENSG00000096654	165.017310936887	-0.0945063182254111	0.814500565405599	0.334856376245608	0.329810724659693	0.547684396920227	0.594961498908339
ENSG00000096696	4455.78295866579	-0.0928277957111404	0.828702455949939	0.422572556481387	0.230092126649261	0.199808589481591	0.882382736444304
ENSG00000096717	478.950029085475	-0.0490498335637799	0.888930691768854	0.166647818729624	0.603149050384284	0.200776679652835	0.843514131432953
ENSG00000096746	2434.88296209331	-0.115644026373861	0.717064864743469	0.406050190856281	0.129853338234984	0.22509963663341	0.830520193344758
ENSG00000096872	129.118655247909	-0.160341696876784	0.709220931176955	0.536415519197355	0.133342874563816	0.589135654514376	0.63966689923155
ENSG00000096968	53.7485269612457	-0.222424384597944	0.676391407168606	0.592401382500095	0.196348302835239	0.27652441535162	0.880005551998736
ENSG00000097007	2179.04710026469	0.219144355870306	0.4443074571353	-0.038031545373486	0.928424176710281	0.106038026896195	0.929813174262633
ENSG00000097021	1832.76335393396	-0.216252804716369	0.505001769107328	-0.298525354352999	0.377753053721707	-0.353002593777308	0.764399046512731
ENSG00000097033	1331.99259647229	-0.010297542265907	0.976978440806105	0.256130917121872	0.347765530451925	0.354455124864709	0.706207280853493
ENSG00000097046	852.26711571934	-0.321701991636681	0.230062159329928	0.473838011741973	0.0852631992485349	0.475048872889949	0.629959442578119
ENSG00000097096	146.567535818784	-0.502397853107512	0.205177406910639	0.887466632297884	0.0237383738015933	0.512218119243529	0.755973385416557
ENSG00000099139	289.598804518664	0.325854351485057	0.263377854583478	-0.485654859404758	0.10400152381515	-0.045315996863186	0.979562035072136
ENSG00000099194	9705.28088692678	-0.864780319583552	2.97432869926312e-10	-0.228274325379649	0.249160421188299	-0.0660461949896636	0.937330007832822
ENSG00000099203	734.39272595634	0.633156762744506	0.144362272391153	-0.0189575877583004	0.980554726254819	0.0394580255582647	0.988991076276656
ENSG00000099204	1598.61597876153	-0.243108092555788	0.124007446918338	0.179175714766223	0.346681627303839	0.281802210755821	0.647376440008906
ENSG00000099219	650.821329836251	0.257260374331455	0.219351572982107	0.19266011407409	0.436280659651588	0.191908390907799	0.824094553364837
ENSG00000099246	629.056222884388	-0.391281452880683	0.162928643093152	0.409125113149399	0.188205059602646	0.201038041333806	0.870623665217442
ENSG00000099250	630.217578166059	-0.490579943530888	0.0231118182336783	-0.128735820532982	0.693982858473248	0.149863276015757	0.883751447971256
ENSG00000099251	45.215847699663	-0.41132213653121	0.313838357467241	-0.000185569327597502	0.999831824770132	0.108635131145383	0.956988630837978
ENSG00000099256	42.076319813209	0.695281219137763	0.186069667467696	-0.225308511454809	0.754467890127976	0.382196920984639	0.855420251504186
ENSG00000099260	25.5377552264054	0.611240280117478	0.321119200289064	-0.676335785275495	0.315223156477423	-0.616400323005379	0.792824150094766
ENSG00000099282	356.986121020371	0.300091054644361	0.247029269181949	-0.42243588240482	0.114979575641651	-0.246787527210078	0.814749387226114
ENSG00000099284	1455.57099560729	0.188910274818417	0.546815604933211	-0.557235216826815	0.0449498484460244	-0.0493713691896003	0.976464617372977
ENSG00000099290	676.364458071728	-0.702166116518547	0.027482487648537	0.396185312710044	0.33054143912578	0.14642551642799	0.929068327453132
ENSG00000099308	243.862037699612	0.804680729425006	0.0724632957209696	0.103291444568793	0.889174392741387	-0.317656337784697	0.876219788974325
ENSG00000099326	523.363514193479	1.76003826437566	6.47893162338371e-16	-0.0135820371619601	0.977492240251606	0.104965226507477	0.934877932473813
ENSG00000099330	160.204540551205	0.672606537117814	0.0473217213273389	0.162457074995371	0.746652180360255	-0.26497390446902	0.863342226150979
ENSG00000099331	1621.72808661736	0.391392778198123	0.177825228743726	0.280324219982313	0.425169636602129	0.0994357078879386	0.946012303970912
ENSG00000099337	48.5794447072752	0.0350107326037675	0.967356948639443	0.720054206973238	0.251388438004091	0.0379925959573931	0.991943726073637
ENSG00000099338	32.3144519798037	0.544702401496929	0.391492546842664	0.16001735859189	0.851427177534319	-0.0112402124549754	0.997435880355501
ENSG00000099341	6334.05958820035	0.0146514967804207	0.973828789372193	-0.263518716233252	0.450619532247107	-0.283449579148796	0.813548218655484
ENSG00000099364	1052.29300536981	-0.0305784547901589	0.913740832621484	-0.362972706291479	0.0731461697452296	-0.1327233434537	0.873981876583711
ENSG00000099365	18.3259602334264	2.70240712128428	0.00492833624816497	-0.64488147376182	0.602729905967166	-0.555951923817397	0.891863712829664
ENSG00000099377	37.0586127201109	-0.507591240654229	0.268919373416539	0.00750548792301047	0.993240669153595	-0.0938729405551262	0.971833760849297
ENSG00000099381	1329.1011840672	-0.0884409979839753	0.836571942220289	-0.0395773509303793	0.937897027115931	-0.0525284771323223	0.978589939231326
ENSG00000099385	398.261084453719	-0.239668422790979	0.628044047891252	-0.46611667368681	0.328233371676647	-0.490362255752701	0.77706969456705
ENSG00000099617	56.5238940801959	1.07167873191213	0.0503948565177617	-0.0504289628852654	0.955450009496974	-0.0383828778674202	0.991943726073637
ENSG00000099622	2536.78203317536	0.639493352743142	0.0102526746713873	-0.506835006099388	0.0847025371717613	-0.007533585458332	0.99718558617172
ENSG00000099624	1239.19979222941	-0.259847737971651	0.348547620236465	-0.533569497467832	0.0470812933810698	-0.318252181713713	0.765670235807382
ENSG00000099625	200.034613669838	0.562159464460092	0.377555793944367	0.321192623152634	0.687503006259743	0.169077547884307	0.954928236865414
ENSG00000099769	7.5109757747064	1.94371526437895	0.242599172658362	1.90012520317871	0.129763033362032	1.01244359336401	0.837801283688872
ENSG00000099783	7383.04269179612	-0.819737428693689	0.00178101608190231	-0.230696988127	0.555831669215598	-0.0234945175260917	0.990068047389639
ENSG00000099785	121.289625207965	-0.810853589449859	0.000934469396776047	-0.107440759829975	0.805420037109417	-0.58634463914744	0.574177104104747
ENSG00000099795	1593.00877099643	0.0749677038845694	0.875736763540717	-0.327431747228328	0.415644302920536	-0.457517393350299	0.734256033100079
ENSG00000099797	2028.51228936944	0.177093652438407	0.586224714333107	-0.0952421236612273	0.813829011516003	-0.158275678217295	0.897494799260323
ENSG00000099800	2179.12139557112	-0.162755034771779	0.686430713065764	-0.658374366496557	0.0476664488402555	-0.430906922575225	0.755432239521884
ENSG00000099804	1618.08361636832	0.130041664248787	0.667677409716475	-0.284337864348217	0.312981306300821	-0.282813498674536	0.786750767820904
ENSG00000099810	609.571599455709	-0.191946607851214	0.464490989984388	0.246096670149025	0.375009034085429	0.205825540864505	0.834142363783431
ENSG00000099812	5.28795647873911	1.68538632315311	0.193702362109358	0.611663101320343	NA	-0.275677959930511	0.958804343684527
ENSG00000099814	1314.75440853023	-0.0942756478399819	0.739289919106465	-0.408816357434521	0.0767957381600601	-0.311557751626765	0.722596128256891
ENSG00000099817	2999.07010870184	-0.591108641355509	0.000695987655334788	-0.188413271218113	0.453350822393295	-0.258511336742783	0.759765604800203
ENSG00000099821	3398.29899176033	0.351311966016338	0.196649176439162	-0.475624468324205	0.0957099703917154	-0.198992984913349	0.864412501738763
ENSG00000099822	454.49575224503	-0.133416495558302	0.721759240663221	-0.093713528905757	0.83394278215988	-0.0702976967491509	0.964315409975357
ENSG00000099834	3.34528284041804	-1.31565892351639	0.371913303600759	1.56636624462043	NA	1.22244711780231	0.830520193344758
ENSG00000099840	34.3429952917638	1.66776632391674	1.90624215937157e-05	-0.684131120580008	0.112226073787985	-0.0793375274033002	0.971460970285501
ENSG00000099849	170.316187748292	-0.111100708991183	0.778645707276104	-0.335215751433548	0.348545351814329	-0.38266683445118	0.759765604800203
ENSG00000099860	642.489421230978	2.4399067648919	9.26548525844064e-13	1.08878990049432	0.00917956179557365	0.280098389691037	0.880005551998736
ENSG00000099864	595.529865497847	0.548145253494755	0.139591152980192	-0.208772632488281	0.68502403623044	-0.229177788813199	0.887583963864418
ENSG00000099866	35.1869498643771	-0.137398508275344	0.88799587950526	-0.481333407409255	0.594054480653972	0.414211149606189	0.883874990456296
ENSG00000099869	3.82567424964344	3.38089215638067	0.0795317257706763	0.288409934051675	NA	-0.109928348696792	0.989304015674393
ENSG00000099875	2431.50944563323	-0.0273439437893954	0.960897039499515	-0.000189409528590451	0.999831824770132	0.124696502252431	0.946356936301276
ENSG00000099889	324.708447732061	0.226409372189513	0.619220673341476	-0.128538585953406	0.817559130913004	-0.0401352386939443	0.98640731440469
ENSG00000099899	1713.76521295538	-0.614927799054251	0.00122180935638548	-0.51662784796461	0.0218524687606554	-0.20173555048321	0.830520193344758
ENSG00000099901	3773.34738320571	-0.841280363789936	0.000472325110703969	-0.102818798538048	0.805809606738061	-0.258498129614508	0.829353422177523
ENSG00000099904	655.883094304291	-0.10372702480749	0.77498691137898	0.0354123678995626	0.93698723921404	-0.0692127655030183	0.961688286430138
ENSG00000099910	374.410712204884	-0.356324898966639	0.205039817293436	-0.130578783044055	0.740897618863203	-0.00633619520013159	0.997356768186139
ENSG00000099917	948.437223469438	-0.35196021759543	0.323750397943755	0.132781192691706	0.787414647481606	0.105574812452723	0.951297722850044
ENSG00000099940	469.073461927213	-0.661861997078746	3.89202386680459e-06	0.0236670768502061	0.935434029967236	-0.0371087985804043	0.971608275309045
ENSG00000099942	1886.91515509912	-0.697632170080754	0.0012710555311442	0.301021794936391	0.302012771775977	0.145984120449894	0.897494799260323
ENSG00000099949	239.226201607694	-0.716531768436821	0.000370765725611917	-0.0699390372723355	0.850777509917649	-0.0672336395761186	0.957731083379328
ENSG00000099953	16.7509338694937	-0.801426436219149	0.169930761835466	-0.957747157022925	0.195456526165104	-1.07413730225809	0.706207280853493
ENSG00000099954	577.015127093084	-0.177258385102742	0.693569129103833	0.195196139386316	0.690090318519712	0.22408854113922	0.883751447971256
ENSG00000099956	1925.27442417532	-0.388748658513743	0.119938315775183	-0.308580837620594	0.29959176139648	0.0241135953621214	0.988089902585875
ENSG00000099957	6.59752396848971	1.0853301840751	0.481666614967446	-0.471090968303066	NA	1.23830111485066	0.793634783805247
ENSG00000099958	167.114933767644	-0.658659305245345	0.240311789709532	-1.19411906141775	0.0366514985502669	-0.974723620880027	0.63966689923155
ENSG00000099968	847.381551515041	-0.00248123155424633	0.994842652273181	0.142584577310852	0.709282938612829	0.144938632470971	0.90479152028172
ENSG00000099974	261.920053835047	-0.823287995899768	0.0477567160511255	-0.773783839284121	0.108442856506459	-0.752404773035573	0.67491424090458
ENSG00000099977	13.7970493614853	-1.16643863211816	0.127035183666881	-0.61373071844915	0.581750848518437	-0.74733376209718	0.834142363783431
ENSG00000099984	87.4002575786014	0.904899990947604	0.00258181176328093	-1.32800311942409	2.68810093886266e-05	-0.531617126668414	0.706207280853493
ENSG00000099991	1443.62280635222	-0.491853676834374	0.00359972178354077	0.146778115864459	0.556215194050258	0.0230891803404467	0.985690698515096
ENSG00000099992	102.962051913517	-0.182803747426761	0.598657443494201	-0.310176550189672	0.378292302134806	-0.402235895417566	0.743813265371343
ENSG00000099994	10.9507703962298	0.0839074124270316	0.93276372292337	-0.447098929879488	0.629725092605033	-0.541885710873972	0.855814330948659
ENSG00000099995	3620.57119397843	-0.631927207993174	0.0125800477114431	0.0174085141064913	0.971063113402559	0.183274917256818	0.881507824840576
ENSG00000099999	226.60697406448	-0.414485098623438	0.125176517049144	-0.1170664236389	0.771775498398068	-0.190616878608409	0.876143530095574
ENSG00000100003	63.701962181108	-0.554557737459793	0.105939035876872	-0.275743195454428	0.563884622913136	-0.151440806087906	0.929190182816424
ENSG00000100014	463.70974407136	-0.494909996954814	0.131019003687236	-0.0610464003773544	0.912209756415615	0.331085994333677	0.814749387226114
ENSG00000100023	719.273260413064	-0.591756834596238	0.00143519029674018	-0.138671786112056	0.633719105900106	-0.056359329350318	0.961225673969123
ENSG00000100024	2.9573818756541	3.45467110583579	0.0524366847090625	-0.876177517361225	NA	-0.649955216557938	0.898281951137925
ENSG00000100027	91.8905828424753	0.0866947422620009	0.8503707343494	0.0195857808344545	0.971710714917043	-0.145256223215681	0.922270019710501
ENSG00000100028	493.884846801446	-0.686231051415044	0.00104238876479321	0.0629893627302413	0.868412130050224	0.147728601984192	0.889231904780254
ENSG00000100029	2207.97418497069	-0.851200156851166	0.00216367763029851	-0.193052204121767	0.656328492202674	-0.271159135817296	0.838968624499639
ENSG00000100030	1697.36650068172	-0.661017286748112	6.49901708480451e-06	-0.0363070905052872	0.901355855521074	0.0510048261914649	0.955956611543596
ENSG00000100031	12.1937369507656	0.653238079927812	0.404554259173823	-0.194589441332183	0.850777509917649	-0.403185553079619	0.892990817043784
ENSG00000100033	20.232553243828	0.274749358642402	0.677814298220777	-1.58413186540406	0.00765198426662497	-0.533464024189212	0.809186494470154
ENSG00000100034	1062.31937730459	-0.791131599364075	1.48981555052837e-06	-0.303295979945225	0.175265332829721	-0.110026633605076	0.900325616763999
ENSG00000100036	59.7487622239723	-0.554888391635288	0.208041813212683	-0.536906045571944	0.306318877801345	-0.369823378443318	0.843814776923262
ENSG00000100038	718.1476766462	-0.759332292321451	0.0360236165302373	0.320685368322532	0.519041509906348	0.185436494335617	0.917199640909578
ENSG00000100053	5.20777034770285	-1.03698714831843	0.498523143376544	-0.00928409433061469	NA	-0.911033377809603	0.885302738398245
ENSG00000100056	527.819908375542	-0.63471759739552	0.00531865873444253	-0.14311866230221	0.688664659861393	0.00163010272240345	0.999399168414163
ENSG00000100058	190.16611260852	-0.499370501370072	0.162376733666604	-0.471651958975338	0.257230941185533	-0.313988213579677	0.834142363783431
ENSG00000100060	13.6762038371125	-0.533300484842595	0.466262592472668	0.149132131655755	0.886784334236553	-0.738692067400177	0.801716045727354
ENSG00000100065	332.906695417744	-0.470136687008861	0.0100539633540099	-0.0646853755807623	0.838553809435538	-0.31869606069863	0.706207280853493
ENSG00000100068	72.5483240534504	-0.461217351088799	0.153740915033379	0.193175413779209	0.665127678647836	-0.177634902830079	0.902663915074394
ENSG00000100075	2899.18772597687	-0.729304041708128	0.0217899639024745	-0.773511252193521	0.0301903346696591	-0.513889743786672	0.718160563629233
ENSG00000100077	369.51589301793	-0.361429844476393	0.414173384757501	0.513260745213316	0.262390107760566	0.376965233287612	0.824513834154114
ENSG00000100078	10.3520051192232	1.05578215657266	0.172484293525508	-1.39277414227423	0.0979718960616617	-1.47062297642184	0.608293193216545
ENSG00000100079	2.35921129666251	-0.106099680976852	NA	2.67439351871874	NA	1.42831956791349	NA
ENSG00000100083	1128.24747273439	-0.238846334031845	0.133683326690988	-0.136216136508522	0.505396072601825	-0.0761735246857949	0.917199640909578
ENSG00000100084	242.460409508531	-0.0846028569227888	0.783045872936016	-0.579379773808984	0.0143879940872548	-0.300289228087381	0.756107785853204
ENSG00000100092	64.3848444192698	-0.586713937033741	0.110699459321435	-0.223978459496297	0.675378128663251	-0.290264846905158	0.863720453681149
ENSG00000100095	2.82053186966186	-0.0145885361504521	0.993599593125764	0.662058015593757	NA	-1.0908105194515	0.862114808377182
ENSG00000100097	72.6354345512739	0.987865015753933	0.0149949584899592	-0.24721885389893	0.67536620049845	-0.22428686640021	0.904993823267457
ENSG00000100099	704.7917039772	-0.648244015825405	0.00482548041022368	-0.0926809443783499	0.812286171313283	0.00120107601745852	0.999399168414163
ENSG00000100100	40.4562710801687	0.702143931997207	0.0763664244668111	-0.724757195232533	0.0968918858947834	-0.375600660323566	0.824094553364837
ENSG00000100104	508.836799928355	-0.76866799122585	2.87130145104672e-07	0.183007292506453	0.422268638578619	-0.129470079363729	0.876143530095574
ENSG00000100105	904.350000887156	-0.294677328587663	0.158934760748235	-0.456627564752116	0.0358797302922819	-0.0677182110350599	0.948415120669941
ENSG00000100106	546.769342965632	-0.323010340475557	0.0913322232015697	-0.347133545080891	0.105782282344644	-0.188930109739289	0.824513834154114
ENSG00000100109	663.629738253825	-0.625549456487694	0.000663843771048917	0.0220986521212242	0.950075830604269	-0.105522779490432	0.915011332676682
ENSG00000100116	242.002751061919	-1.06981532219997	0.00379234794902831	-0.288087322628593	0.611949199379437	-0.425795300143438	0.81363207591441
ENSG00000100121	33.9429129907923	0.284196371194342	0.58062884447018	-0.823714365474277	0.0818715293536382	-1.06663183530017	0.271920955538985
ENSG00000100124	549.122093940769	-0.513700065492445	0.0239592358089589	-0.0788185801855241	0.837706109922282	-0.109461006376331	0.925026120181741
ENSG00000100129	2559.30208195853	-0.352037647945802	0.392654843335241	0.156971178007362	0.773830562188292	0.265881095690786	0.873524751010155
ENSG00000100138	2073.60804124689	-0.329377453913542	0.196366634289305	-0.220113547687189	0.484363450133334	-0.258269086755514	0.804753258473299
[truncated: 24,379 more rows]
