# Supplementary material for: Mammalian pumilio proteins control cellular morphology, migration, and adhesion
Source: Sci Rep. 2023 Feb 21;13:3002. doi: 10.1038/s41598-023-30004-4 (PMC9944931; doi:10.1038/s41598-023-30004-4)
Supplement: Supplementary file 2 — Supplementary Information 3. [file 41598_2023_30004_MOESM2_ESM.csv]

	baseMean	log2FoldChange	lfcSE	stat	pvalue	padj
ENSG00000000003	492.663277935251	0.22110609362205	0.2190908559552	1.00919818245296	0.312879598140692	0.724039986158439
ENSG00000000419	561.169854134442	0.188534247692889	0.183399881588782	1.02799547120548	0.303951958015941	0.715861654772299
ENSG00000000457	178.753139535462	-0.326602819960437	0.238135267184429	-1.37150126405885	0.170218749741827	0.573452560254866
ENSG00000000460	107.622015592302	-0.167630131888883	0.275572419266353	-0.608297928853543	0.54298989444666	0.862652461023858
ENSG00000001036	1443.53745879823	-0.193430921714055	0.161962737193982	-1.19429274328937	0.232363475251998	0.648212571380872
ENSG00000001084	1704.42802708778	0.787527993032349	0.202535788906735	3.88833991900065	0.000100932206098679	0.00345727236952436
ENSG00000001167	612.87820612059	-0.351468708026373	0.182082385420811	-1.93027297623597	0.0535730235833428	0.32523451208472
ENSG00000001460	302.591240196902	0.641773615986342	0.209856740069967	3.05815107855183	0.00222707265748474	0.0404696181358034
ENSG00000001461	529.124184277305	0.279376426260793	0.176008625951535	1.58728826357477	0.112447372135306	0.479768892775492
ENSG00000001497	630.238463511689	-0.274868849146895	0.181083712300427	-1.51791039434222	0.129036989247566	0.509307721261955
ENSG00000001561	209.189917944961	-0.054264154607553	0.32621405406502	-0.166345238444991	0.867885266805301	0.968378751512161
ENSG00000001617	303.770508241965	0.338938963627777	0.230403586438426	1.47106635303334	0.141273173356407	0.532559749601625
ENSG00000001629	506.035548640934	-0.305500084612684	0.204258335112835	-1.49565541324873	0.134743474870503	0.521752388811033
ENSG00000001630	57.7042932712579	-0.644199179205927	0.3571945719474	-1.80349655285577	0.0713102663268994	0.380523534739228
ENSG00000001631	48.6177654241167	0.327852364849827	0.323514191364872	1.01340953071225	0.310864588928846	0.722841412816948
ENSG00000002016	219.20651022975	-0.0780844243797499	0.202583082042743	-0.385443955104183	0.699908521996074	0.921954598424022
ENSG00000002079	35.4326404779898	0.469722593476906	0.359116145684725	1.30799631016669	0.19087456080765	0.599914756010529
ENSG00000002330	367.840064858793	-0.313010747283385	0.201939057272297	-1.55002579249104	0.121135325465714	0.493870960566704
ENSG00000002549	722.876369607641	-0.317867513178126	0.168269701066285	-1.88903594149081	0.0588870128846915	0.342977325293271
ENSG00000002586	845.887588927628	0.00273917349422147	0.189435205262356	0.0144596855184752	0.988463242194516	0.997292733455255
ENSG00000002587	1772.69900443891	-1.33844662602693	0.194651635493093	-6.87611292161183	6.1507751321355e-12	1.58943265620419e-09
ENSG00000002726	5.93534514483545	-0.582590200187457	0.871422517214672	-0.668550776091477	0.503782081491957	NA
ENSG00000002745	428.342755098525	-3.12087673310815	0.216646646353346	-14.4053775382152	4.78694883204706e-47	4.20581324383655e-43
ENSG00000002746	72.5986451448566	0.646668606908158	0.29648980609893	2.18108209323184	0.029177345052051	0.231783140711863
ENSG00000002822	2.02140432476094	0.693624531899826	1.41919738147701	0.488744230332461	0.625022785737007	NA
ENSG00000002834	4686.1942759699	-0.363077531037577	0.151784168248686	-2.39206456922901	0.0167538946412211	0.164652928767078
ENSG00000002919	451.88246442975	-0.0515730727565892	0.210333035573969	-0.245197206496134	0.806303739275564	0.95261259566285
ENSG00000003056	1405.23529930673	-0.16825621568565	0.164496760622839	-1.02285428022154	0.306376749119379	0.719258815701499
ENSG00000003096	32.5627123164252	0.245658579687593	0.399399895827257	0.615069213222433	0.538509012725265	0.860323330527157
ENSG00000003137	268.886855512379	0.315114813649232	0.230880751764429	1.36483795743505	0.172303985807621	0.576323384215384
ENSG00000003147	364.748491472792	0.10925811370755	0.210974051557913	0.517874652834065	0.604545727999488	0.887018804868431
ENSG00000003249	972.176628135145	-0.0953780095266272	0.167886286275074	-0.568110782856646	0.569959746428088	0.874777942548202
ENSG00000003393	679.001778104877	0.141180655264884	0.186045109510591	0.75885174104427	0.447941250132286	0.817690868790916
ENSG00000003400	90.6550536994835	-1.14677935366179	0.283161876632867	-4.04990730849213	5.12379239694448e-05	0.0019919309734316
ENSG00000003402	449.632464919344	0.202610721216142	0.191517532253464	1.05792257675917	0.290090741402316	0.701551680143339
ENSG00000003436	114.697478798171	-0.610468252805462	0.277454076109622	-2.20024971831471	0.02778918258198	0.224717678937208
ENSG00000003509	201.136490863564	0.49715472670042	0.212814930631205	2.33608950850332	0.0194865769928439	0.180790987813228
ENSG00000003756	1383.88712742952	0.458100840191112	0.156122202963386	2.93424529948855	0.00334359846011193	0.0537260785801483
ENSG00000003987	13.6616813765988	0.760729836007112	0.598211668797368	1.27167334855983	0.20348920373255	0.615229230555466
ENSG00000003989	205.83177985377	0.413166925283285	0.269619555250095	1.53240711676139	0.125422002360711	0.501459710007375
ENSG00000004059	1324.02671306295	0.0123054548982172	0.197610677635795	0.0622712043976524	0.950346859521448	0.988488495172895
ENSG00000004139	74.8368260004311	-0.488839106125045	0.270287465224944	-1.80858962778098	0.0705147810751104	0.378301340288611
ENSG00000004142	1418.31079278299	-0.13617282195405	0.167809946257021	-0.811470505720115	0.417095523970372	0.799958498136041
ENSG00000004399	747.533650634826	0.0500007523732662	0.196699580443283	0.254198571550505	0.799342154107275	0.950923996160834
ENSG00000004455	4071.54533867334	-0.0134325735590595	0.162907007970041	-0.0824554678551942	0.934284529199119	0.985201504401851
ENSG00000004478	3310.61351062053	-0.384272372577951	0.171609762346959	-2.23922210090259	0.0251414685144394	0.211583278130138
ENSG00000004487	2384.36984652897	0.265501158918987	0.158751646039377	1.67243090413772	0.0944393823343759	0.437975409443033
ENSG00000004534	1029.41866236997	-0.0423237733643586	0.16824376757135	-0.251562206287432	0.801379474283029	0.951192587794042
ENSG00000004660	154.028698640373	0.0883354463813651	0.241274496270265	0.366120115250041	0.714275448235669	0.926291378331895
ENSG00000004700	207.207119893044	0.292963645613097	0.300959487399557	0.973432165719218	0.330338558876585	0.737056401020378
ENSG00000004766	90.9909162032792	0.0362494791871519	0.263758924355435	0.137434133369087	0.890687652489992	0.972822233668995
ENSG00000004776	8.60379690849136	1.13340922861767	0.71933081211061	1.57564393118668	0.115107885744395	0.484924881207964
ENSG00000004777	47.0730731615043	-0.0426534987263495	0.478159408236156	-0.0892035124514031	0.928920173976022	0.98396439189262
ENSG00000004779	819.740108140047	0.300730276448771	0.194020207024184	1.54999461685599	0.121142808060974	0.493870960566704
ENSG00000004799	24.4711359345214	-0.71507472278897	0.462270115416548	-1.54687638015411	0.121893057643952	0.49520053675856
ENSG00000004838	11.0636773566596	0.824780644328682	0.693168438105939	1.18987045426126	0.234097312757333	0.6497737651159
ENSG00000004848	15.8997222493033	1.39204800606264	0.525476389243403	2.64911618211229	0.00807025826840591	0.101220969516366
ENSG00000004864	228.556513923314	-0.31558285604908	0.201501170394997	-1.56615892319857	0.11731141646687	0.488135498497713
ENSG00000004866	187.184210597898	-0.321420450943074	0.209965619013995	-1.53082420089763	0.125812846724152	0.502313398945564
ENSG00000004897	1219.98880927643	-0.288309039819643	0.177696263312377	-1.62248228772721	0.104700122586223	0.462094384950137
ENSG00000004939	1.00230740823521	-2.15863153806219	2.08938767270596	-1.0331407456169	0.301538037716391	NA
ENSG00000004948	2.96755451674376	-0.946968949897288	1.17046350891787	-0.80905465457252	0.418483709481239	NA
ENSG00000004961	328.827357635892	-0.0599927816822462	0.189416068705305	-0.316724880271817	0.751452368277278	0.936778185127919
ENSG00000004975	874.694150808994	-0.28017763320328	0.179229987994993	-1.56322966004499	0.117998586140251	0.488941078165352
ENSG00000005001	394.241042891871	0.25938588989397	0.212732177835405	1.21930726481192	0.222727592305657	0.637214140669979
ENSG00000005007	1818.41104760078	-0.343112391054644	0.176825921650068	-1.94039645235753	0.0523315274168643	0.321752834068978
ENSG00000005020	437.107783793654	-0.430083051685298	0.264826448592379	-1.62401849955434	0.1043718603793	0.461621527959995
ENSG00000005022	3941.9533223194	-0.232956900719684	0.163761254721538	-1.42253978888844	0.1548696092553	0.551330788864289
ENSG00000005059	121.591773141679	0.00682305093197629	0.280108199032737	0.0243586262577728	0.980566549988087	0.995742562287399
ENSG00000005073	199.121535489194	-0.32116918192421	0.209311696130125	-1.53440628432224	0.124929732545496	0.50070244656772
ENSG00000005075	653.342803029391	0.377231124965332	0.190695597623727	1.97818475972198	0.0479078673697619	0.3082523051708
ENSG00000005100	847.920052242624	0.0826555837067064	0.167821540928357	0.492520705324663	0.622351288389004	0.894064275322594
ENSG00000005102	1.42374491811268	1.89716383147194	1.89119783877285	1.00315461057367	0.315786269034839	NA
ENSG00000005108	2.79160962328905	-2.87629011820318	1.48198275710283	-1.94083912543363	0.0522777936564763	NA
ENSG00000005156	737.469619791276	0.214382094278191	0.175504135653463	1.22152160961889	0.221888588796857	0.636085304562394
ENSG00000005175	229.828420972476	0.271660040954642	0.214975556386339	1.26367874339366	0.206345357676695	0.618332303051652
ENSG00000005187	124.581801997534	-0.571369630295449	0.235011648506184	-2.43123961696058	0.0150472595241672	0.153281417019516
ENSG00000005189	107.651645738026	0.990720040323751	0.3320632524852	2.9835280866193	0.00284945881971009	0.0488971585741657
ENSG00000005194	828.475165901522	-0.15381908436533	0.197795826633668	-0.777665974976375	0.436765955846307	0.810393981217708
ENSG00000005206	349.287712421321	-0.317931090856504	0.218058778338157	-1.45800638378093	0.144838783422932	0.538647005779419
ENSG00000005238	292.009401238638	0.231485110836931	0.197763314551616	1.17051593396769	0.241793405701628	0.658115508827294
ENSG00000005249	96.9695177386498	0.613487660142696	0.286133773470036	2.14405888792062	0.0320281686502125	0.24405227296951
ENSG00000005302	217.283691591323	-0.111050568060085	0.234044083513508	-0.474485688306987	0.635153601294643	0.898298622840541
ENSG00000005339	1180.66555711285	-0.0269778533465406	0.165705439177762	-0.162806082168491	0.870671119287765	0.968576642180606
ENSG00000005379	1.14121633028553	-2.1475653093049	2.13053346881328	-1.00799416706704	0.313457262456413	NA
ENSG00000005436	192.890985252001	0.128705528361813	0.211182929573119	0.609450435326262	0.542225916350492	0.862469094746623
ENSG00000005448	222.41590501114	0.157010441919585	0.251174369691689	0.625105348576415	0.531901917792008	0.856176242165303
ENSG00000005471	1.45327638920573	1.81270138341367	1.80706278995276	1.00312030854282	0.315802817127146	NA
ENSG00000005483	613.925323384436	0.118575554548472	0.203061545541817	0.583938993629168	0.559261357356118	0.870047975271517
ENSG00000005486	988.981923844905	0.412195731917811	0.16317372442712	2.52611585207711	0.01153314418123	0.128130254299052
ENSG00000005513	237.691018324255	0.746844600148831	0.230458183685172	3.24069463798731	0.00119238838880957	0.0247083122266059
ENSG00000005700	743.863995963991	0.0481075689551299	0.227238204863093	0.211705461166241	0.832336827278379	0.959095970808815
ENSG00000005801	246.672911268231	0.0133792427892727	0.205837667462937	0.0649990011749514	0.94817479552159	0.987845255561718
ENSG00000005810	587.481826580361	-0.190005576376549	0.208149242326991	-0.912833379801884	0.361330179757014	0.760121383777115
ENSG00000005812	340.622645801118	0.0970176134472836	0.194395569269229	0.499073172356714	0.617727836349771	0.892217124801757
ENSG00000005882	515.167529227385	0.045797321298661	0.191707692250485	0.238891412029634	0.811189785000118	0.95361389049065
ENSG00000005884	28189.0352922196	0.0389084628999987	0.192821624638368	0.201784747810161	0.840085005769073	0.960928928384533
ENSG00000005889	237.515148618028	-0.179755605391942	0.235354846923585	-0.763764195815799	0.445007777020075	0.815994642366352
ENSG00000005893	835.641124654829	0.156075690855739	0.197736204021729	0.789312668501455	0.429929284086427	0.806891165780516
ENSG00000005961	23.9888575532492	0.667473991213577	0.445252983434044	1.49908931786518	0.133850462421065	0.520128333848509
ENSG00000005981	1.8875034793662	0.211895359775651	1.57842862297476	0.134244499048874	0.893209239195494	NA
ENSG00000006007	964.894177900095	-0.237776472296644	0.166036434797136	-1.43207406607568	0.152122625555884	0.547653918514238
ENSG00000006015	585.863337517332	-0.0744238329436523	0.22263415187141	-0.33428758489236	0.738162557941802	0.933232064763893
ENSG00000006016	977.029004303895	1.8680080275713	0.225678404696303	8.27730074609968	1.25998718182252e-16	7.63465336516735e-14
ENSG00000006025	182.530757439294	0.23537657358586	0.259085226163489	0.908490912705814	0.363618912742146	0.761847775957475
ENSG00000006042	330.327099542771	0.319691410728397	0.191040763103445	1.67341987927095	0.094244667086213	0.437631494973115
ENSG00000006047	14.0907645716408	-0.608339967597378	0.572417649409925	-1.06275543429607	0.287892874543655	0.699842155966845
ENSG00000006062	172.790139579378	-0.0816469909204518	0.221867735886741	-0.367998486098633	0.712874363025736	0.925594979699701
ENSG00000006071	1.27769749910585	1.83090248879192	1.885036202094	0.971282401238794	0.331407670008755	NA
ENSG00000006118	2097.50081023253	0.231730340140139	0.223026933729217	1.03902401501645	0.298793567569199	0.710183959313711
ENSG00000006125	4863.90184765836	-0.468878124814005	0.159708793396989	-2.93583161478474	0.00332654840808182	0.053724029851409
ENSG00000006194	806.319958468905	-0.237836612300204	0.164280513594637	-1.4477469487773	0.147687834506711	0.542631305567215
ENSG00000006282	1153.95589920626	0.361079655131922	0.217268524043961	1.66190503995353	0.0965318160011251	0.443234144439971
ENSG00000006283	35.4796471840066	-0.235254054565811	0.366220511104578	-0.642383611601241	0.520624137883133	0.852568756276737
ENSG00000006327	4288.94085761544	0.236433233071621	0.241971620863452	0.977111415908746	0.328513996681045	0.736015380057117
ENSG00000006432	339.643518726677	-0.169436663630577	0.218624566160958	-0.775012006225469	0.438332565108299	0.811374679667442
ENSG00000006451	479.304933186717	-0.19180232922825	0.173870198968142	-1.10313515695346	0.269968475330147	0.684519399474546
ENSG00000006453	1909.09285752218	-0.115563418307799	0.159377291516147	-0.72509337565252	0.468394748053584	0.825941890196351
ENSG00000006459	293.059294146078	-0.737929087653654	0.274513134341394	-2.68813763474042	0.00718517739811972	0.0940606149224943
ENSG00000006468	120.189234152916	0.3159888424141	0.257659427386147	1.22638183907991	0.220055016980438	0.633122889400653
ENSG00000006530	402.769727995797	-0.243314827677219	0.175684618072637	-1.38495236718231	0.166067032797708	0.567840027305181
ENSG00000006534	712.504467131382	-0.393303071841669	0.203278276167196	-1.9348012943507	0.0530146842137866	0.323588871691854
ENSG00000006555	12.3437943109432	-4.55259610806217	1.01011610208003	-4.50700280758565	6.57497639128922e-06	0.000362754696450866
ENSG00000006576	118.684514568397	0.0374988421122847	0.239590755906929	0.156512057280088	0.875629416027356	0.969739710107686
ENSG00000006606	2.02233635981444	0.773951825960668	1.37471080692547	0.56299246507824	0.573440014807765	NA
ENSG00000006607	375.434971393645	-0.0699384758714615	0.186025185586875	-0.37596240342843	0.706944846672447	0.924150784535652
ENSG00000006611	294.538555331115	0.194362475693142	0.225090171939843	0.86348717057752	0.387869670217693	0.778841943213952
ENSG00000006625	184.137263483497	-0.374701681334284	0.244765112343955	-1.5308622938376	0.1258034299076	0.502313398945564
ENSG00000006634	191.07074717138	-1.87638365064244e-05	0.237331943481637	-7.90615718691751e-05	0.999936917992518	0.999936917992518
ENSG00000006638	17.6113611280109	-0.592482854069865	0.542645885238161	-1.09184068319219	0.274903133604907	0.689655431482963
ENSG00000006652	168.162758213207	0.311683755905312	0.252989038016527	1.23200498467823	0.217947222099463	0.630834218492315
ENSG00000006695	270.798008151762	-0.198395296777491	0.190834382340064	-1.03962029454395	0.298516344373933	0.710183959313711
ENSG00000006704	925.499328295779	0.191800583807568	0.191183181816004	1.00322937397369	0.315750203416121	0.725853986832397
ENSG00000006712	1421.73503881149	-0.0192819433288486	0.177828158017834	-0.108430203314117	0.913654443589354	0.978894102900738
ENSG00000006715	595.82726127895	0.0412170251740824	0.238704652651138	0.17266955091286	0.86291117909864	0.967279614641574
ENSG00000006740	165.157983739335	-0.106135839999591	0.224371206588233	-0.473036810798864	0.636186917082348	0.898928635169751
ENSG00000006744	1700.12042490499	-0.210635468945747	0.185595449837741	-1.1349172036809	0.256410010988875	0.671454120887234
ENSG00000006756	492.510091992968	0.0459399818426613	0.194926975726223	0.235677907952486	0.813682613952321	0.954033252602924
ENSG00000006757	345.707205680197	-0.019465391653297	0.185260324239812	-0.105070482485499	0.916319881193555	0.980151920177423
ENSG00000006788	1.18104615791738	-3.56754696906072	2.00539095365734	-1.77897828977157	0.0752433213579506	NA
ENSG00000006831	1284.09849477763	-0.106421041994904	0.1860606034449	-0.571969777720403	0.567342449654082	0.874039422107348
ENSG00000006837	9.70985267267063	0.476459649496883	0.662914627896293	0.71873455411429	0.472304488624795	0.828276893624241
ENSG00000007047	994.564429061515	0.316006225080474	0.164884760080725	1.91652779144514	0.0552979492279065	0.330284012179733
ENSG00000007062	400.326619669154	0.592948798105956	0.200057147286876	2.96389709714137	0.00303769848786039	0.0510310113084922
ENSG00000007080	1793.48654639576	-0.236005901266209	0.254340064745979	-0.927914764439171	0.353451785097755	0.752974659383601
ENSG00000007129	1.19898348299634	-0.158305552699264	1.81002967789623	-0.0874601972732624	0.930305722127675	NA
ENSG00000007168	1338.99641238209	-8.91439693039131e-05	0.185450835919134	-0.000480687880764174	0.999616466576143	0.999918496002965
ENSG00000007171	1.58145212291473	-1.96763162168933	1.70102918152	-1.15673008027475	0.247382656042519	NA
ENSG00000007174	2.09837186655892	-0.552352759096555	1.47625812942565	-0.374157302226983	0.708287288535645	NA
ENSG00000007202	3098.87313256337	-0.525739586362149	0.154949784590641	-3.3929675200975	0.000691398357497704	0.0164179080242563
ENSG00000007237	157.937291223802	0.120993123138899	0.294003787795858	0.411535933077537	0.680679598498989	0.914931683991756
ENSG00000007255	376.66726541293	0.0260124396548001	0.189805255993505	0.137048047055611	0.890992817314039	0.972822233668995
ENSG00000007312	2.47135676850529	1.7187585315951	1.43051439098083	1.20149684786927	0.229558528483563	NA
ENSG00000007314	65.3035061504627	-2.46479336512552	0.357491096829348	-6.89469860084967	5.39791254945508e-12	1.43715332301553e-09
ENSG00000007341	118.213846165113	-0.224160377421074	0.233122565480526	-0.961555896397335	0.336272734727433	0.741941969927673
ENSG00000007372	87.7010180840838	0.689314200030723	0.293375197209183	2.34959944326591	0.0187936232362022	0.176868339628262
ENSG00000007376	976.500983796827	-0.278162216740114	0.225627056533764	-1.23284069301542	0.217635205837276	0.630342152129984
ENSG00000007384	212.994701250767	-0.0247249532668495	0.250175038648745	-0.0988306163572309	0.921272759150001	0.981982973227023
ENSG00000007392	394.591688595599	0.0460782366723389	0.244173894260685	0.188710741628853	0.850319532255429	0.963698502596105
ENSG00000007402	358.91680985613	0.865537175348046	0.211433415103281	4.09366312758676	4.24611096605999e-05	0.00169574231580923
ENSG00000007516	490.898556265298	0.318560277448951	0.198238227708702	1.60695684748077	0.108063834611247	0.470024183611095
ENSG00000007520	886.630314458817	-0.295986724673435	0.222671180800698	-1.32925474957785	0.183763937692751	0.591410240501287
ENSG00000007541	201.810619892203	0.109075945605515	0.276520902213538	0.394458229856645	0.693242760142843	0.918192641986133
ENSG00000007545	257.109322718743	0.348250618694404	0.222217913945138	1.5671581670071	0.117077725868595	0.487759084280673
ENSG00000007866	525.102796638884	-0.0385783111015409	0.173517191490393	-0.222331348093984	0.82405595047203	0.956730425646063
ENSG00000007923	1317.8063748818	0.261927395848719	0.181533613817127	1.44285893031677	0.14906021447588	0.544190995747847
ENSG00000007944	259.986161422372	-0.213005682555296	0.238111204342099	-0.894563878855808	0.371020268130015	0.767549817704335
ENSG00000007968	132.882970311271	0.0389009618036864	0.383977698584286	0.101310471798527	0.919304003673178	0.981469709736016
ENSG00000008018	2107.39493265579	0.153117140270839	0.168551745936744	0.908428087884076	0.36365209149051	0.761847775957475
ENSG00000008056	5.1965997393758	0.617017482287412	0.913912009720788	0.67513882706927	0.499587567467804	NA
ENSG00000008083	928.350970770167	-0.0579459803109568	0.166263810842524	-0.348518297621844	0.727450974656821	0.930224662822243
ENSG00000008086	92.9033601025533	0.859257271807669	0.352026782136157	2.44088607859196	0.0146512757893361	0.15046885924618
ENSG00000008118	0.91841715121565	-1.98586221559502	2.12704665878474	-0.933624190796835	0.350497782358434	NA
ENSG00000008128	90.1502765170127	0.762487375373563	0.287611837231653	2.65109872636928	0.00802303856968406	0.100844659332252
ENSG00000008130	1717.67009762148	0.895532063587267	0.180114952206062	4.97200289381152	6.62647159628125e-07	5.12953122862793e-05
ENSG00000008226	58.3769857375211	-0.429764389570734	0.300245880230109	-1.43137480934413	0.152322824019943	0.547711227159018
ENSG00000008256	508.970574524624	0.21711196866113	0.179248628838481	1.21123363714412	0.225805874506635	0.641218621013347
ENSG00000008277	131.394380811362	0.204018848513404	0.24140820112701	0.845119791129485	0.398043959364078	0.787927053502938
ENSG00000008282	828.206752287954	0.422996410334068	0.178495217815333	2.36979127794724	0.0177981296023803	0.170900947198375
ENSG00000008283	2053.52597745726	-0.148929920131019	0.176523332996492	-0.843684047898521	0.398845983937012	0.788164982577051
ENSG00000008294	1168.18213585595	-0.0386956941099929	0.177145972354561	-0.218439593041059	0.82708661949684	0.957132676406618
ENSG00000008300	224.946535220703	-0.0238306836184703	0.197912857655131	-0.120409981952744	0.904158384479477	0.976453268519044
ENSG00000008311	55.9948452665547	0.822367203771772	0.320588586640358	2.56517929221952	0.0103122503312874	0.119832923158017
ENSG00000008323	345.360173724721	0.302993221127602	0.181738960564037	1.66718913868136	0.0954768017532657	0.440539282487476
ENSG00000008324	155.612718334645	0.161671412865258	0.220709010337607	0.732509346210913	0.463857740255879	0.824377167845761
ENSG00000008382	299.147129721899	0.313902908591254	0.223660841923893	1.40347727340698	0.160474564368201	0.559384853219209
ENSG00000008394	489.690172442685	-0.430885696680069	0.198813277745381	-2.16728832986649	0.0302128757919247	0.2370021638906
ENSG00000008405	289.396486369242	-0.216915656588817	0.239300468538542	-0.906457299952508	0.3646938560065	0.762408185653331
ENSG00000008441	897.807323739487	-0.627202303633516	0.276046041847234	-2.27209308793717	0.0230808885104143	0.200540285925732
ENSG00000008513	528.298037371666	-0.766726641676916	0.195344939474273	-3.92498850362025	8.67338800745735e-05	0.00306041714994057
ENSG00000008516	46.367285970658	0.943833922831931	0.334620612094168	2.82060903817341	0.00479325806163316	0.0695517181329627
ENSG00000008517	10.0721194484811	-2.76111456224957	0.777768812711477	-3.55004535682487	0.000385164784660692	0.0101929451747857
ENSG00000008710	1481.26473063919	-0.332877986465616	0.172748262736532	-1.9269541770924	0.0539853408114217	0.326101893687969
ENSG00000008735	178.825439367506	0.0303317508102741	0.250854921436947	0.120913517010262	0.903759535700327	0.976235089525677
ENSG00000008838	925.433120571901	-0.248802484457075	0.164873879080931	-1.50904731449271	0.131286691932106	0.514948605051555
ENSG00000008853	369.235577386859	-0.0134361357145993	0.19399753525591	-0.0692593114488552	0.944783212689416	0.987026038664129
ENSG00000008869	375.888557333103	0.356792622902693	0.197120048826253	1.81002706232678	0.0702915905593181	0.377725941684507
ENSG00000008952	657.063058226358	-0.0396595126747724	0.181464609850651	-0.218552326579894	0.826998792812589	0.957132676406618
ENSG00000008988	10824.2436803517	-0.24400548048166	0.164770153031162	-1.48088398288683	0.138637491898975	0.529186836406607
ENSG00000009307	8300.73945534293	-0.366120231734915	0.164008829050914	-2.23232025893715	0.0255938038537621	0.213650508939813
ENSG00000009335	2085.64879467976	-0.145928146344012	0.163423842178781	-0.892942819104516	0.371887794997698	0.768152741918248
ENSG00000009413	242.97770725032	0.330444463023472	0.248735091342485	1.32849957454729	0.184013124030401	0.591562132356788
ENSG00000009724	9.22680245338161	0.461271347286389	0.656066463962767	0.7030863069882	0.482001965025918	0.833915446859417
ENSG00000009780	112.419367380522	-0.342338381493998	0.237423446736189	-1.4418895277617	0.149333540945602	0.544190995747847
ENSG00000009790	21.7221778931685	-0.725526329417931	0.455164334200308	-1.59398765435484	0.110938800080306	0.476905731821945
ENSG00000009830	335.828647184024	0.0703284221918536	0.183591697475829	0.383069731141371	0.701668062007966	0.922479007312343
ENSG00000009844	582.581749636211	-0.107748400526725	0.202637531813888	-0.531729732208176	0.594913196300109	0.883368386872987
ENSG00000009950	688.218195763579	0.20218295582487	0.170480032506377	1.18596267757813	0.235637038966238	0.650784635880086
ENSG00000009954	2376.07948868222	0.0742094016590273	0.164426905518109	0.451321524449988	0.651757833740661	0.904537812500273
ENSG00000010017	975.606703856036	0.144909840401046	0.176916199153632	0.819087461149941	0.412736515282706	0.797427822600078
ENSG00000010030	12.6956938657582	1.18762069478773	0.6077808607937	1.95402779422309	0.050697930266173	0.316920679700175
ENSG00000010072	145.803283178451	-0.00707559120864207	0.22373984330293	-0.0316241895238218	0.974771752584759	0.994182628096836
ENSG00000010165	766.113650909924	-0.0354452399138128	0.175478425652329	-0.201992010026575	0.839922970515784	0.960880627467667
ENSG00000010219	229.884866162074	-0.000320738021990911	0.217439689420181	-0.00147506659362043	0.998823067565593	0.999918496002965
ENSG00000010244	1390.228374955	0.025820298804364	0.180968102200046	0.142678728960874	0.88654391665263	0.971847584086352
ENSG00000010256	3805.09076527252	0.0186738829370213	0.199366311697098	0.093666190531693	0.925374328212846	0.982755813813377
ENSG00000010270	311.816482296426	0.0132859119600415	0.213607502622637	0.0621977776853311	0.950405332215603	0.988488495172895
ENSG00000010278	2204.88019618655	0.201738877754305	0.192784316470435	1.04644859834977	0.295353965071838	0.707122825450584
ENSG00000010292	2361.34085182791	0.538881897373224	0.284366610915924	1.89502521283186	0.0580890614885218	0.340060511957317
ENSG00000010295	7.51109215878505	-0.214173567195653	0.805917787419765	-0.265751135585868	0.790430878413024	0.948060813348911
ENSG00000010310	91.8961305297603	-0.421210601518573	0.25301629587888	-1.66475680965707	0.0959612839249101	0.441702847167752
ENSG00000010318	64.2905373162062	-0.14958993254715	0.295441308563659	-0.506327071439022	0.612627061643287	0.889979899182354
ENSG00000010319	97.9409458346018	0.840367926487983	0.264896451561434	3.17243934954368	0.00151164129855364	0.0301504663997554
ENSG00000010322	916.01121715129	-0.147927128307698	0.17619374404886	-0.839570832132818	0.401149059002993	0.790157074857145
ENSG00000010327	2.9671929315889	-0.623328117951043	1.17380642669678	-0.531031440767585	0.595396991908692	NA
ENSG00000010361	22.5331661657065	-0.735838289556306	0.464083682191002	-1.58557242539172	0.112836335511719	0.480087188283761
ENSG00000010379	1.89904566936595	-0.153769647471748	1.42868200956727	-0.107630421914756	0.914288863964071	NA
ENSG00000010404	110.749193962577	-0.483902311006449	0.250732884762254	-1.92995151579454	0.0536128454633561	0.32523451208472
ENSG00000010438	825.203876154136	-0.53153978579264	0.255621960625752	-2.07939796913948	0.0375807870210347	0.267356109122924
ENSG00000010539	115.734695149359	0.102245816242095	0.258759841889508	0.395137883434611	0.692741131995664	0.917757769546999
ENSG00000010610	3.93737070231356	-0.964352818003506	1.06119852540741	-0.908739312121903	0.363487747760194	NA
ENSG00000010626	103.97153927958	0.226871541915216	0.255300250449212	0.888645982587267	0.374193370254681	0.769542539003722
ENSG00000010671	1.26870636687609	-2.51627353060482	2.05508067880834	-1.22441593488384	0.22079536108269	NA
ENSG00000010704	185.589976905804	0.25266475213847	0.222968497406593	1.13318587637842	0.257136204014897	0.671577759825963
ENSG00000010803	410.779340667813	0.0493300642352497	0.201999815775999	0.244208461506482	0.80706937409749	0.95261259566285
ENSG00000010810	691.110091807633	0.0938097180646971	0.19509623080891	0.480838187779139	0.63063150694077	0.896874816871777
ENSG00000010818	432.238693635099	0.161941544989832	0.281139191830048	0.57601910262205	0.56460226980433	0.872379349295915
ENSG00000010932	1.64691494790423	-1.70800738898391	1.68710529752781	-1.01238932240135	0.311351941650865	NA
ENSG00000011007	788.886765496863	-0.568255188418491	0.172639197984859	-3.29157685538095	0.000996273902008187	0.0216397095254485
ENSG00000011009	1149.5304898758	0.193707457730626	0.172676026354623	1.12179705440297	0.261948738940383	0.67591237014103
ENSG00000011021	143.641517408142	0.758425586052096	0.246785853235732	3.07321337956775	0.00211767006900462	0.039037740217465
ENSG00000011028	1202.49737064145	1.40750781426658	0.219161777041335	6.42223216688519	1.34290395240683e-10	2.53736647867666e-08
ENSG00000011105	420.299747554298	0.202913197659012	0.184669070014955	1.09879362928822	0.271858091642763	0.6863635612567
ENSG00000011114	666.306801186425	0.0582639751208529	0.239748291293898	0.243021440555042	0.807988788101695	0.952680928054146
ENSG00000011132	419.912615703368	-0.0949416857183204	0.209233845208018	-0.453758738811738	0.650002484390072	0.903771561732329
ENSG00000011143	389.807038083555	-0.180325957004259	0.177998583038513	-1.01307523872391	0.311024224479718	0.723015710954831
ENSG00000011198	296.263022885784	-0.00299919364507429	0.208120643422416	-0.0144108416914074	0.988502209869828	0.997292733455255
ENSG00000011243	1486.14346167156	-0.475045260075111	0.180098024721758	-2.63770388825214	0.00834694316323548	0.103655466617932
ENSG00000011258	372.345890041762	-0.175856494088274	0.239796872606318	-0.733356078321266	0.463341280268274	0.824161034988463
ENSG00000011260	1522.03910403723	-0.167564603431374	0.157442552952178	-1.06429043666658	0.287197148931353	0.699633263115425
ENSG00000011275	1361.5461804873	0.45010166076846	0.171821690151095	2.6195858064989	0.00880366216245131	0.107280132814559
ENSG00000011295	1500.14539606333	0.178791735207089	0.189578578897896	0.943100936015473	0.345629277029481	0.748303890988357
ENSG00000011304	6888.66311585737	0.0402602931743874	0.214030929738668	0.188105023996042	0.850794322821125	0.963774199802661
ENSG00000011332	67.2774367805414	-0.0205865617760395	0.323033353853823	-0.0637289045556429	0.949186089013947	0.988118569543777
ENSG00000011347	927.030323452538	-0.286972377661423	0.160750480457335	-1.78520385659183	0.0742282566539548	0.388543022318526
ENSG00000011376	518.00937587469	-0.185361086839101	0.168284844851187	-1.10147225083171	0.270691175165731	0.685189474216686
ENSG00000011405	449.527206638618	0.122858386167456	0.283924822534619	0.432714494881742	0.665222198159674	0.909658685553274
ENSG00000011422	1591.42930967508	0.283378663887916	0.17325798948802	1.63558785788352	0.101925873278997	0.454348413307596
ENSG00000011426	488.102545391368	0.487406256345201	0.311790404179354	1.56324970176063	0.117993873890818	0.488941078165352
ENSG00000011451	721.588478673345	-0.293440512616795	0.199012465922067	-1.474483074501	0.14035157152943	0.531406553526211
ENSG00000011454	653.994124123317	0.110080314675854	0.2014410573135	0.546464142632738	0.584746929328395	0.880025097821048
ENSG00000011478	540.261982038022	0.262159662992586	0.180858987564873	1.44952521587322	0.14719096363838	0.541662746189239
ENSG00000011485	1244.38032693744	0.167451696993081	0.191220434768471	0.875699802669266	0.381193252662016	0.774104778197645
ENSG00000011523	269.248739351409	-0.3605734196778	0.224645239395784	-1.60507928255063	0.108476357970674	0.470996746942881
ENSG00000011566	373.727446851051	1.10155172121414	0.21496543992059	5.12432008429384	2.98613329513149e-07	2.54624907203987e-05
ENSG00000011590	1.377003810093	-2.65502204415018	1.87053012405047	-1.41939550184894	0.155783743091213	NA
ENSG00000011638	525.752992532253	0.553877551208766	0.19700148868062	2.81153992753179	0.00493049708946824	0.0712935866596147
ENSG00000012048	264.118819637107	-0.19596269981381	0.332456150785061	-0.589439236876995	0.555566662086955	0.869031175571882
ENSG00000012061	1885.54186445477	0.261778227906559	0.193209029463297	1.35489644885509	0.175450551234193	0.580605854291381
ENSG00000012124	335.117336352161	1.17121914021248	0.255661604520736	4.58113036726049	4.62469425708638e-06	0.000269983812244259
ENSG00000012171	977.737852462865	0.53311044626823	0.193896806645797	2.74945449329702	0.00596945511354671	0.0824648311755054
ENSG00000012174	356.805700881109	0.198713174724631	0.234631934433461	0.846914445829555	0.397042809941383	0.786990855214793
ENSG00000012211	563.061656117769	0.00565370635020353	0.172270137816353	0.0328188415117576	0.97381905295186	0.993966102389567
ENSG00000012232	1794.05306509435	-0.152714027420861	0.161041436416379	-0.94829027124431	0.342981702249819	0.746782405300699
ENSG00000012660	735.273236005779	-0.127510006057566	0.188164863700125	-0.677650457955723	0.497993345303096	0.842064959937067
ENSG00000012779	44.4784886205653	-0.289187475329086	0.338486126238736	-0.854355475488883	0.392908058044862	0.784638449206319
ENSG00000012817	1.34546029620608	-3.75225160452721	1.924132222723	-1.95010070525044	0.0511641172221677	NA
ENSG00000012822	614.335671130531	-0.09647111091981	0.21578482526724	-0.447070876278417	0.654823886277118	0.905387153171888
ENSG00000012963	354.744315776816	0.0987693947756266	0.222323341023941	0.444260122759628	0.656854528519096	0.906415664671246
ENSG00000012983	292.579630248116	0.378603797622908	0.21033735961447	1.79998359928477	0.0718632279422042	0.382169614489745
ENSG00000013275	1890.11769528977	-0.0915512524172559	0.16521284569224	-0.554141247514123	0.579482183257849	0.877513006222589
ENSG00000013288	721.544793369175	0.520639161856741	0.224079865573325	2.32345356207996	0.0201547995737584	0.185133370679604
ENSG00000013306	4761.93796227695	-0.190929149573329	0.196623582431477	-0.971038912078958	0.33152890182629	0.737987142171526
ENSG00000013364	1818.96478449417	-0.75139761493394	0.169017156149702	-4.44568842625899	8.76108503918925e-06	0.000444290198799066
ENSG00000013374	1508.96786234437	-0.238390660099221	0.197124525104839	-1.20934044088342	0.22653208011459	0.641518406409924
ENSG00000013375	913.676547540889	0.193847253682342	0.228658804603768	0.84775766241869	0.39657294593895	0.786821364566228
ENSG00000013392	188.824678633358	0.330758935144768	0.233032353508852	1.41936915696216	0.155791419560821	0.552144455277728
ENSG00000013441	448.979818806601	0.118323851093258	0.19422308539647	0.609216205435734	0.542381140185104	0.862469094746623
ENSG00000013503	226.30194719897	-0.369215205224754	0.19899174654175	-1.85542974340039	0.0635348832841059	0.355213162287085
ENSG00000013523	486.951744568772	-0.080625813813873	0.179408825248714	-0.449397144773127	0.653145190644893	0.90534568825527
ENSG00000013561	611.381914253406	-0.0924730935815429	0.180862463062511	-0.511289584448386	0.609148297160219	0.88882760177613
ENSG00000013563	277.523834169659	0.555617786358208	0.213363751749433	2.60408706634811	0.00921193519486196	0.110719647909791
ENSG00000013573	550.831250062934	-0.416434370775077	0.237947519364364	-1.7501101582715	0.0800993072391154	0.406206356942492
ENSG00000013583	495.123014481263	0.308318530139687	0.210039639104385	1.46790639830827	0.14212964996296	0.533312451238336
ENSG00000013588	4196.42414141791	-0.367207929636739	0.221024610499148	-1.66138933038932	0.0966352792772636	0.443451930946391
ENSG00000013619	69.7921272911837	0.126908097351013	0.305275188814875	0.415717038268616	0.677617072025869	0.914175805765275
ENSG00000013810	896.229990383837	0.254753724039714	0.313157301635467	0.813500827568959	0.415930972002117	0.799468282653818
ENSG00000014123	290.97276302631	0.374410002931093	0.222225982888236	1.68481650104522	0.0920239802775556	0.433756808325431
ENSG00000014138	50.7146120187774	0.649083005362765	0.432861182514734	1.49951770124518	0.133739380085041	0.519963014815012
ENSG00000014164	506.848696969737	-0.091821553377362	0.200299989485112	-0.458420160746874	0.646650610112896	0.902895869757951
ENSG00000014216	4702.64019779727	-0.144482190917282	0.202021095188073	-0.715183683084061	0.474495550141446	0.829730062806763
ENSG00000014257	0.855112172439951	0.0998348762886258	2.12822705304762	0.0469098802901044	0.962585053431955	NA
ENSG00000014641	1215.88234944718	0.107374966330529	0.160826226166164	0.667645873998123	0.504359667692468	0.845265434496142
ENSG00000014824	761.546310053884	0.00692168661374394	0.168752205021613	0.0410168661965479	0.967282449896432	0.991979614771644
ENSG00000014914	82.0687189549981	-0.541495878160799	0.287827894145591	-1.88131827795292	0.059928636105545	0.34583448067213
ENSG00000014919	578.874838476699	0.21842931790461	0.174700002385196	1.25031090396321	0.211185996752498	0.624845990054706
ENSG00000015133	345.531341392137	-0.323405649912949	0.191764681746272	-1.686471392792	0.0917050406034694	0.432913007288708
ENSG00000015153	142.629930152133	-0.178777627671902	0.22182116164554	-0.805953888013536	0.420269437689597	0.800973379509936
ENSG00000015171	879.620439236156	-0.21761131821531	0.21865460327599	-0.995228616068225	0.319625087026684	0.728652313081589
ENSG00000015285	15.0478687403989	-0.286234835825667	0.554234623502549	-0.516450657695784	0.605539692664056	0.887151965264238
ENSG00000015413	140.608499670845	-6.85742714376144	0.594584794496949	-11.5331357398118	8.98117346232153e-31	3.15634360159828e-27
ENSG00000015475	579.998330516935	0.262274306171879	0.170062358270133	1.54222432782728	0.123019090244306	0.497169147601873
ENSG00000015479	25.9177585660213	0.265509907801728	0.463710772033486	0.57257653652815	0.566931450270527	0.873962110841642
ENSG00000015520	3.81912505287897	0.545447719276029	1.01995153873305	0.53477807382257	0.592803326546388	NA
ENSG00000015532	1015.73289427412	-0.0701093621262504	0.172886886401841	-0.405521573008697	0.68509416426611	0.915542980795808
ENSG00000015568	204.198377707191	-0.18200461165965	0.247345427402172	-0.735831721537021	0.461833113762749	0.823732496719751
ENSG00000015676	1263.34459631781	-0.171274449039128	0.157681975772133	-1.08620181983665	0.277389712338522	0.692786236015232
ENSG00000016082	10.5823077715342	-0.745732959719746	0.648483467715087	-1.14996448922178	0.250158497487277	0.667151587927616
ENSG00000016391	348.573585685581	0.168349774978214	0.196725671589322	0.855759055837183	0.392131067016192	0.783893844520428
ENSG00000016402	11.7802050685136	-1.1426503087874	0.6062278901614	-1.88485275476716	0.0594497202057788	0.344428118514983
ENSG00000016864	445.633608889438	0.291880018665591	0.196397584376588	1.48616908701849	0.137234401997102	0.526889666055076
ENSG00000017260	1390.25326588916	0.0702381729391238	0.189559463280683	0.370533719200931	0.710984857297975	0.925512034184634
ENSG00000017483	906.247253942812	0.384672720497903	0.182305240896666	2.1100475148487	0.0348542633967781	0.256109869918285
ENSG00000017797	2091.35339730713	0.528391824841353	0.164970480448369	3.20294772377004	0.00136028671085118	0.0277618560779058
ENSG00000018189	399.737881588094	-0.448838073131668	0.206631183242272	-2.1721700766017	0.0298428368332922	0.235156655739254
ENSG00000018236	46.5264576848822	-0.170395494071442	0.356874839037409	-0.477465697864959	0.633030541306043	0.897644663640234
ENSG00000018280	3.27988014414629	-0.84751375376602	1.09483796697906	-0.774099710941273	0.438871828413583	NA
ENSG00000018408	992.652423823472	0.31406940282452	0.163050723046501	1.92620674693328	0.0540785637152243	0.326337634366199
ENSG00000018510	727.4615422407	-0.185183820361976	0.189095473517175	-0.979313872075086	0.32742491828861	0.735513045428144
ENSG00000018610	639.326147875145	0.156034132323792	0.172123644496412	0.906523521392466	0.364658820903843	0.762408185653331
ENSG00000018625	1.02154052278945	-0.651594721370253	1.95081883131647	-0.33401088348657	0.738371346019765	NA
ENSG00000018699	339.039089058335	-0.071858062633287	0.180520837583003	-0.398059656687814	0.690586211638041	0.916825766709897
ENSG00000019102	1.45845046084884	0.418020177329018	1.67666151488312	0.249316975202451	0.80311560151742	NA
ENSG00000019144	507.756725653743	0.228166526968041	0.179167282627425	1.2734832142457	0.202846625285714	0.614555327503546
ENSG00000019169	4.3039162292138	-2.96374134477568	1.19820932011174	-2.47347545627444	0.0133805994697241	NA
ENSG00000019186	781.876633230513	2.80368028920613	0.540787558283749	5.18443933529819	2.16665653078176e-07	1.90362442794485e-05
ENSG00000019485	202.034007778757	0.0363629044664735	0.22825987159788	0.159304849389091	0.873428700291398	0.969037675109775
ENSG00000019505	66.7907180765645	-0.231767358090272	0.29156655910208	-0.7949037736153	0.426669478988887	0.804359627163686
ENSG00000019549	8.57914502177242	-1.91097248112507	0.787602480439031	-2.42631597612522	0.0152529837055424	0.154838492012588
ENSG00000019582	24.6938134182623	2.27616789988707	0.49624194650454	4.58681076019486	4.50068286218622e-06	0.000265389259242739
ENSG00000019995	950.040654147735	-0.0577711702392666	0.186740904811285	-0.309365376041465	0.757043605307383	0.93848331062136
ENSG00000020129	615.862129525701	-0.165723283843295	0.191333980578693	-0.866146637110995	0.386409752632203	0.778450681311751
ENSG00000020181	257.495917140519	-0.395892106807271	0.197114414051218	-2.00843813839206	0.0445967535579113	0.296531382067872
ENSG00000020256	442.728150648546	-0.0793102446244699	0.183640450177077	-0.43187785995947	0.66583018694242	0.909658685553274
ENSG00000020426	258.08637332869	-0.163466729501459	0.211580528638184	-0.772598171266494	0.439760227112724	0.812474609194856
ENSG00000020577	335.399708534333	0.557523042649347	0.212179035412314	2.62760664156073	0.00859878846848678	0.105589036316038
ENSG00000020633	956.433578270309	0.676729191764612	0.179805586003068	3.76367167899369	0.000167436684506934	0.00531082566815134
ENSG00000020922	163.770303348226	-0.0506714298580714	0.271184647576612	-0.186852133079386	0.851776570375792	0.96387470938197
ENSG00000021300	520.488968233574	1.06232791225915	0.210745947152873	5.04079877506989	4.63592732473172e-07	3.73681261239384e-05
ENSG00000021355	2233.93532097811	-0.0955303189570972	0.171825636686142	-0.555972442759478	0.578229693479176	0.877343088089579
ENSG00000021488	3.07470197390531	0.0643593398296101	1.10108188417912	0.0584510023771678	0.953389390160712	NA
ENSG00000021574	255.744638952369	0.693259664073525	0.234723399909915	2.95351747776145	0.00314174817391576	0.0520327982205917
ENSG00000021645	1.49682542100901	-2.63307107602249	1.99438978916525	-1.32023894743493	0.186755252212014	NA
ENSG00000021762	669.927946642303	-0.0981740936328991	0.185625304669233	-0.528883138038945	0.596886519842194	0.884461257179128
ENSG00000021776	478.064485815652	-0.531558067370723	0.201670414341712	-2.63577614547886	0.00839450904148487	0.104025608516906
ENSG00000021826	447.568264981813	-0.536662733020236	0.198093895681647	-2.70913311676548	0.00674592677664471	0.0904881109306877
ENSG00000022267	1332.8292062518	1.37330858143222	0.256119010729858	5.36199393211277	8.23083056420441e-08	7.9907267775801e-06
ENSG00000022277	1045.03999758716	-0.00809992852123271	0.179558403734724	-0.045110272494956	0.96401941349222	0.991393170787473
ENSG00000022556	778.690346446887	0.182805595618672	0.165649079378095	1.10357145542245	0.269779079159733	0.684458270140749
ENSG00000022567	494.982423426833	-0.0623448475114915	0.23349050041892	-0.267012351250413	0.789459651319269	0.947838831078279
ENSG00000022840	1647.7965044952	-0.240314411050125	0.164071919160517	-1.46468946227792	0.143005661249659	0.535097247165422
ENSG00000022976	368.153256391264	0.0555025089159481	0.1938154422647	0.286367836677051	0.774596406235817	0.94436930909894
ENSG00000023041	864.555207184464	-0.324110948156932	0.180351457323427	-1.7971074532306	0.0723185627155267	0.383227317260928
ENSG00000023171	252.965269529862	0.127325142791446	0.301183324442663	0.422749642687092	0.672477931969877	0.912119539531964
ENSG00000023191	2640.78179420212	-0.113412142284669	0.206196358069822	-0.550020103877224	0.582305584650615	0.878463566749397
ENSG00000023228	1528.85734646987	-0.0267269729094493	0.160433558295356	-0.166592159355123	0.867690963413162	0.968374510734028
ENSG00000023287	531.861937623347	-0.0204991191451692	0.246037591544727	-0.083317020852249	0.933599466666117	0.984983972209462
ENSG00000023318	639.60813359159	0.0984440465451735	0.177583348178543	0.554354040257183	0.579336573219893	0.877430982770059
ENSG00000023330	2174.45266499323	-0.0187020688989159	0.182468212787931	-0.102494942067811	0.918363827353174	0.981081983907692
ENSG00000023445	82.947455339492	0.121502355896244	0.395189427188137	0.307453457853771	0.758498243711387	0.938901243953894
ENSG00000023516	465.945791653753	-0.0227137087501906	0.294989894155377	-0.0769982606191481	0.938624928686206	0.986087358731873
ENSG00000023572	362.04450845497	0.0362889744945359	0.187755054342473	0.19327828282238	0.846741033444153	0.962850801765396
ENSG00000023608	167.546426082544	0.355889885691709	0.211667798375524	1.68136054904449	0.092692903513471	0.435507941320511
ENSG00000023697	280.241627155004	-0.114767925444633	0.218816259860639	-0.524494502911834	0.599934642211471	0.88577100489189
ENSG00000023734	2572.40591699888	-0.219904325958235	0.160573377264785	-1.36949430661605	0.170844813270298	0.574341889953257
ENSG00000023839	370.571922947933	-0.464788524590101	0.265985329193236	-1.74742165667504	0.0805642235708768	0.40762295899437
ENSG00000023892	659.292602478048	-0.165470131286949	0.194257780914762	-0.851806967565207	0.394321238559597	0.785443983672045
ENSG00000023902	83.1534457719043	0.982400563659748	0.280833897529692	3.49815521666462	0.000468488394406143	0.0119481539426774
ENSG00000023909	650.391259135248	0.703345313060188	0.193312097892864	3.63839263412262	0.000274344954897899	0.00775046551039531
ENSG00000024048	531.223082065635	-0.126517028830691	0.228961599505727	-0.552568767443146	0.580558733522905	0.877747752585861
ENSG00000024422	2063.42760554474	0.062678285883378	0.157724492744791	0.39739094919643	0.691079188704822	0.916825766709897
ENSG00000024526	285.576308130921	0.391899917554809	0.289618351239771	1.35315982525693	0.176004576726319	0.581401879487611
ENSG00000024862	152.8855456122	0.199123787511482	0.227028381356511	0.877087641297104	0.38043903687049	0.773572170662792
ENSG00000025039	418.035839485889	-0.00578834487891559	0.203709518609056	-0.0284147001006082	0.977331399950664	0.994618372906801
ENSG00000025156	252.110294769508	-0.0099105203676063	0.220179492963742	-0.0450110963296581	0.964098464327538	0.991393170787473
ENSG00000025293	525.441217953121	-0.0840206334908499	0.186227256270725	-0.451172589734697	0.651865163370414	0.904537812500273
ENSG00000025423	19.3612739153027	-0.449331812476765	0.478825392090529	-0.93840431167404	0.348036670988156	0.749642860749756
ENSG00000025434	234.723648581926	-0.46559025156452	0.227135433908592	-2.04983539359117	0.0403804964797239	0.278588961186379
ENSG00000025708	1378.14882874139	0.220600344555868	0.179639555983272	1.22801653204047	0.219440762038307	0.632236935651275
ENSG00000025770	819.858796553128	-0.0275978224705092	0.240804107055815	-0.114606942580561	0.908756676589971	0.977864613841739
ENSG00000025772	946.262601312765	0.290981920603419	0.192680565721202	1.51017784027297	0.130998051496995	0.514160768573867
ENSG00000025796	858.173620355351	0.100919917076486	0.191008640336625	0.528352627915833	0.597254610494597	0.88453080620405
ENSG00000025800	1620.10494680252	-0.33478871807678	0.156828029139097	-2.13475052842654	0.0327813932482551	0.246801474789348
ENSG00000026025	47.2464516907236	1.34725858811757	0.494544832303333	2.72423954334481	0.00644497424823729	0.0875201603477787
ENSG00000026036	32.3991252431302	0.349961209543631	0.372623094972879	0.939182821099971	0.347636887523079	0.74934683360593
ENSG00000026103	144.539225393354	0.50895948981413	0.258328001579788	1.97020643020354	0.0488147169049047	0.310561986043804
ENSG00000026297	216.045923013868	-0.241374521334705	0.218404081939261	-1.10517403883427	0.269084183762219	0.684078020409391
ENSG00000026508	8421.91310498329	0.30998043428486	0.166077136452298	1.86648470046264	0.0619735826254481	0.350724571302536
ENSG00000026559	2276.42105961856	-0.377643288536104	0.197827970029369	-1.90894790296863	0.056268812591698	0.333593419017372
ENSG00000026652	370.680830487388	-1.26409921553233	0.206972160211809	-6.10758091445097	1.01152534690287e-09	1.54561073006758e-07
ENSG00000026751	13.375629303925	-1.80808615407846	0.608072530807057	-2.97347119377141	0.00294452043843975	0.0499345943380861
ENSG00000026950	103.303742276305	0.28842725926448	0.274867853092243	1.04933063659389	0.294025970287517	0.706112388942496
ENSG00000027001	312.786660864976	0.144896737097751	0.189517300139997	0.764556781838465	0.444535512592828	0.815691321875847
ENSG00000027075	357.716286589046	0.214149104544544	0.200363186430544	1.06880464600107	0.285157705410026	0.69841085463964
ENSG00000027697	506.281980218121	0.207411224012203	0.21719630089843	0.954948234174563	0.339603875790299	0.74458444738948
ENSG00000027847	443.044330890549	0.170445992699688	0.186293119921389	0.914934447238912	0.360226044746756	0.759435159962808
ENSG00000027869	52.6639933251603	0.52592117805687	0.313398507469053	1.67812279102447	0.0933231303446673	0.436829459904404
ENSG00000028116	307.997397040842	-0.218769518473968	0.193172820598126	-1.13250672530735	0.257421458546623	0.671727037359854
ENSG00000028137	2.82991427561001	0.729240985495123	1.21669724434498	0.599361089116064	0.548932118747558	NA
ENSG00000028203	479.290979821734	-0.389884359695623	0.179313285866644	-2.17431941984255	0.0296811549694134	0.234542514673282
ENSG00000028277	19.2343183463309	0.655701576457406	0.471271679790679	1.39134517217042	0.164120781988835	0.56503338187849
ENSG00000028310	595.198216931202	0.224957164334771	0.216958149253644	1.0368689312139	0.299796945092309	0.711127418893367
ENSG00000028528	1027.32413924265	0.26760921134452	0.159245686197315	1.68048012938283	0.0928639372445759	0.436194895819751
ENSG00000028839	177.405534518487	0.146810184648453	0.230805730245342	0.636076862096952	0.52472632563414	0.853938857992394
ENSG00000029153	311.265276947502	0.00199177759631527	0.21626935802027	0.0092097078132011	0.992651820203686	0.998568238741026
ENSG00000029363	1322.82601579611	0.306114614087013	0.19868618331194	1.54069401799525	0.123391273400787	0.498100495336235
ENSG00000029364	1521.69272093765	0.152960383354246	0.180907718354972	0.84551607164771	0.397822763232145	0.787794205292642
ENSG00000029534	16.9990594152805	1.14579827104925	0.546025298116087	2.09843440405145	0.0358667887932301	0.259897407288511
ENSG00000029639	316.143618413271	0.138410312279858	0.204793433097083	0.675853274134255	0.499133806713414	0.842484712560731
ENSG00000029725	627.57863532435	-0.0474551181078162	0.168000002785748	-0.282470936434068	0.777582428931211	0.945321602406202
ENSG00000029993	790.727747016576	0.155971738326091	0.167351372971096	0.932001545951039	0.351335726488101	0.751878137358289
ENSG00000030066	987.986734810554	0.0973058808613056	0.181486726092463	0.536159767473742	0.591848136409157	0.882438088977855
ENSG00000030110	280.428643822577	-0.24526699434498	0.211354070339704	-1.16045550459837	0.245863399689502	0.663050000872728
ENSG00000030419	4.47963658419974	-1.49037774350024	0.984625241036467	-1.51364974346117	0.130114697672147	NA
ENSG00000030582	3850.58656430574	0.0921832258702156	0.188944593114798	0.4878849632612	0.625631325851829	0.894390768110307
ENSG00000031003	153.023589356598	0.0154560676376207	0.250529500927946	0.0616936032697641	0.950806834118706	0.988531868275412
ENSG00000031081	85.5695112262056	0.23092939260389	0.297661145851544	0.775813020349871	0.437859395012608	0.811336785691229
ENSG00000031691	43.5740299445348	-0.139201614268148	0.401627894425186	-0.346593491638261	0.728896736105097	0.930537202536186
ENSG00000031698	7550.62834667533	0.0267951944762099	0.189153912916233	0.14165815585362	0.887350028329783	0.971847584086352
ENSG00000031823	847.562211133298	-0.373670468544288	0.171176422729623	-2.18295523755926	0.0290391065836876	0.231137805633449
ENSG00000032219	141.268198936808	0.535141574223143	0.262888345152315	2.03562304716509	0.0417882216810467	0.28538773081203
ENSG00000032389	693.855947183681	0.14465092890577	0.183324073945875	0.789044918063939	0.430085753790293	0.806891165780516
ENSG00000032444	1253.29509308723	-0.274673127380687	0.184387124795884	-1.48965459320844	0.136315079483341	0.524945995327914
ENSG00000032742	143.728777360071	-0.0394635877836558	0.275078508266068	-0.14346299909946	0.885924531366816	0.971815444315854
ENSG00000033011	482.355816699177	-0.108582654531057	0.180242125267779	-0.602426621244837	0.546890194027026	0.864510273001349
ENSG00000033030	716.582764678069	0.105165140639956	0.176672401469401	0.595255058318604	0.551672991924115	0.866702148007052
ENSG00000033050	436.517936270025	-0.25254189677215	0.210898755690795	-1.1974556034954	0.231129022132174	0.647102315352653
ENSG00000033100	640.766594727649	-0.298570578307778	0.230651958320793	-1.29446366066627	0.195505313606409	0.605646984680475
ENSG00000033170	829.926591971407	0.247554311972786	0.185704900781708	1.33305212156883	0.182514699870906	0.589500709675798
ENSG00000033178	510.159076169892	0.0820876975582484	0.216431216646216	0.379278455438483	0.704481096666551	0.92348214220584
ENSG00000033327	187.157834014429	0.312853979218613	0.272559723987324	1.14783642513948	0.251036097164659	0.667151587927616
ENSG00000033627	543.82086220039	-0.0440523869438126	0.196542885085592	-0.224136258733703	0.822651279718264	0.955996844600843
ENSG00000033800	333.182080756236	0.315712352764532	0.233637810257303	1.35128964107668	0.176602669032808	0.582225534755066
ENSG00000033867	222.409272853103	0.342255200495015	0.215805686903513	1.58594152640675	0.112752574602405	0.480079534992359
ENSG00000034053	2.16342331964616	0.8713593160139	1.37642354008159	0.633060457511682	0.526694163315724	NA
ENSG00000034152	950.933567598646	0.251357773505365	0.257431738388556	0.976405532118096	0.328863541122066	0.736232497480824
ENSG00000034510	13723.7110464591	-0.480440114161537	0.190374044199625	-2.52366395945106	0.0116138887727185	0.128351731769943
ENSG00000034533	54.7032607289294	0.117697394980726	0.30009821442422	0.392196252172125	0.694913213097783	0.919226469908669
ENSG00000034677	351.716110860585	0.194692717103595	0.219562592001648	0.886729908445121	0.375224331944154	0.770226248625586
ENSG00000034693	85.9524689041955	0.108648186865643	0.264648256463795	0.410538079174937	0.681411275951415	0.915123205889765
ENSG00000034713	939.056302045521	0.236694526869139	0.179743500000827	1.31684609940304	0.187890216861531	0.59625998874611
ENSG00000035115	314.336883703861	-0.716747445943268	0.207516710069921	-3.45392641248874	0.000552488108324144	0.0138054901208696
ENSG00000035141	1313.44843660659	-0.404097406987569	0.167294431377782	-2.41548629957109	0.0157142136504794	0.157969200381135
ENSG00000035403	2761.5671156668	-0.218389180972896	0.160051039622684	-1.36449710972038	0.172411163239816	0.57632932538442
ENSG00000035499	175.80206357075	0.405801806683063	0.339572692661474	1.19503663119229	0.232072718458922	0.647697576361868
ENSG00000035664	98.1684535116656	-0.817935047355209	0.323971433172089	-2.52471348892275	0.0115792649571418	0.128130254299052
ENSG00000035681	584.97409931742	-0.326994487822642	0.186246104059911	-1.75571182803081	0.0791376261515306	0.403660639364072
ENSG00000035687	654.825080973168	0.00137841439341955	0.182636472619965	0.00754731173705812	0.993978173658616	0.998861711824143
ENSG00000035862	2034.84942368945	0.351222783170327	0.211056702167983	1.66411575449892	0.0960892992664468	0.441779478469389
ENSG00000035928	1138.81693476323	0.0898664469450815	0.190956820210032	0.470611349970314	0.637918300953249	0.899606591885318
ENSG00000036054	247.874705981794	0.474034535180627	0.221687225969065	2.13830333754447	0.0324921318634975	0.245570641335646
ENSG00000036257	1362.65322419649	-0.126780389434955	0.172032844211886	-0.736954562460201	0.461149981503929	0.823475296679305
ENSG00000036448	49.2805803250383	-0.362151812532378	0.323617715549429	-1.11907289104222	0.263109043845324	0.677696563025057
ENSG00000036530	4.48817582334665	-0.220854911403082	0.951172909052475	-0.232192180098033	0.816388751183949	NA
ENSG00000036549	537.417422905439	-0.543662048730816	0.224844899086656	-2.41794255035017	0.015608540911413	0.157628322353649
ENSG00000036672	55.8179386831752	-0.291184009400587	0.301440351386405	-0.965975550590201	0.334056415397027	0.740931364314891
ENSG00000037042	387.87898518332	0.00405560908615354	0.206495285792838	0.0196402018117849	0.984330393602338	0.996408415022771
ENSG00000037241	352.780710605002	0.20574972388019	0.203999054566627	1.00858175209332	0.313175262390687	0.724039986158439
ENSG00000037280	3.98235390118797	0.388322978904859	1.13749841543031	0.341383314154296	0.732815034829241	NA
ENSG00000037474	1987.44922596944	-0.00121681857938302	0.164023738959736	-0.00741855165051276	0.994080906467382	0.998861711824143
ENSG00000037637	890.08334390973	0.370052476132469	0.182594348328928	2.0266370756769	0.0426995419713273	0.289697433019368
ENSG00000037749	296.958814356006	0.0531477262428213	0.207174422286004	0.256536138276041	0.797536879496753	0.950550101835468
ENSG00000037757	173.073783208877	-0.12801453037244	0.260733779105599	-0.490977927031823	0.623442059354988	0.894064275322594
ENSG00000037897	401.59333754308	-0.0605344146073127	0.182285752339817	-0.332085277265469	0.739824866943443	0.933895067183843
ENSG00000037965	13.7886653325039	-0.211068685551065	0.547602308512987	-0.385441555431388	0.699910299585127	0.921954598424022
ENSG00000038002	157.772202518277	0.366072127001729	0.221240715064325	1.65463272388762	0.0979990213678298	0.446779623461568
ENSG00000038210	204.849102237064	0.0809279083968931	0.221579066753414	0.365232643961599	0.714937752577663	0.926329906230253
ENSG00000038219	621.054908411271	0.464033108958212	0.203939623903002	2.27534551686197	0.0228852109685474	0.199561697107055
ENSG00000038274	646.386364602874	0.259374203002636	0.201324869748797	1.28833662391671	0.197628809548305	0.608184490609951
ENSG00000038295	2.45117576586382	1.19190509295833	1.35904509430916	0.87701658903689	0.380477627678227	NA
ENSG00000038358	792.587951543588	-0.281838371660875	0.193441361125305	-1.45697057765381	0.145124502086034	0.538959914100861
ENSG00000038382	1163.69366087238	0.269609235602454	0.182241514970727	1.47940624640747	0.139031771681682	0.529827220010021
ENSG00000038427	890.767918678207	0.457743386020065	0.226007180036255	2.02534886699899	0.0428315539957601	0.290368852937306
ENSG00000038532	492.888036053895	0.125491486151505	0.213408369785262	0.588034509976242	0.556509129389777	0.869319799238792
ENSG00000039068	2910.33867499073	-0.157130385554472	0.17704273378726	-0.887528011984299	0.374794691757551	0.769829611170507
ENSG00000039123	888.616213860739	-0.337598850706587	0.214586916924491	-1.57324992383101	0.11566095951613	0.485521830056721
ENSG00000039139	9.74783538229494	1.72914353125722	0.675549734825684	2.55960951817027	0.0104789832202	0.12106291462548
ENSG00000039319	272.830788419078	0.488946258485035	0.279674108710515	1.74827144614639	0.0804170351466286	0.407144672449417
ENSG00000039523	734.582905599492	-0.0230433815385522	0.189707466468146	-0.121467973652062	0.903320380164192	0.976235089525677
ENSG00000039560	589.441995366253	0.231735858685709	0.175851301004349	1.31779439425346	0.187572484996264	0.596025986682524
ENSG00000039600	9.47133472748378	0.366573132800368	0.706335946812464	0.518978447089704	0.603775771196542	0.886903532723643
ENSG00000039650	629.401877655365	0.0479842774947889	0.185817917872156	0.258232779939997	0.796227260882224	0.950333271767761
ENSG00000039987	1.88537384077686	3.30251150331438	1.90777526405232	1.73107994717339	0.0834375063681564	NA
ENSG00000040199	181.686350498642	-0.158829754870274	0.205651411632059	-0.772325138008017	0.43992188038644	0.812474609194856
ENSG00000040275	214.464067761757	0.109185409623766	0.262609451267881	0.415771058873234	0.677577538359143	0.914175805765275
ENSG00000040341	429.003681802722	0.102741476463155	0.237399177942198	0.432779411258831	0.665175032144308	0.909658685553274
ENSG00000040487	355.253077384972	0.807042984477475	0.197981195005519	4.07636182039904	4.57458190267931e-05	0.00180234424201526
ENSG00000040531	210.544398151114	-0.0694914475614799	0.220874219805077	-0.314620002383286	0.753050190180433	0.937150592396079
ENSG00000040608	287.834645846176	0.0169060511735513	0.20773696504368	0.0813820071454137	0.935138157860447	0.985323961739148
ENSG00000040633	953.030166347222	0.00169105707638932	0.160262042650648	0.0105518253007396	0.991581017734216	0.998546896025645
ENSG00000040933	398.371406847038	0.221429630234367	0.1950536199315	1.13522440809932	0.256281305190711	0.671398646938315
ENSG00000041353	61.663263498201	0.991126866367742	0.384737070013689	2.57611481610669	0.00999174615911877	0.117411073651092
ENSG00000041357	2013.57121175038	-0.0162812261446491	0.163067772912819	-0.0998433096486428	0.920468723688303	0.981818405526944
ENSG00000041515	1.8894679046796	1.0052105320071	1.47118452940004	0.683266111027577	0.494438704233621	NA
ENSG00000041802	1287.6713628916	-0.0727659489530411	0.165873651342374	-0.438682987708804	0.660891255658632	0.908322446719873
ENSG00000041880	404.821631212585	0.0282962562065166	0.197998223839306	0.142911666871727	0.8863599443252	0.971847584086352
ENSG00000041982	69.1387795629468	-2.5334900024597	0.337729980397269	-7.50152532943501	6.30794372611488e-14	2.40963450337588e-11
ENSG00000041988	452.078638484626	0.345914010197671	0.2127640596457	1.62581034961307	0.1039900059959	0.460512193891119
ENSG00000042088	301.595899848035	-0.0290629180284421	0.186005234230164	-0.156247850490484	0.875837660635618	0.969739710107686
ENSG00000042286	1311.80106433557	-0.00233175967119498	0.162561377525286	-0.0143438724910675	0.988555638038507	0.997292733455255
ENSG00000042317	63.5017660480506	-0.338535379719768	0.298371339770685	-1.13461091799216	0.256538376557903	0.671516811094215
ENSG00000042429	96.9722693084455	0.461245977366099	0.273553278968933	1.68612849059829	0.0917710535027565	0.432913007288708
ENSG00000042445	1842.906255726	-0.310346207905525	0.15971289694897	-1.94315057728046	0.0519979675465789	0.32082453852826
ENSG00000042493	2325.11407440695	-0.586055498159983	0.193755771800298	-3.02471246515445	0.00248869602992736	0.0442574912030582
ENSG00000042753	1635.38404780272	0.0353357667288046	0.177932935823041	0.198590365327007	0.842583190857144	0.961757093653323
ENSG00000042980	1.57503204854374	-0.681113722664617	1.71659146423719	-0.396782657291895	0.69152774067154	NA
ENSG00000043039	1.18413820845162	-2.20418542177176	2.11365410358902	-1.04283166201556	0.297026264441214	NA
ENSG00000043093	206.960582378906	0.252827850182456	0.231169793475652	1.09368895642105	0.274091419417967	0.688916567696643
ENSG00000043143	923.303344475671	0.0577972880640194	0.17101144293627	0.337973220222219	0.735383368709645	0.932097068309022
ENSG00000043355	487.613949809681	0.161258961522527	0.204768336361277	0.787519029494942	0.430978093198858	0.80737175412477
ENSG00000043514	303.227600452607	-0.395133875833065	0.191480182164729	-2.06357582996831	0.0390579512085578	0.273252940817052
ENSG00000043591	25.6549355790134	0.720200294812108	0.419751843180529	1.71577637242765	0.0862029802509928	0.420182737578487
ENSG00000044090	1088.25652370938	0.280985003705424	0.178584251799453	1.57340303455741	0.115625524804107	0.485521830056721
ENSG00000044115	8675.10325897716	0.0441343974624292	0.181200064599847	0.2435672280796	0.807566012172717	0.95261259566285
ENSG00000044446	502.853302261637	0.369585681561208	0.189219200697207	1.95321447400376	0.0507941867045224	0.317266359126272
ENSG00000044459	43.7122760794993	0.082676309788771	0.355850338383778	0.23233449816087	0.816278219750163	0.954842289804944
ENSG00000044574	53386.6296784073	0.0438764139732422	0.227854908015424	0.192562953132754	0.847301260963182	0.962989312311301
ENSG00000046604	2518.37934394096	0.315202048221712	0.174706560547158	1.80417980432183	0.0712031242715056	0.380298267385683
ENSG00000046647	163.167353157034	0.230518958538956	0.234114213912949	0.984643156372684	0.324799383367052	0.733124568339863
ENSG00000046651	243.492705992621	0.237319486285427	0.219481354604324	1.08127401853001	0.279575241091129	0.694993501536005
ENSG00000046653	3.07117835990122	1.22646935868031	1.13373657317154	1.08179394376364	0.279344098269982	NA
ENSG00000047056	182.069379337539	-0.626599516591847	0.215812633614592	-2.90344224106387	0.00369085044103732	0.0578035864081175
ENSG00000047188	398.443858796332	0.103231389459914	0.236210816508471	0.437030746456998	0.662089050145389	0.908569214303379
ENSG00000047230	265.128175233464	-0.654192033082789	0.205711486730468	-3.1801434303955	0.00147202173301942	0.0295907211443985
ENSG00000047249	433.195513899421	0.3247286874327	0.180454103675568	1.79950846679839	0.0719382858155462	0.38234817417781
ENSG00000047315	2432.14688660817	0.283232403409831	0.19453170408291	1.4559704020745	0.145400801854252	0.539256053438354
ENSG00000047346	41.8614654300437	-0.283658361264323	0.39982144783433	-0.709462593367077	0.478037456657904	0.83165695261149
ENSG00000047365	226.228671405694	-0.00467147464753991	0.251551065690473	-0.0185706812043008	0.985183591811335	0.996759102002358
ENSG00000047410	1196.46186031511	0.238599814999344	0.204177935419154	1.16858765620059	0.242569803905993	0.65941160183108
ENSG00000047457	9.84629324064425	0.00361026691202557	0.659570017635502	0.00547366741285185	0.995632667088629	0.998986879808222
ENSG00000047578	553.989196112132	0.0495153548404497	0.177222010479661	0.27939732038043	0.779939927264711	0.94610699498503
ENSG00000047579	350.774963872497	-0.0578176233060289	0.184970588569817	-0.312577387319097	0.754601760148666	0.937610785810056
ENSG00000047597	90.4155999705379	-0.369728839363522	0.285570032822387	-1.2947046148693	0.195422147366878	0.605646984680475
ENSG00000047621	90.3621420532573	-0.0953176720541729	0.268863316716299	-0.354520926165434	0.72294852428038	0.92943750569119
ENSG00000047634	35.6406452978429	-0.00178951478565466	0.37371118545405	-0.00478849671968058	0.996179346998989	0.999120986145177
ENSG00000047644	511.812081735367	0.449833480325277	0.197077667462079	2.28251879636151	0.0224587290496523	0.197026853150519
ENSG00000047662	15.468704035931	-0.0683406462666185	0.538187168618429	-0.126983046515313	0.898953816838657	0.975075018314478
ENSG00000047849	5375.02227467969	-0.0964843977561423	0.151617843978032	-0.636365715437306	0.524538081639041	0.853938857992394
ENSG00000047932	422.934761526584	0.167908320717103	0.189576606047724	0.885701691878763	0.375778296389805	0.770343151100979
ENSG00000048028	190.620605735281	-0.343261849166266	0.224649491327559	-1.52798854401037	0.126515382316745	0.50365389625506
ENSG00000048052	51.0260830345805	2.10528014840361	0.346580194321306	6.07443870970841	1.24422144981551e-09	1.83726548875279e-07
ENSG00000048140	1364.89637021369	-0.20884920137439	0.157673410536472	-1.32456830015788	0.185314375718867	0.59378997267176
ENSG00000048162	950.880469858738	0.458085062845066	0.206336992000084	2.2200821016373	0.0264131949379307	0.217269966060001
ENSG00000048342	192.803400107731	-0.221953280572393	0.224860309947708	-0.987071843065628	0.323607420053138	0.732349465063786
ENSG00000048392	1164.15931823197	1.0849475724584	0.216511208899971	5.01104574664144	5.41350423833326e-07	4.24670073553536e-05
ENSG00000048405	255.904616448109	-0.0728671702183161	0.208902638655479	-0.348809238060838	0.727232527530166	0.93017727654705
ENSG00000048471	141.502207776647	0.0530435033997678	0.243824426723145	0.217547946744471	0.827781345480288	0.957147713547386
ENSG00000048544	1308.11779562808	-0.345349069912256	0.177145938624619	-1.94951728836452	0.0512336802436813	0.318098671323859
ENSG00000048649	445.966073897302	0.201567179624723	0.193045514869398	1.04414329315597	0.29641909834832	0.708470674126317
ENSG00000048707	1073.76117463298	0.701861839357633	0.226243443699545	3.10224167330885	0.00192061092867528	0.036193348288139
ENSG00000048828	2579.10305072782	-0.337011796069051	0.152043349313619	-2.21655072445095	0.02665380798809	0.218655795502669
ENSG00000048991	573.079603612725	-0.406452463482774	0.18312663365349	-2.2195158365214	0.0264516510382573	0.217269966060001
ENSG00000049089	61.1958648058077	0.802951607229288	0.310660297900074	2.5846611641619	0.0097474737287214	0.115186690222658
ENSG00000049130	1367.68870841267	-0.750916962647253	0.194440050619941	-3.86194593270817	0.000112487464236599	0.00379391501260177
ENSG00000049167	177.538591287766	-0.274268154150703	0.216676714208866	-1.26579432013318	0.205586729132385	0.617533334070816
ENSG00000049192	2.19498268656679	1.00455238629486	1.44922774554058	0.693163920844031	0.488206687169516	NA
ENSG00000049239	1679.91715303427	0.832726511622795	0.163021820597542	5.10806779467011	3.2546988236578e-07	2.7495946023709e-05
ENSG00000049245	1142.68860743662	0.660949369766312	0.164918079008635	4.00774356419532	6.13016284812787e-05	0.00229777748481496
ENSG00000049246	106.854896639075	1.09828473781152	0.276871867047621	3.96676177151152	7.28557493000507e-05	0.00266158259189291
ENSG00000049247	31.1505930615471	0.480129967903752	0.41263406074337	1.16357328098118	0.24459698463821	0.66169238300254
ENSG00000049249	239.687732081929	2.94270254078911	0.340571701351495	8.64047872771444	5.59779627396145e-18	4.02957417436242e-15
ENSG00000049283	214.931903459053	-0.855833979431139	0.20872009094958	-4.10039098554189	4.12452697083335e-05	0.00166229788833678
ENSG00000049323	321.788332803415	0.287570816378728	0.253166042415445	1.13589805976753	0.255999230425858	0.671005142757038
ENSG00000049449	1593.86324089248	0.0897123050707728	0.171370115550929	0.523500289314512	0.600626149749568	0.88577100489189
ENSG00000049540	3.13036798414085	-2.4702290501733	1.33719395170124	-1.84732293100082	0.0647003514543226	NA
ENSG00000049541	415.94223711005	-0.319740465691622	0.238617800735672	-1.33996904131144	0.180255410120335	0.586693766933683
ENSG00000049618	652.938283298495	-0.373513072252836	0.196716348259766	-1.89873935520401	0.0575987543460439	0.338503448618289
ENSG00000049656	1340.93913069416	-0.0387583012018873	0.172236573128689	-0.22502944930824	0.821956364497179	0.955906982160916
ENSG00000049759	906.384171580504	0.698574335804499	0.180930303898891	3.86101344413196	0.000112917689370566	0.00380112957398388
ENSG00000049768	7.71740020317992	0.155605638252254	0.726259085835494	0.214256373912684	0.830347136601676	0.958280061253021
ENSG00000049769	97.2604770123064	-0.557908993146933	0.298669541172583	-1.86798088267244	0.0617647356770371	0.350219404748918
ENSG00000049860	1347.52450381816	0.601812368867805	0.170220980061918	3.53547705252839	0.000407039596382709	0.0106594631708449
ENSG00000049883	302.082902401452	0.112270075493855	0.192263411471488	0.583938850531134	0.559261453634737	0.870047975271517
ENSG00000050130	465.088716661352	0.192871187344655	0.183078002349729	1.05349187160245	0.292115617714744	0.704521326227195
ENSG00000050165	15.2977804140422	-0.649038349161725	0.547796365169358	-1.18481682323881	0.236089879492784	0.651362126500642
ENSG00000050327	830.526991693292	-0.0136165389429868	0.198911352861632	-0.0684553131185972	0.94542319155175	0.987280936705732
ENSG00000050344	1053.40353071487	0.558422186309988	0.204963600948548	2.72449441620694	0.00644000193194935	0.0875201603477787
ENSG00000050393	694.454008245885	-0.0142846431818076	0.181890107487783	-0.0785344699560808	0.937402911825435	0.985811005286479
ENSG00000050405	1217.82293348349	-0.376265234265915	0.183877580130492	-2.04628119425376	0.0407287128486886	0.280330960508091
ENSG00000050426	793.480489637601	0.21949095135103	0.16600313836932	1.32220964920983	0.18609834883942	0.594585850573422
ENSG00000050438	18.732684074772	-0.518561244189609	0.49672998160665	-1.04394995951794	0.296508542046741	0.708484554046691
ENSG00000050555	379.930535154641	0.470084840446987	0.197611339895022	2.37883534769164	0.0173674316045899	0.168143530664382
ENSG00000050748	700.86542961227	-0.278282374413805	0.191744749010833	-1.45131679406815	0.146691666976108	0.540678316042721
ENSG00000050820	987.597091241951	-0.0362862282398599	0.17369725559911	-0.208905017610685	0.834522387096754	0.959873973791638
ENSG00000051009	575.695053997355	0.00571236812973698	0.172924663166957	0.0330338543104274	0.973647590529963	0.993954046277618
ENSG00000051108	2022.02098386842	0.508467087469584	0.178575020990199	2.84735840796844	0.00440836998339583	0.065370360631419
ENSG00000051128	469.966569969979	0.272092904003479	0.244289297964692	1.11381426149419	0.265358877432938	0.679334831956565
ENSG00000051180	175.256586681584	-0.305703921224358	0.317469294165591	-0.962940123163231	0.335577572668833	0.741825274491978
ENSG00000051341	72.2941364270496	0.205372008693138	0.321026737565691	0.63973490261419	0.522344960317737	0.853747063736988
ENSG00000051382	638.137402242352	-0.074390523157982	0.194581026245468	-0.3823112900234	0.702230481376883	0.922778698357479
ENSG00000051523	3391.47226775206	0.153121581221075	0.212494586713878	0.720590503452457	0.471161498393483	0.827700284401961
ENSG00000051596	463.192522946312	-0.180982503837574	0.177717805576527	-1.018370124763	0.30850209429024	0.721165198998017
ENSG00000051620	870.516741366242	-0.307089688998621	0.169124494738172	-1.81576116146889	0.0694070174325636	0.374691278133643
ENSG00000051825	152.32297871234	0.095818551711655	0.220101763861799	0.43533750039286	0.663317468793798	0.909262574412371
ENSG00000052126	320.166829147603	0.753624978536969	0.223419220986481	3.37314298747183	0.000743153496276949	0.0172505855172768
ENSG00000052344	1269.72763484455	-0.054179973919639	0.155765740104512	-0.347829849383353	0.727967971191893	0.930283785329894
ENSG00000052723	369.328444625388	0.0169001266345118	0.186983333539248	0.0903830641727458	0.927982814437868	0.983564389607469
ENSG00000052749	2513.30077665643	-0.0277515634724293	0.182586628247518	-0.151991215012792	0.879193864555057	0.970147405969356
ENSG00000052795	38.9183863567906	-0.404664596101215	0.355413997204085	-1.13857247965631	0.254881512323621	0.670275057550236
ENSG00000052802	436.081664676771	0.0702600231642009	0.192274393115051	0.365415394249402	0.714801351656312	0.926329906230253
ENSG00000052841	1125.28729159706	-0.053695812158466	0.208793193288425	-0.257172234941065	0.797045816640779	0.950550101835468
ENSG00000053108	3.5711042483537	-0.679870217937033	1.07098855253289	-0.63480624169991	0.525554791955657	NA
ENSG00000053254	318.100843605531	-0.210370371807134	0.27681731929497	-0.759961018128957	0.44727788643152	0.81755202037891
ENSG00000053371	841.583452116455	0.615859920020665	0.187038404127907	3.2926923371283	0.00099232997981568	0.0215813590001244
ENSG00000053372	1782.19349113317	0.56101753327788	0.221460159571076	2.5332661836985	0.0113005103118175	0.126479342165132
ENSG00000053438	1.45839850483449	2.96131305325257	1.86233717543407	1.59010575115774	0.111810969842262	NA
ENSG00000053501	339.767879490017	0.287080266328696	0.252716495253853	1.13597755477071	0.255965958117737	0.671005142757038
ENSG00000053524	44.6879699198196	0.158226275342452	0.32997281375086	0.479513065163962	0.631573675832252	0.897018343757685
ENSG00000053702	4.09401467216597	0.290657167478329	0.975360569536733	0.297999710626381	0.765703384482559	NA
ENSG00000053747	772.804951661366	-0.266448945322839	0.527698856532491	-0.504926137368717	0.613610715379617	0.890030214115199
ENSG00000053770	298.133848275768	0.210464526487561	0.22744060318595	0.925360395370964	0.354778472631963	0.753893296700285
ENSG00000053900	220.769369218508	0.107497529788502	0.218454111025506	0.492082887723502	0.622660748901702	0.894064275322594
ENSG00000053918	350.744893247509	0.259884950412243	0.194802153772579	1.33409690488148	0.182172100079109	0.589164930373032
ENSG00000054116	902.812859377256	0.0339804509366126	0.159061546812007	0.213630834212707	0.83083495221652	0.958345265875587
ENSG00000054118	2455.9009516387	-0.0199487444533057	0.163186410870828	-0.122245132709587	0.90270488373173	0.976235089525677
ENSG00000054148	1000.15178003007	0.259504140089215	0.233507961079479	1.11132887670964	0.266426814113394	0.680262104065008
ENSG00000054179	244.627418714549	0.683065231450589	0.202943715602239	3.36578656512512	0.000763257410881064	0.0176705655125192
ENSG00000054267	375.107197953064	0.20292127443993	0.220709869930203	0.919402809235954	0.357884920487212	0.756951591574542
ENSG00000054277	53.4425472882452	-1.07922016461346	0.324675407576468	-3.32399725827488	0.000887370683046324	0.0199908687724231
ENSG00000054282	283.980384435266	-0.136639340883472	0.188891920009976	-0.723373137804176	0.469450669979584	0.826323467182334
ENSG00000054392	96.564356796531	0.222172237332827	0.278086277241804	0.798932761215116	0.424329401212621	0.802716463257585
ENSG00000054523	810.727151234949	0.865180335287969	0.184607091938444	4.6866039988131	2.77775696939313e-06	0.000175578221101353
ENSG00000054598	1222.03211683948	-0.0825202301758165	0.245056185165893	-0.336740042370095	0.736312875004123	0.932097068309022
ENSG00000054611	423.175987473693	-0.122242985103165	0.185330251651778	-0.659595419601819	0.50951349441331	0.847042340192426
ENSG00000054654	280.990896192971	0.584061790533168	0.259048496960556	2.2546426533488	0.0241557678914476	0.206351557310898
ENSG00000054690	346.099620215357	0.146263214048854	0.198080212667951	0.738403963115894	0.460269007014492	0.822806673383294
ENSG00000054793	1582.89397182475	-0.505368446255706	0.215996416963952	-2.33970754403786	0.0192988454814816	0.179523193647747
ENSG00000054965	654.481306570405	-0.0433871062510109	0.182463379305282	-0.237785282812391	0.812047633940266	0.95382762311229
ENSG00000054967	291.252036088054	0.179706603611351	0.222311431297487	0.808355209457834	0.41888612860188	0.80092616780441
ENSG00000055044	1127.67266211304	-0.248211955281411	0.194900586620133	-1.27353108364514	0.202829649722095	0.614555327503546
ENSG00000055070	3615.64261254383	0.210066970286679	0.150811864316636	1.39290745617755	0.163647777422675	0.564711382704567
ENSG00000055118	237.496574492426	-0.210837297157214	0.206366284664991	-1.02166542126531	0.306939282409397	0.719714047304233
ENSG00000055130	1113.02130153202	0.343765280791523	0.158735039568941	2.16565467665518	0.0303375848751662	0.237165781668602
ENSG00000055147	293.172580212564	0.186810391317434	0.228988456030062	0.815807026066456	0.414610514116582	0.798673153625053
ENSG00000055163	1550.88994934552	0.141993980399699	0.159615746838811	0.889598822245857	0.373681338851973	0.769071033767495
ENSG00000055208	1310.84429338328	-0.0894691798513	0.189914865072557	-0.471101510759142	0.63756824632315	0.899606591885318
ENSG00000055211	535.06565736014	0.0625315296036773	0.18355629931951	0.340666759111497	0.733354465708632	0.931846458271175
ENSG00000055332	873.215825918852	-0.378600191749556	0.292347341107907	-1.29503552286392	0.195307975515939	0.605602919669327
ENSG00000055483	1389.60501976035	-0.111363001812997	0.185812958057121	-0.59932850204539	0.548953844909633	0.865177296378163
ENSG00000055609	297.904782028456	-0.11440117085126	0.264573913241108	-0.432397772893828	0.66545233650254	0.909658685553274
ENSG00000055732	171.42386832764	0.11659328491243	0.301465404988863	0.386755106831372	0.698937515291095	0.921435924087975
ENSG00000055917	1068.32734981283	-1.11829223149679	0.205801502901683	-5.43383899402829	5.51543509516242e-08	5.55440768579152e-06
ENSG00000055950	1085.67725483036	-0.000633587918764251	0.163043968535171	-0.0038859942165084	0.996899433014866	0.999323322257794
ENSG00000055955	1.33645555987564	-2.61988448779722	1.90679081897975	-1.37397582457368	0.169449187830236	NA
ENSG00000056050	178.648507173548	0.446278286715859	0.236729847279643	1.88517963342697	0.0594055895508615	0.34428595632841
ENSG00000056097	1583.74242213665	-0.405228756809783	0.172113054118263	-2.35443359532357	0.0185509579129908	0.175068438478557
ENSG00000056277	102.93802769228	-0.0985617236895819	0.25081741110593	-0.39296204858743	0.694347512029892	0.918963205648057
ENSG00000056558	40.3855207316258	0.12353080089498	0.345056770780684	0.358001382252243	0.720342279128659	0.928624160959292
ENSG00000056586	641.486012616413	-0.0305226781154483	0.190462994851908	-0.160255162107373	0.872680077759947	0.969008555492151
ENSG00000056736	130.014444551485	0.291863502846928	0.284117405375955	1.02726372029451	0.304296300765407	0.716391423504609
ENSG00000056972	344.183412713149	-0.286301098482474	0.186231447901333	-1.53734023822958	0.124210012690403	0.499798109227334
ENSG00000057019	9184.56682081116	-0.204646115351037	0.151938955548405	-1.34689694695078	0.178013424966127	0.58372044228669
ENSG00000057252	467.542137854618	0.320009876453311	0.209169671791853	1.5299057158332	0.126040068354275	0.502921388955716
ENSG00000057294	381.158859704308	-0.342240532198722	0.181478375968456	-1.88584744806295	0.0593155149088165	0.343990834316081
ENSG00000057468	10.9827516985792	0.0408127402757303	0.665639114736458	0.0613136147984467	0.95110944816169	0.988694700845789
ENSG00000057608	2442.71784895136	-0.114702506664839	0.161938977140737	-0.708306972725622	0.478754647973143	0.83165695261149
ENSG00000057657	39.5320321850072	-0.642679460011918	0.387553649331114	-1.65829804756356	0.0972573229153429	0.445169491604169
ENSG00000057663	506.826892675968	-0.0652603784923081	0.197045407677996	-0.33119461783628	0.740497485380516	0.933895067183843
ENSG00000057704	243.53939760921	-0.129497666303159	0.264071246910858	-0.490389119671457	0.623858574383702	0.894064275322594
ENSG00000057757	692.840335003693	0.252331581269078	0.176329381003309	1.43102402919649	0.152423328512755	0.547711227159018
ENSG00000057935	503.16216047984	-0.101972101609214	0.175390235739904	-0.581401246078682	0.560970057842776	0.870303592461754
ENSG00000058056	195.019302442587	-0.279169369645993	0.23545076005496	-1.18568047765413	0.235748507017252	0.650836255350692
ENSG00000058063	568.885954259428	0.551768665125191	0.21933515514742	2.51564171167333	0.0118815900487126	0.130734690254213
ENSG00000058085	5714.641839067	-0.399233272614255	0.200733920199983	-1.98886801102931	0.0467157734495991	0.30351584058442
ENSG00000058091	124.92995064277	0.403224868931746	0.242382957155076	1.66358589590837	0.0961952123768133	0.441919548205324
ENSG00000058262	7951.50628392097	0.0935740266275216	0.157607427958755	0.59371584093111	0.552702186165251	0.867185046018673
ENSG00000058272	635.729612243514	0.262171680623513	0.177883041599047	1.47384302779382	0.140523860214312	0.531619631741894
ENSG00000058335	30.2109649382888	0.625226034144319	0.453165504556198	1.37968584955871	0.167683391642574	0.569158307503054
ENSG00000058404	3.84774034195223	0.379577596106662	1.00079889620931	0.379274595070373	0.704483963034916	NA
ENSG00000058453	495.642984233992	0.497539473981853	0.202826617629981	2.45302850185828	0.0141659113880098	0.147131078096102
ENSG00000058600	1044.10333460794	-0.396696915574559	0.202439874007018	-1.95957894915903	0.0500450238249321	0.315306976927826
ENSG00000058668	1117.62813030838	-0.570404311837029	0.24560242032344	-2.32247023903856	0.0202076291147632	0.185517821418409
ENSG00000058673	4.06067055868623	-0.182273019419891	0.988679148279316	-0.184360133150493	0.853730942839704	NA
ENSG00000058729	262.233980369251	-0.120035718925937	0.20313884567421	-0.590904799756754	0.554584209829784	0.868176215539101
ENSG00000058799	401.175182772686	0.098850682632738	0.214807176637808	0.460183333629549	0.645384632730807	0.902849993340159
ENSG00000058804	915.392155812189	0.110067921881691	0.193702384287391	0.568232147924343	0.569877345035952	0.874777942548202
ENSG00000058866	101.819310795359	0.631490113123322	0.291681921688634	2.16499572365485	0.0303880127611378	0.237165781668602
ENSG00000059122	3300.05177993612	0.00620480667704915	0.211891231892739	0.0292829798648302	0.976638901182021	0.994523572761386
ENSG00000059145	320.445565158924	0.615906902492955	0.192862856800148	3.19349672980932	0.00140560929630313	0.0285212084926543
ENSG00000059377	16.3904631341719	0.995169236248671	0.564437850239713	1.76311570144708	0.0778809775543612	0.399802669466911
ENSG00000059378	535.58491508722	-0.0290886592371903	0.217341058289708	-0.133838766895191	0.893530071407625	0.97310738686947
ENSG00000059573	2039.02770789812	-0.387361776928918	0.170215063654748	-2.27571971958143	0.0228627903276176	0.199561697107055
ENSG00000059588	224.748305996607	0.295054414375106	0.260674745683827	1.13188722444551	0.257681850432382	0.672071162953388
ENSG00000059691	336.392673933953	-0.0359033570365721	0.183183661564588	-0.195996502798985	0.84461290327456	0.961823043110721
ENSG00000059728	395.355290066762	0.540742310096418	0.221043169902626	2.44631992173576	0.0144322873640259	0.148654251794058
ENSG00000059758	386.517226607833	0.346387118519226	0.184937914984448	1.87299136874315	0.0610695768849066	0.348604383172413
ENSG00000059769	83.3971468135671	-0.0409260235059967	0.263416559789548	-0.155366175682705	0.876532648227811	0.969746092562037
ENSG00000059804	229.851277328325	0.712640543090258	0.262847512546907	2.71123183242254	0.00670337395639019	0.0899860100547658
ENSG00000059915	161.629430960009	-0.287848916453907	0.258172637960952	-1.11494741939865	0.264872954541709	0.679334831956565
ENSG00000060069	762.88380487604	0.240140899862837	0.17615237593763	1.36325666108451	0.172801635534918	0.576617990812682
ENSG00000060138	5904.76764239953	-0.0849232574119962	0.206142191414833	-0.411964464087315	0.680365469843888	0.914859353848852
ENSG00000060140	69.5866470131586	0.163005811425447	0.279622758295652	0.582949014661735	0.559927623272914	0.870047975271517
ENSG00000060237	1314.90074680038	-0.42960303135037	0.198531945300922	-2.163898765507	0.0304721197111063	0.237165781668602
ENSG00000060339	990.7924974179	0.289970287992712	0.186451883441279	1.55520171017224	0.119898037147709	0.492369317307675
ENSG00000060491	1663.51237017114	-0.0729832977161051	0.182299843372128	-0.400347561281906	0.68890054169422	0.916609928974091
ENSG00000060558	2.27489422654604	-3.44837851658339	1.64604203304504	-2.09495167641873	0.0361752884033342	NA
ENSG00000060642	289.931998835099	0.381929978373048	0.200390551343383	1.90592807800895	0.0566595375786679	0.334662653557093
ENSG00000060656	1388.23980428526	0.385137130233367	0.201196433458175	1.91423438086655	0.0555902146016767	0.331466322015834
ENSG00000060688	1043.31567852544	0.107184576756557	0.181183352448203	0.591580712622034	0.554131392496299	0.868016667752237
ENSG00000060709	2.94278357612462	-0.240958147667311	1.20601681678966	-0.199796673075194	0.841639603370894	NA
ENSG00000060718	1.59860321636011	1.23268766328681	1.74555840327802	0.706185287740543	0.480072918389163	NA
ENSG00000060749	602.139073219148	0.0340233666951808	0.223893694147238	0.151962148039802	0.879216790351809	0.970147405969356
ENSG00000060762	194.825361008208	-0.214607590675824	0.224957071302626	-0.953993530557309	0.340086917137626	0.74458444738948
ENSG00000060971	654.83075231638	0.0318355271733818	0.175618277810311	0.181276844132181	0.856150280611984	0.965180774421876
ENSG00000060982	2.99353725523219	2.13898009700979	2.9706544871353	0.720036647234758	0.471502432061363	NA
ENSG00000061273	493.411552639903	-0.359801751526518	0.188411443789791	-1.90965975468	0.0561770359546352	0.333593419017372
ENSG00000061337	59.3908181954697	0.727447778839502	0.301054238629349	2.41633461847756	0.0156776463740655	0.15774909067886
ENSG00000061455	15.4959774069802	0.61924729895219	0.619406760649756	0.999742557382811	0.317435111053142	0.726633040429058
ENSG00000061656	37.1329080995687	0.6836060680669	0.395121551078319	1.73011587497893	0.0836095744704515	0.414439335005578
ENSG00000061676	2558.62969419699	0.175271782023732	0.200454643771859	0.874371272851185	0.381916096526541	0.774468079735263
ENSG00000061794	804.038221757407	-0.203709734073723	0.173063353333785	-1.17708186135069	0.23916283410578	0.653831633593889
ENSG00000061936	1037.71758159223	0.547564303038375	0.177647665487492	3.08230508707095	0.00205404198836889	0.0382347731140022
ENSG00000061938	525.074395590912	-0.42893166299513	0.19275562361857	-2.22526147327308	0.0260636901935844	0.215671044547089
ENSG00000061987	340.503418112099	0.129708309528102	0.22363607984488	0.579997242028526	0.56191647766395	0.87081077995588
ENSG00000062038	4389.48066926552	0.0301447084396587	0.166631694323943	0.180906210922007	0.856441193681657	0.965261025936378
ENSG00000062194	875.895102720508	0.115263288362933	0.174065933954738	0.662181770689861	0.507854735535405	0.847006511168113
ENSG00000062282	196.183275517305	0.154568759852853	0.242047278468757	0.638589125358847	0.523090257533578	0.853747063736988
ENSG00000062370	27.0266806752828	0.183704196964497	0.492426198654351	0.373059348723735	0.709104273170674	0.925162981311764
ENSG00000062485	1836.44450813025	-0.0316996629414303	0.195746380019115	-0.161942524496927	0.871351115068544	0.968915236534759
ENSG00000062524	184.040061348254	0.364600022013986	0.229566359971488	1.5882118880975	0.112238433796639	0.479400524714279
ENSG00000062582	1.51054090106595	-0.146193966653722	1.66397356782343	-0.0878583467193842	0.929989263031768	NA
ENSG00000062598	573.154761072363	0.181241760364131	0.188322461801327	0.962401184811049	0.335848118750836	0.741941969927673
ENSG00000062650	979.879025336318	-0.000533976654671803	0.204194646345988	-0.00261503748617891	0.997913504341913	0.999506161553585
ENSG00000062716	1961.31341905979	0.190944864256119	0.166619093229547	1.14599629943406	0.251796683239535	0.668190863578104
ENSG00000062725	707.484007166083	-0.115062898215128	0.194047383050208	-0.592962896002346	0.553205983925561	0.867599897792378
ENSG00000062822	583.721772554505	0.0501316511083624	0.234894923978924	0.213421602558174	0.830998132227892	0.958407664709144
ENSG00000063046	10367.129678647	0.169325992345889	0.150106391192515	1.12803985893395	0.259303086149266	0.673840002720405
ENSG00000063127	31.8044371320689	-0.410793073402763	0.418576190128114	-0.981405734705147	0.3263926992948	0.735115677006951
ENSG00000063169	139.487462035761	-0.283102683818232	0.246116791351479	-1.15027781023658	0.250029467144697	0.667151587927616
ENSG00000063176	222.358144610902	0.190605089151288	0.216764013759038	0.879320722318653	0.379227403232248	0.773060780695716
ENSG00000063177	12123.9557438217	-0.228790265198775	0.199301125013231	-1.14796273821127	0.250983946577277	0.667151587927616
ENSG00000063180	230.981035572948	0.52798406876559	0.273288988978028	1.93196246486184	0.0533641389051863	0.324918450742181
ENSG00000063241	693.207225472838	0.138792936932515	0.204570690205741	0.678459542727889	0.497480367262291	0.841582543218464
ENSG00000063244	3113.19963696127	-0.246075930825147	0.210541878931017	-1.16877426987233	0.242494589588534	0.659411161908034
ENSG00000063245	2002.7592943282	0.132399016833384	0.191402098656692	0.691732315176237	0.48910544924318	0.837186923251622
ENSG00000063322	735.686269786503	-0.396537171797945	0.181365961894244	-2.18639246116737	0.0287869046919672	0.230242826239075
ENSG00000063438	4.40535630850065	0.860757048025805	0.968016089790542	0.889197046520223	0.373897189848686	NA
ENSG00000063587	408.181728511028	-0.0936622962455613	0.206369041505883	-0.453858270417423	0.649930840146766	0.903771561732329
ENSG00000063601	325.122516037686	-0.114659145409754	0.18489074645241	-0.620145397267174	0.535162066356209	0.857625885089951
ENSG00000063660	1846.90414730112	0.0346921934649263	0.169617084473062	0.204532424152332	0.837937456690897	0.959984156276727
ENSG00000063761	102.130311940281	-0.189458448886943	0.248186942984004	-0.763369928365464	0.445242808814982	0.816255256807185
ENSG00000063854	628.169549124681	-0.0529472832976133	0.184331382003385	-0.287239658934695	0.773928821722769	0.94436930909894
ENSG00000063978	1360.03278698393	-0.248147826775514	0.158512480660441	-1.56547816135113	0.117470834095935	0.488456238450057
ENSG00000064012	491.56974738556	-0.0368296433077112	0.18340730439585	-0.200807941804877	0.840848752760057	0.961313876610262
ENSG00000064042	115.085750364618	0.312969641488578	0.275230264275038	1.13711928560235	0.255488422776218	0.670618252798854
ENSG00000064102	624.000120245426	-0.309532209983992	0.166446482295326	-1.85965005517383	0.0629350525464913	0.353682077381376
ENSG00000064115	966.821300276322	0.248077110121427	0.188858615357075	1.31355993292859	0.188994339656402	0.597755836564913
ENSG00000064199	144.619014172967	0.198493895289097	0.226800248291475	0.875192583713577	0.381469127810248	0.774217546070879
ENSG00000064225	119.11627365266	-0.0269553574326859	0.236154543505874	-0.114142870310753	0.909124538683792	0.977890726943309
ENSG00000064270	1528.79832642028	0.176885254570715	0.176098761767115	1.00446620291765	0.315153953717635	0.72551883593951
ENSG00000064300	163.347035461468	2.08855518113986	0.279623755014594	7.46916219986694	8.0707008049759e-14	3.01741179883056e-11
ENSG00000064309	190.896484565946	0.456525697534834	0.255040752729152	1.79001078317729	0.0734521779082497	0.387015289050901
ENSG00000064313	651.727801208601	-0.187087882971536	0.183615620990264	-1.0189104933586	0.308245461533888	0.721044894844712
ENSG00000064393	1514.41095308876	0.384419268300313	0.179308745238874	2.14389581382766	0.0320412357011529	0.24405227296951
ENSG00000064419	1183.69421471171	-0.0604763466334305	0.158352698750806	-0.38190916296665	0.702528743476617	0.922879138685202
ENSG00000064490	849.905503095687	0.14265575183233	0.184527162265554	0.773088092185766	0.439470247859725	0.812368457569199
ENSG00000064545	888.413155370288	-0.102100219201488	0.224148954722612	-0.455501652139481	0.648748379254308	0.90346020847069
ENSG00000064547	409.123319545621	0.271564924822441	0.208640527895368	1.30159239703721	0.193055760242867	0.603322054989792
ENSG00000064601	1284.92981410341	0.213694665624918	0.205455900952906	1.04009991747037	0.298293482015682	0.710149446684672
ENSG00000064607	815.844906031939	0.0768030661578811	0.173621540351707	0.442359087485921	0.658229379629684	0.907019290256137
ENSG00000064651	486.386150750529	-0.283889770194305	0.208850445831837	-1.35929693165648	0.174052515959671	0.578357264764716
ENSG00000064652	296.758767173975	0.398510791945641	0.228662940582945	1.74278696377162	0.0813708342895241	0.4096968300102
ENSG00000064666	3036.27101990041	-0.160823175974543	0.179822562771346	-0.894343699122107	0.371138025820273	0.767612687113211
ENSG00000064687	986.670707630965	0.64630115762639	0.200202566721148	3.22823612210022	0.00124556115575018	0.0256889678742279
ENSG00000064692	1.33913623850761	0.771968793425556	1.83985492982766	0.419581338131843	0.674791323684333	NA
ENSG00000064703	382.983083957555	-0.266621421706319	0.187477224588138	-1.42215366315588	0.154981647087039	0.55161788588484
ENSG00000064726	1466.25963072507	0.284406396927446	0.164336284761183	1.73063664753498	0.0835165910631737	0.414368871609212
ENSG00000064763	122.193436699861	0.29972786244294	0.251987731919011	1.18945418556834	0.234260989169285	0.6497737651159
ENSG00000064886	2.08817662299252	0.381935298604808	1.53088878404076	0.24948598656311	0.802984879373426	NA
ENSG00000064932	1537.07224071748	0.661499991742275	0.249658150567877	2.64962305551657	0.00805816208115212	0.101141445778575
ENSG00000064933	265.893837840488	-0.0928963573004485	0.22357086160944	-0.415511917034748	0.677767193101286	0.914235875423369
ENSG00000064961	2013.30510400354	-0.335365343355054	0.228400801133582	-1.46831947038099	0.142017464552899	0.533119181184264
ENSG00000064989	19.7815550109902	0.427030530240686	0.49014806415658	0.871227617669973	0.383629883123907	0.776649956450454
ENSG00000064995	291.038441852876	0.0476888746264965	0.188749892367072	0.252656433486877	0.800533716774811	0.951176094692075
ENSG00000064999	890.239681565687	-0.105249077800125	0.173725941771608	-0.60583397463168	0.544625006636189	0.863448026152529
ENSG00000065000	4053.1071285857	0.00801801392133848	0.174670942881823	0.0459035360378357	0.963387135799418	0.991085353201812
ENSG00000065029	675.301479837494	-0.112116029385569	0.186039571398232	-0.602646138898999	0.546744119600917	0.864510273001349
ENSG00000065054	781.215005952702	0.344094476107561	0.175261717540357	1.96331795064331	0.0496092409321262	0.313573230812706
ENSG00000065057	166.160999775598	-0.0646119871521538	0.229252675721319	-0.28183743962359	0.778068161452192	0.945519621925167
ENSG00000065060	876.477067171652	0.193126911544694	0.179131540047797	1.0781290190056	0.280976182954236	0.696628571011742
ENSG00000065135	1281.19622892326	-0.0393330194791332	0.19116518503439	-0.205754094146679	0.836983001440847	0.959873973791638
ENSG00000065150	3432.90036512547	-0.0114123281862813	0.160226799865444	-0.0712260882440718	0.943217818724978	0.986911831290599
ENSG00000065154	837.84135066053	-0.0339548913167072	0.164534224216185	-0.206369777950229	0.83650207640982	0.959873973791638
ENSG00000065183	1375.3765915897	-0.0458330164977959	0.155792500995172	-0.294192699937569	0.768610658563117	0.94286566166684
ENSG00000065243	599.021113042969	0.0720711502443425	0.217189699279558	0.331835029393246	0.740013831938938	0.933895067183843
ENSG00000065268	1410.63674807068	-0.114967965582798	0.226719695927862	-0.507092977133218	0.612089582394489	0.889703868363539
ENSG00000065308	724.971369174943	-0.0667367367929171	0.167224500948021	-0.399084682056616	0.689830808650828	0.916825766709897
ENSG00000065320	229.148623861753	0.341693690816985	0.214324083861026	1.59428508761782	0.110872196179794	0.476905731821945
ENSG00000065328	196.144991613275	-0.392966863179691	0.327496847453788	-1.19991036932086	0.230174152371443	0.646227122126945
ENSG00000065357	626.259212722076	-0.0525105230392351	0.186038216896879	-0.282256645516774	0.777746726381915	0.945329165830089
ENSG00000065361	814.049705514056	-0.298565588164286	0.175821720143612	-1.69811549972561	0.089485964738482	0.42772154466704
ENSG00000065371	2.01975169785499	0.32299009373824	1.52223814667393	0.212181053565087	0.831965787287609	NA
ENSG00000065413	24.8980785354585	-0.30035967901323	0.418906945840545	-0.717008113605164	0.473369090327276	0.829265812450849
ENSG00000065427	2832.52976652598	-0.287974063486335	0.185878923909428	-1.54925613635817	0.121320159619509	0.493938332908714
ENSG00000065457	453.074862739191	0.152897763112603	0.219204018477206	0.697513504427392	0.485481491066018	0.835296265643011
ENSG00000065485	845.262083358478	0.173213829219306	0.197596753206688	0.876602608131538	0.380702522078529	0.773686124776037
ENSG00000065491	332.080163417924	0.0767731908233426	0.185469598325648	0.413939489363341	0.678918422680165	0.914335694627852
ENSG00000065518	896.942954685909	-0.396432510092467	0.174990727925144	-2.26544866001157	0.0234851611551636	0.202891470903901
ENSG00000065526	1487.14267991515	0.455848411967206	0.192118241469377	2.37274924276186	0.0176562461791727	0.16981694464172
ENSG00000065534	91.5165624193394	0.831312640467619	0.310577763118116	2.67666503912407	0.00743589335122163	0.0962176126418751
ENSG00000065548	1279.26818202875	-0.0370838034645515	0.164840842280082	-0.224967325764704	0.822004693002075	0.955906982160916
ENSG00000065559	616.011665666083	0.0590943757696639	0.200592519760324	0.294599099907974	0.768300149840989	0.942734645206852
ENSG00000065600	509.906036748724	0.216804112012874	0.196510499977783	1.10326986108826	0.269909990843187	0.684493918183933
ENSG00000065613	736.244482891867	-0.143782920742205	0.229146562333155	-0.627471428234478	0.530350259281486	0.855537502272246
ENSG00000065615	208.077288590633	-0.0666175285408388	0.206904072470278	-0.321973017473634	0.747473135878219	0.936179468542556
ENSG00000065618	68.0399045602966	-0.807771268586256	0.28800390569603	-2.80472331315815	0.00503597890582871	0.072534607650182
ENSG00000065621	1154.4761055104	-0.227210910571637	0.176157933986535	-1.28981366566779	0.197115361992824	0.607691589979491
ENSG00000065665	122.820587484919	0.200022752649678	0.239964677532659	0.833550815504733	0.404534151425639	0.79238369288277
ENSG00000065675	70.6085635750713	1.53625979390199	0.305696944533429	5.02543391870244	5.02295507553457e-07	3.97582732375196e-05
ENSG00000065717	678.25693164061	0.633355141386346	0.179009405667967	3.53811096697966	0.000403000655727336	0.0105733213565349
ENSG00000065802	925.643370188427	0.169975526553739	0.192842801629103	0.881420126226206	0.378090468266563	0.77178679697158
ENSG00000065809	1483.97038998307	0.542693888318971	0.172456712759596	3.14684119646583	0.00165044574066261	0.0322598804837858
ENSG00000065833	887.124166878956	-0.470709109740522	0.188081632104244	-2.50268516108809	0.0123255133890143	0.133945245515287
ENSG00000065882	1148.9181130391	-0.132950242120218	0.179216607803342	-0.741841081302617	0.458183626927233	0.821521590514144
ENSG00000065883	687.62143065074	-0.247960505414577	0.191013823935843	-1.29812858726843	0.194243152373149	0.604215810446356
ENSG00000065911	10756.2792189809	0.215053457370517	0.168431892207102	1.2767977284616	0.20167366771813	0.613859291381081
ENSG00000065923	545.509943907911	0.34932106263208	0.179523133877469	1.94582756599216	0.0516754561642555	0.319301601353947
ENSG00000065970	585.221422215342	-0.236438994601092	0.194025217880486	-1.218599299534	0.22299631504934	0.637478761444644
ENSG00000065978	13213.0793252483	-0.446095819935723	0.19799577269032	-2.25305729447795	0.0242555366705552	0.20680169353469
ENSG00000065989	532.887511260729	-0.615362161019924	0.195088486763121	-3.15427204972431	0.00160899019614408	0.0316254762042995
ENSG00000066027	632.822301804608	-0.151599299984382	0.193689610183462	-0.782691956686723	0.433808026654249	0.809019980720891
ENSG00000066044	1694.19757920519	-0.0420207905696091	0.165897246565816	-0.253294080760637	0.800040969872661	0.951176094692075
ENSG00000066056	1.87437291468627	2.38246397211566	1.65215799758431	1.4420315584824	0.1492934709858	NA
ENSG00000066084	728.299596072306	0.0441355160204983	0.186926289352172	0.236111871548181	0.813345862176012	0.954029317743728
ENSG00000066117	792.669078517172	-0.213399263563359	0.16295711935919	-1.30954243915532	0.190350671854819	0.59943405122453
ENSG00000066135	869.947953023492	-0.280862235679424	0.164391795457584	-1.70849302361864	0.087544899764758	0.423397909721765
ENSG00000066136	720.944730127437	0.179650234541543	0.240210461559734	0.747886804658873	0.454528437343996	0.82043900369889
ENSG00000066185	9.90700784871597	-0.523994719635129	0.644965883093584	-0.812437887600789	0.416540413491136	0.799654526483009
ENSG00000066230	42.6892300962802	-0.23203073497725	0.346686602027942	-0.669280940249744	0.503316282680596	0.844919056668053
ENSG00000066248	327.267488403282	-0.644266326097748	0.209557656492225	-3.07441081792042	0.00210918771004066	0.0389313513033976
ENSG00000066279	127.135670064976	0.607641331118036	0.727159995877287	0.835636358659888	0.403359507931921	0.791582898523534
ENSG00000066322	1196.3518748786	0.0413149468962235	0.229070054560424	0.18035944058906	0.856870393837581	0.965458699262267
ENSG00000066379	301.643487894632	-0.400545087831879	0.239211936494995	-1.6744360406959	0.0940449346173052	0.437400057709587
ENSG00000066422	423.056205224652	-0.0965467913022737	0.229446592869899	-0.420781106813025	0.673914929019928	0.913374109819981
ENSG00000066427	181.324055334182	-0.109527868931224	0.236996803651433	-0.462149139750907	0.643974373170568	0.902385780331199
ENSG00000066455	657.965353881165	0.111722921467964	0.188491062674979	0.592722646275338	0.553366783109499	0.867599897792378
ENSG00000066468	435.068624399763	0.160213726158743	0.226240810908538	0.708155728028717	0.478848555623709	0.83165695261149
ENSG00000066557	106.279456235233	-0.195891417199112	0.242430220412827	-0.808032170517086	0.419072062830411	0.800939037626548
ENSG00000066583	489.951418109585	-0.203314016156322	0.181778247152658	-1.11847275095341	0.263365138071548	0.677781599213432
ENSG00000066629	102.362628372966	0.176253983048647	0.279154718546996	0.631384573995565	0.527789099870684	0.855011529725053
ENSG00000066651	270.557110357784	0.0461937717501072	0.199140844652277	0.231965330019399	0.816564942023601	0.954848589625422
ENSG00000066654	493.904063506004	-0.253634195874985	0.23868548310976	-1.06262933367569	0.28795007896883	0.699842155966845
ENSG00000066697	371.651994560406	0.218861004096975	0.205873014480131	1.0630873825287	0.287742325828784	0.699724349496734
ENSG00000066735	193.872385730424	-0.571118454600508	0.24265306701521	-2.3536420191413	0.0185905048360398	0.175253407177516
ENSG00000066739	154.742157245559	-0.639258905361544	0.269157875353117	-2.37503325705361	0.0175473690871593	0.169232914160024
ENSG00000066777	523.651367085053	0.500850424371496	0.227483233471017	2.20170259024961	0.0276863236465191	0.224195428164348
ENSG00000066827	159.20471497811	-0.0322741876238676	0.219107755419797	-0.147298244017115	0.882896618433078	0.970854779668714
ENSG00000066855	703.078392133778	0.0434493790337395	0.178415602525159	0.243529032319988	0.807595597404363	0.95261259566285
ENSG00000066923	39.0560206419536	-0.264264775543076	0.353599989635535	-0.747355156360327	0.454849206670144	0.820490991317705
ENSG00000066926	799.614022420919	0.455476632097229	0.17680339042583	2.57617589232998	0.00998998130355842	0.117411073651092
ENSG00000066933	265.275354497276	0.122620498331648	0.239786205943168	0.511374279639384	0.609089001430144	0.88882760177613
ENSG00000067048	2.50411131071998	-3.6062358386236	1.60844441844796	-2.24206431833273	0.0249572156981742	NA
ENSG00000067057	4886.56870639392	-0.0365851625913958	0.206622068549744	-0.177063190046362	0.859458755118277	0.966141626433203
ENSG00000067064	300.858194672365	0.397020017072179	0.198414337683255	2.00096435422915	0.0453962314350983	0.299325545507522
ENSG00000067066	667.76648669561	-0.287490007294512	0.25455729376389	-1.12937250016952	0.258740728524173	0.673547850613002
ENSG00000067082	1051.71373377295	-0.112798140474114	0.229357260765098	-0.491801044788544	0.622859997870712	0.894064275322594
ENSG00000067113	195.330636345257	0.198343751929862	0.222864947606745	0.889972847052863	0.373480466155912	0.768843501011703
ENSG00000067141	1221.17044507589	0.363950293117835	0.221932720080834	1.63991273114336	0.101023313378569	0.452557408855785
ENSG00000067167	2202.37399522495	0.271173253764006	0.206925993192019	1.31048424405709	0.19003207091774	0.598856771994165
ENSG00000067177	469.805341600895	-0.373588231954207	0.203122743043233	-1.83922403940111	0.0658822402608807	0.363708050852716
ENSG00000067182	1975.66259922342	-0.197722477220284	0.186458134169027	-1.06041218368648	0.288957121748629	0.701029206594907
ENSG00000067191	116.813485484126	-0.112590712110834	0.272955561627389	-0.412487334713228	0.679982261965212	0.914655392427125
ENSG00000067208	179.210214822424	0.313716057927098	0.239268691282099	1.31114545846379	0.189808625084522	0.598593633994061
ENSG00000067221	68.2315035502242	-0.274985792397392	0.29796924155096	-0.92286637025373	0.356076847986513	0.755309315888339
ENSG00000067225	34626.6875098966	-0.431620112183828	0.160297179835255	-2.69262449050835	0.00708920638395985	0.0935283201450997
ENSG00000067248	325.902730536523	-0.382369772900371	0.257062199226981	-1.48746013241233	0.136893325275642	0.526162260079455
ENSG00000067334	592.91732038746	0.101431065209869	0.175780678335213	0.577031936447762	0.563917881652211	0.872132108466173
ENSG00000067365	217.466084941965	-0.184300896342502	0.21023106801062	-0.876658707423739	0.380672041454989	0.773686124776037
ENSG00000067369	1079.26352902676	0.0189468957226529	0.221322220740429	0.0856077426806332	0.931778243289722	0.984623797050155
ENSG00000067445	2.06122981385892	0.858677095452144	1.42268793822233	0.603559693157357	0.546136417478458	NA
ENSG00000067533	494.889448621674	-0.0709910605241188	0.172639116670432	-0.41121074929757	0.680918006889604	0.914968715042833
ENSG00000067560	7945.38156571329	-0.00486981999795701	0.176396523823879	-0.0276072333648662	0.977975412474716	0.994846910261838
ENSG00000067596	853.232915611221	-0.166159744579135	0.167770084062849	-0.990401509943152	0.32197790771421	0.7305784922501
ENSG00000067601	29.1383503527528	0.214071636373219	0.397696742234603	0.538278576712447	0.590384739262183	0.881851395645707
ENSG00000067606	984.186142015209	0.687854338876332	0.175158195059271	3.92704628318174	8.59954377650669e-05	0.00304046646359709
ENSG00000067704	2234.9568275471	0.483533380238049	0.153276095486685	3.15465616933108	0.00160687353318359	0.0316254762042995
ENSG00000067715	695.367548680847	0.326963241444337	0.205241118389605	1.59306889384451	0.111144736609704	0.476905731821945
ENSG00000067798	146.569493004045	0.834868057915586	0.265469412127983	3.14487477567885	0.00166157935840034	0.0323920818903306
ENSG00000067829	794.31350519474	-0.122098411354536	0.223383382763052	-0.546586813415968	0.584662630513584	0.879973596863785
ENSG00000067836	103.566239497895	0.233140221648258	0.257763786886127	0.904472363882724	0.365744982083542	0.763041831562578
ENSG00000067840	1.15637123397076	1.51486488637248	1.99336252537374	0.759954532650028	0.447281763217304	NA
ENSG00000067900	695.815566994565	0.509495268823969	0.225535898712241	2.25904289176611	0.0238807169550347	0.204798417927706
ENSG00000067955	1027.55674839997	0.428538189967777	0.158801226607472	2.69858236691739	0.00696355033776916	0.0925593846711647
ENSG00000067992	122.907153077367	0.19824406759504	0.2559583423666	0.774516922410376	0.438625164885559	0.811574328458359
ENSG00000068001	648.795374037986	0.0247949149213404	0.184124444215013	0.134663895535706	0.892877620296045	0.972851145096325
ENSG00000068024	495.05348337303	-0.0961811771465935	0.192607071799946	-0.499364723464013	0.617522466154464	0.892199841616209
ENSG00000068028	476.064682443782	0.333574641013092	0.227102247294016	1.46883020748462	0.141878848539806	0.532826485689563
ENSG00000068078	567.875739575705	1.03629987852924	0.179529194363729	5.77231955060012	7.81876577031505e-09	9.47526566317077e-07
ENSG00000068079	347.323345819864	-0.507374373515764	0.188123568105587	-2.69702716477817	0.00699615628858139	0.092712261163614
ENSG00000068097	865.894991244564	0.0535560812520174	0.181043094515289	0.295819519630971	0.767367915300212	0.94229133526592
ENSG00000068120	1812.73697805795	0.121357017131718	0.169380721091619	0.716474793291708	0.473698226542475	0.829314061652323
ENSG00000068137	928.975061976612	-0.200939034033174	0.189857084062722	-1.05836995772458	0.289886810261845	0.701520440029161
ENSG00000068305	761.987562629775	0.170967259750421	0.198496810338312	0.861309859130882	0.389067407084516	0.780177162762652
ENSG00000068308	1040.44366128808	-0.659919095368664	0.192291730272191	-3.43186414951149	0.000599447755613763	0.0146502030064604
ENSG00000068323	947.77899297132	-0.169658763924742	0.193257064329577	-0.877891654379109	0.380002518639667	0.7735198491193
ENSG00000068354	215.589628522415	-0.0141884262366388	0.225193340514823	-0.0630055320650342	0.949762099124938	0.988405069933279
ENSG00000068366	527.359512418191	0.324262715783191	0.209698166067376	1.54633071840507	0.122024716831582	0.49520053675856
ENSG00000068383	271.067447415478	-0.35173921415431	0.197347612120257	-1.78233326654072	0.0746949008788183	0.389592994432353
ENSG00000068394	373.118647430182	-0.234736231546808	0.205600569267555	-1.14171002727788	0.253574571425689	0.669412223139893
ENSG00000068400	865.327591369476	0.0407460290369121	0.186802499825741	0.218123574764374	0.827332829604599	0.957132676406618
ENSG00000068438	1015.91972744136	0.106563658287912	0.209741732237266	0.508070840987259	0.611403663512866	0.889330682503874
ENSG00000068489	1048.78680086579	-0.146530599092529	0.785973992029388	-0.186431867439006	0.852106103873352	0.96387470938197
ENSG00000068615	77.8541307293318	0.146818877662796	0.32019389358	0.458531160670352	0.646570880729475	0.902895869757951
ENSG00000068650	1020.79664373468	-0.281360643894974	0.166965434126092	-1.68514306789087	0.0919609720773293	0.433576120564215
ENSG00000068654	1787.83320635619	-0.318611707084141	0.163131033535983	-1.95310297604326	0.0508073944105013	0.317266359126272
ENSG00000068697	1442.41292477123	-0.16602553819728	0.16972527137404	-0.978201636404477	0.32797460728699	0.736015380057117
ENSG00000068724	506.714203650203	0.108691773065486	0.199309244704709	0.545342355927946	0.585518078163898	0.88011435703971
ENSG00000068745	1128.10230229177	3.94098436309183e-05	0.17954488383761	0.000219498560964637	0.999824865488494	0.999918496002965
ENSG00000068784	326.932834575432	0.0899361489063247	0.183249525080116	0.490785167748756	0.623578401632693	0.894064275322594
ENSG00000068796	643.37362254613	0.485477380486662	0.18795747658673	2.58291071631113	0.00979706731063351	0.115694937353798
ENSG00000068831	123.925160700691	1.25109649043325	0.243024599681342	5.14802407687825	2.63244709456768e-07	2.27868770176075e-05
ENSG00000068878	911.65837718674	-0.196454905810298	0.193724498852205	-1.01409427808187	0.310537768081661	0.722841412816948
ENSG00000068885	64.8798730031857	0.438864763309716	0.31753472314746	1.38210007069341	0.166940976790706	0.568493913076208
ENSG00000068903	206.139330832795	-0.865304835902153	0.24162105415564	-3.5812476645548	0.000341957306808712	0.00928728561861313
ENSG00000068912	1585.75379623019	1.57861536592912	0.223128146591896	7.07492707684444	1.49527370594438e-12	4.45338128150078e-10
ENSG00000068971	426.010992450299	0.117795506507812	0.197099692038024	0.597644295076257	0.550077301752085	0.865751325591451
ENSG00000068976	13.1423474215039	-0.761546631740849	0.579942496740483	-1.31314162355933	0.189135230410426	0.597856497350602
ENSG00000069011	857.813929379369	-0.799764003211413	0.241003527476129	-3.31847426295712	0.000905106630849425	0.0202998745694314
ENSG00000069020	105.359169106541	0.543380506024393	0.267301402432556	2.03283821588439	0.0420688707711736	0.286635981849966
ENSG00000069188	2.72136476836881	2.35965078261754	1.49827438192076	1.57491231985994	0.115276684547676	NA
ENSG00000069248	784.004432508135	0.301009190874011	0.183585837152184	1.63961008944545	0.101086263928918	0.452557408855785
ENSG00000069275	3793.99841622786	-0.192919368734462	0.155982546662401	-1.23680099384455	0.216160973032751	0.629183471613633
ENSG00000069329	1955.90753183906	-0.146040809773977	0.178084489214392	-0.82006473678997	0.412179203473415	0.796964454603306
ENSG00000069345	1611.85107394337	-0.017603986519852	0.15400370456839	-0.114308851005817	0.908992966403661	0.977888111034966
ENSG00000069399	438.341576232986	-0.0752854627056649	0.205904016878385	-0.365633773672961	0.714638369852772	0.926329906230253
ENSG00000069424	335.801276010285	0.822591583943294	0.224466845673882	3.664646248642	0.000247680679877029	0.0072124116825041
ENSG00000069482	654.48151001109	0.0514632536964092	0.26075966158999	0.197358952617941	0.843546648896908	0.961777766591797
ENSG00000069493	73.3911800663956	0.00680585949347518	0.281060351656292	0.0242149397927106	0.980681161393429	0.99574821413451
ENSG00000069509	201.1796481936	0.354049190665243	0.218759650643096	1.61843918485165	0.105567983071516	0.464456834885496
ENSG00000069535	468.634147300446	-0.951703636468443	0.30293668363056	-3.14159257658301	0.00168031677841428	0.0325782079107978
ENSG00000069667	1.22060824779996	-0.0408323016374967	1.87185822752093	-0.0218137789695615	0.982596502774483	NA
ENSG00000069696	7.42079975005252	0.539095135878861	0.772329680649577	0.698011677377787	0.485169891278497	0.835290312595936
ENSG00000069702	61.5605020651452	-0.169458982871626	0.438582880303327	-0.386378471395024	0.699216391896193	0.921531209928376
ENSG00000069764	2.76435445558296	0.790538036497033	1.29156173192041	0.612079172802366	0.540485376493553	NA
ENSG00000069812	181.845345020426	0.927167981405021	0.22718194451387	4.08116931734606	4.48096963399418e-05	0.00176942917772013
ENSG00000069849	1890.78452874731	0.29598479691266	0.17065047382226	1.73445048398131	0.0828381842281311	0.412832649462425
ENSG00000069869	156.504150580514	-0.191188054973067	0.224592842122587	-0.851265130118052	0.394622090384121	0.785443983672045
ENSG00000069943	131.461793098442	-0.141082274455627	0.22951673271393	-0.6146927624291	0.538757640444147	0.86048438991861
ENSG00000069956	1324.12825892111	0.502375462305686	0.186202871524448	2.69800061724465	0.00697573113223754	0.0925812291961315
ENSG00000069966	584.733621828547	0.234758348724691	0.208684095205339	1.12494605060197	0.260611896202374	0.674976408135143
ENSG00000069974	106.344133712335	0.278574805195294	0.256682035429604	1.08529139847691	0.277792614327528	0.692786236015232
ENSG00000069998	871.016314666603	-0.197079007444712	0.196446122841734	-1.00322167011404	0.315753919607719	0.725853986832397
ENSG00000070010	945.725851657644	-0.167339565853677	0.181390080010775	-0.922539787422423	0.356247086720935	0.755380523812488
ENSG00000070018	486.542929514217	0.145731735556135	0.26161529383698	0.557045933434398	0.577496046244294	0.877343088089579
ENSG00000070031	1.05070823946071	1.26460038862017	2.13761365986892	0.591594455238329	0.554122187721072	NA
ENSG00000070047	1132.38597141335	-0.142363245500366	0.200130729789658	-0.711351253503112	0.476866598169827	0.831024680475283
ENSG00000070061	895.762668042264	-0.278700490920011	0.186799432578	-1.4919771814812	0.13570512740452	0.523629401602282
ENSG00000070081	613.189234234527	0.609085639417018	0.251308894798908	2.42365332872279	0.0153652654151584	0.155738292195434
ENSG00000070087	1971.70705539493	-0.0682195827590257	0.171441825195016	-0.397916801698917	0.690691514582724	0.916825766709897
ENSG00000070159	810.006159896248	0.120101875623192	0.211676951557246	0.567382866862156	0.570454087670675	0.87507806447395
ENSG00000070182	229.51685941294	0.583292361738265	0.224168443877744	2.6020270812799	0.00926745337944129	0.111083008720015
ENSG00000070190	40.8491991567929	-0.725854217302728	0.39721110969782	-1.82737642422671	0.0676431915740705	0.369396541062483
ENSG00000070214	896.638332054473	-0.0324277426795211	0.220684379792218	-0.146941721521264	0.883178020316398	0.970881348185816
ENSG00000070269	202.568920431753	0.00212488833620068	0.241011927677507	0.00881652769917654	0.992965519802106	0.998753270299962
ENSG00000070366	557.968505149798	-0.0867411630844662	0.179064444525549	-0.484413102301221	0.628092721615584	0.895702426897341
ENSG00000070367	430.724268473282	0.21820970740056	0.22645084586225	0.96360738494789	0.335242802935247	0.741825274491978
ENSG00000070371	159.969088579849	0.506844097805099	0.218307422058523	2.32169888236428	0.0202491551789117	0.185565040895269
ENSG00000070388	5.88138950593083	2.01866310618015	0.926184096949629	2.17954844272168	0.0292909500848623	NA
ENSG00000070404	1023.14951397377	0.417423495063939	0.168909758563122	2.47128110663864	0.0134629943644617	0.142262831704973
ENSG00000070413	1548.98786988743	-0.490779032545346	0.155859522044999	-3.14885498239658	0.00163911512817288	0.0321426359086239
ENSG00000070423	1218.10676327238	-0.23374639819818	0.257283401903478	-0.908517208917629	0.363605025873047	0.761847775957475
ENSG00000070444	379.000925277985	0.101651894915412	0.201225418307012	0.505164286751886	0.613443451706266	0.890030214115199
ENSG00000070476	491.407652952947	-0.131356962308372	0.177044956869647	-0.741941282208262	0.458122912302034	0.821521590514144
ENSG00000070495	464.199881114653	-0.221505446360228	0.187760897091106	-1.1797208566422	0.238111255833569	0.653384556556523
ENSG00000070501	403.509721199411	-0.1342753077097	0.176279278850877	-0.761719179843536	0.446227625596263	0.816867573390721
ENSG00000070540	1213.16906630407	1.27682696068789	0.195468055518578	6.5321515441511	6.48315053609678e-11	1.34025789670932e-08
ENSG00000070601	11.6635947348465	1.34638327644431	0.620146127324267	2.17107423092929	0.0299255616047955	0.235491253255471
ENSG00000070610	1315.51968424477	-0.0856623958191811	0.170302912940852	-0.503000179738161	0.614964145789652	0.890596633514409
ENSG00000070614	1005.57269756215	-0.174410337050167	0.170866974613181	-1.02073755004446	0.307378798955623	0.719978998087676
ENSG00000070669	310.035564314352	-0.570193250541563	0.212167489053525	-2.68746759027589	0.00719960887040489	0.0940606149224943
ENSG00000070718	500.945135519117	0.266539287298743	0.256461246646864	1.03929654395604	0.298666841678472	0.710183959313711
ENSG00000070729	0.961397572862988	-1.06749713015349	2.22710914506829	-0.479319629447599	0.631711259726526	NA
ENSG00000070731	84.1671825698236	-0.224333829354133	0.271197071687682	-0.827198568030562	0.408124523159627	0.795437619503585
ENSG00000070748	0.869791451997151	3.43014321278093	2.62622970740205	1.30610936397263	0.191515369028013	NA
ENSG00000070756	36189.6057747501	-0.204465629096759	0.159503751051992	-1.28188602304476	0.199882631690693	0.611293120647389
ENSG00000070759	63.7996926180534	0.249448774429669	0.295781591125774	0.843354630287309	0.399030137960049	0.788282140547568
ENSG00000070761	774.751428287651	0.249126808547961	0.171223218188695	1.45498263134742	0.145674069953188	0.539256053438354
ENSG00000070770	1369.94525743872	0.115492894107109	0.173401125599663	0.666044662096088	0.505382553712689	0.84593086624494
ENSG00000070778	214.71609808801	0.16800408224345	0.230350669010312	0.729340543985696	0.46579337728121	0.824906287157385
ENSG00000070785	170.370487655939	-0.0915280751008684	0.223652884515654	-0.409241648276001	0.682362332995772	0.915381395294031
ENSG00000070814	2139.7454416949	-0.0240113480674991	0.219185631695682	-0.109548002219582	0.912767850567764	0.978579035307807
ENSG00000070831	27.4674762837669	0.878271919060299	0.441291185497923	1.99023218211195	0.046565364736744	0.303463103447595
ENSG00000070882	765.739569533378	0.107576172915622	0.20381949174303	0.527801202895999	0.597637322168718	0.884650242199369
ENSG00000070886	2.30968435112098	0.210141979498381	1.38501595766893	0.151725312863589	0.879403591528693	NA
ENSG00000070950	156.812584407826	-0.379970910026065	0.288764637645478	-1.31584986695138	0.188224438140938	0.596910273779562
ENSG00000070961	1140.39951365138	0.280259343820365	0.205579529051076	1.36326484020077	0.172799058723324	0.576617990812682
ENSG00000070985	4.16591567349321	1.18964206439519	1.09854682241581	1.08292340401026	0.278842422694527	NA
ENSG00000071051	655.179682090072	-0.295883853534793	0.164626428260888	-1.79730470168433	0.0722872602166994	0.383227317260928
ENSG00000071054	2154.93525200347	-0.0599816749127677	0.15436606762617	-0.388567745717446	0.697595930531048	0.920685086147757
ENSG00000071073	205.915451447973	0.392411999110798	0.312366667493846	1.25625439570478	0.209023750564682	0.622536499139424
ENSG00000071082	8717.01095130635	0.034969224455004	0.173531947636452	0.201514619822422	0.840296198941184	0.960982784908112
ENSG00000071127	5879.53888493558	-0.0405740279688469	0.175703855679104	-0.230922809360252	0.817374770280125	0.954848589625422
ENSG00000071189	274.833882323858	-0.0721413076731791	0.250356772673852	-0.288154008787931	0.773228851950873	0.94436930909894
ENSG00000071205	468.333704374012	-0.460999779907992	0.180747546224259	-2.55051750100118	0.0107563123494796	0.122813463680998
ENSG00000071242	456.755214507247	0.250997146532375	0.247960987086312	1.01224450459623	0.311421161822423	0.723015710954831
ENSG00000071243	123.873684231529	-0.196121613914068	0.25066548774212	-0.782403735275414	0.433977339312485	0.809019980720891
ENSG00000071246	278.847000172296	-0.0645242325070858	0.191472205296588	-0.336990073348446	0.736124383217239	0.932097068309022
ENSG00000071282	61.9187280787715	1.20921002401516	0.314927069296068	3.83965096019853	0.000123209351342903	0.00410822527855312
ENSG00000071462	1825.63983458981	-0.0224356767228921	0.199351004120471	-0.112543585229868	0.910392413218154	0.977934114198998
ENSG00000071537	3027.02946905174	0.512423281648281	0.527093253596945	0.97216816597717	0.330966894799827	0.73763035900092
ENSG00000071539	262.458383159151	0.0579987027591804	0.3097172584037	0.1872633868003	0.851454128242775	0.96387470938197
ENSG00000071553	1457.41389807804	0.224395168893765	0.166095363003212	1.35100200774073	0.176694789547371	0.582310735545088
ENSG00000071564	2222.80038735445	-0.142751124333792	0.173339848324705	-0.823533225126557	0.410204831098021	0.796477269840267
ENSG00000071575	342.983941808286	0.295711261804768	0.232264950474888	1.27316351950717	0.202960022752249	0.614686921717084
ENSG00000071626	2606.43939879447	-0.237601509195034	0.204199436302799	-1.16357573506082	0.244595989618141	0.66169238300254
ENSG00000071655	972.510550407254	-0.0634883465796856	0.224040342473316	-0.283379081993893	0.776886261628259	0.944998296367975
ENSG00000071794	540.625461242404	0.197923890170303	0.229474661975992	0.862508690353841	0.388407652969041	0.779594460854781
ENSG00000071859	1003.65735002714	-0.644374471665569	0.177943142270316	-3.62123801706666	0.000293196613833266	0.00819085993366957
ENSG00000071889	285.935554431369	-0.19366144408305	0.209006254072672	-0.926582053452399	0.354143576392943	0.753285397193038
ENSG00000071894	2296.62741761944	-0.19017934240857	0.198487491838773	-0.958142705350161	0.337990803603569	0.743065204967324
ENSG00000071909	1.17586991700734	-0.658988120527383	1.78477960709393	-0.369226608096661	0.71195882450554	NA
ENSG00000071967	285.777248573713	0.179913438593711	0.251052480250745	0.716636770184537	0.473598249934252	0.829265812450849
ENSG00000071994	1747.19078290686	0.0516536420933135	0.175933406517486	0.293597691966361	0.769065339639983	0.943057651650648
ENSG00000072042	772.001490743847	0.0650790037681865	0.19817264203131	0.328395499505449	0.742612645363667	0.934475392375312
ENSG00000072062	1196.16518124069	-0.0316695536451574	0.160021573815201	-0.197908025087484	0.843117025255481	0.961757093653323
ENSG00000072071	1323.8080310972	-0.202973312059436	0.177147572320747	-1.14578658572824	0.251883466898552	0.668190863578104
ENSG00000072110	5012.99183870399	-0.0596147323300971	0.148916269427432	-0.400323836739328	0.688918013428228	0.916609928974091
ENSG00000072121	248.516750963255	-0.112543389469451	0.206226901832014	-0.545726035108285	0.585254272793127	0.880110233763014
ENSG00000072134	963.24063043585	-0.0217650029900669	0.1658442251412	-0.131237629598113	0.895587329256528	0.973844635422708
ENSG00000072135	375.30983567527	-0.225024940044086	0.198512663385812	-1.13355458642327	0.256981431691292	0.671577759825963
ENSG00000072163	46.3228634066713	0.915744388103686	0.399729061443831	2.29091271171527	0.0219684626321411	0.194444444450683
ENSG00000072182	14.9476414200017	-0.189032890465351	0.534536099734464	-0.353639147214295	0.723609332515933	0.929569988512155
ENSG00000072195	843.030279093808	-0.269017407550434	0.18527378374031	-1.45199931754783	0.146501794998635	0.540651269193555
ENSG00000072201	55.6246506829066	-0.76485324461968	0.32038134849188	-2.38732138503083	0.0169716475037478	0.165957590392797
ENSG00000072210	1504.99077727839	-0.306039468633156	0.22419767512525	-1.36504300707929	0.172239533243989	0.576323384215384
ENSG00000072274	3107.54287549309	-0.141244018759899	0.288042440074411	-0.490358360814507	0.623880336124711	0.894064275322594
ENSG00000072310	3419.74216883868	-0.189306335068006	0.20812984768219	-0.909558802719509	0.36305523338512	0.761835032367248
ENSG00000072364	792.188969160439	0.0338031163603498	0.22602417753087	0.149555311868055	0.881115467502814	0.970231920977531
ENSG00000072401	180.13853841485	-0.10481481431484	0.229819903588526	-0.456073702400044	0.648336979948917	0.90346020847069
ENSG00000072415	282.121747110225	0.169619754867948	0.235908043169992	0.719007934569328	0.472136030846228	0.828229443349298
ENSG00000072422	21.7281639148167	-0.85058389591352	0.516707555065254	-1.64616113616938	0.099730588286348	0.44990165222995
ENSG00000072501	1355.74739914177	0.0622990815066504	0.195819173535331	0.318145973052072	0.750374212372801	0.93666004773031
ENSG00000072506	817.737370598205	-0.419485971167529	0.219550003449296	-1.91066255785511	0.056047959426554	0.333290945192354
ENSG00000072518	806.840043141912	-0.272866783101103	0.183559901100177	-1.48652718521671	0.13713973168012	0.5267364732422
ENSG00000072571	169.582284406903	0.51274547005656	0.683088403097267	0.750628275537491	0.452876399351547	0.81930856474883
ENSG00000072609	1.14482904397101	2.56734486576881	2.02237409402465	1.26947080332681	0.204273197418102	NA
ENSG00000072657	50.5697033882567	0.639970641444455	0.330902940269284	1.93401316084909	0.0531115097294416	0.323768261818885
ENSG00000072682	1155.80467588032	0.384492044199343	0.230350110977022	1.66916370288919	0.095084941354692	0.439646672727369
ENSG00000072736	297.393987189994	-0.21018543361005	0.235192220660655	-0.893675109744868	0.371495746451408	0.767720011365888
ENSG00000072756	244.015085815774	-0.117709554132582	0.242067877130792	-0.486266726208297	0.62677806735227	0.895053452367034
ENSG00000072778	6031.54171982224	-0.0965157295427179	0.172760396837167	-0.558668139861288	0.576388226876427	0.877136392367938
ENSG00000072786	825.541100738713	-0.201712249367457	0.169133412016081	-1.1926221257115	0.233017396557918	0.648903596246552
ENSG00000072803	1255.86306410342	0.118989090615129	0.186033231689192	0.639612017351424	0.522424867734679	0.853747063736988
ENSG00000072818	21.1757320960543	0.230110571788042	0.452429305656315	0.508611110976184	0.611024839269953	0.889170368495161
ENSG00000072840	1.87608676317337	-1.02078197214621	1.62284697834715	-0.629006915480016	0.529344528810962	NA
ENSG00000072849	469.217095175895	0.331771245327882	0.202418513685707	1.63903607079646	0.101205747690444	0.452746282692589
ENSG00000072864	875.265217856468	0.317544020609128	0.224078906772783	1.41710804101307	0.156451341962017	0.552817812378153
ENSG00000072952	61.4107293175299	-0.671962725430868	0.296977145602309	-2.26267487374504	0.0236557388151827	0.203606186219066
ENSG00000072954	500.940514328587	-0.073407838756804	0.251083541787998	-0.292364199716387	0.770008177497953	0.943402638935782
ENSG00000072958	486.27595783412	-0.223768760516874	0.207500423187696	-1.07840146578622	0.280854633163889	0.696628571011742
ENSG00000073008	2971.89151921784	-0.158891115989927	0.224487094037692	-0.707796217288322	0.479071815779274	0.831728271020751
ENSG00000073050	296.910840095071	0.219266237952426	0.228833663026238	0.958190482347367	0.337966715662848	0.743065204967324
ENSG00000073060	1381.46644798605	0.293269106700546	0.208693763671427	1.40526051924712	0.159943823833764	0.55880620937574
ENSG00000073111	1549.98852830905	-0.123701484078403	0.294946896099295	-0.419402562679481	0.674921951536899	0.913660155017866
ENSG00000073146	20.3630572628966	0.277969256189936	0.481954447743099	0.576754208808765	0.564105506926941	0.872191990120564
ENSG00000073150	218.282152378969	0.208467043791623	0.2181083498697	0.955795795604175	0.339175412903975	0.74444046409551
ENSG00000073169	327.703493080734	-0.360274820693735	0.234948151520988	-1.53342266521961	0.12517174776755	0.501252667543776
ENSG00000073331	531.761767838632	-0.0128182422989941	0.192229198201924	-0.0666820775350134	0.946834802605965	0.987519413360303
ENSG00000073350	2499.30122811278	-0.185508539046433	0.192894562422159	-0.961709530414022	0.336195533668898	0.741941969927673
ENSG00000073417	528.939898968167	-0.173077099209342	0.195351709200849	-0.885976887109772	0.375629982070623	0.770343151100979
ENSG00000073464	99.8110949336243	0.0544598059757468	0.246506635405314	0.220926328762722	0.825149796508631	0.957132676406618
ENSG00000073536	535.108421546508	-0.225252244372505	0.223662612743735	-1.00710727469947	0.313883225696166	0.724472868684897
ENSG00000073578	188.75264126093	0.465457060730752	0.214282127193363	2.17216931167915	0.0298428945082254	0.235156655739254
ENSG00000073584	85.4588156803437	-0.811976793533604	0.276600385483289	-2.93555915374044	0.00332947123310861	0.053724029851409
ENSG00000073598	4.42053529009998	-2.5620242854273	1.17211629212916	-2.18581065942985	0.0288294605881968	NA
ENSG00000073605	217.225291971774	0.218122549660883	0.19777586751946	1.1028774763909	0.270080376701325	0.68453084947291
ENSG00000073614	532.859052687835	-0.0399982632428264	0.203550275261133	-0.196503115466256	0.844216394415087	0.961790254813701
ENSG00000073670	115.865076824619	0.465011215561485	0.288101255401468	1.61405480484107	0.106515539291837	0.466058529989084
ENSG00000073711	111.882226818971	-0.111364939455799	0.304866138414125	-0.365291271884458	0.71489399295301	0.926329906230253
ENSG00000073712	272.215337744469	0.0752913464981187	0.220669260303131	0.341195445141257	0.732956452032036	0.931846458271175
ENSG00000073756	31.5588394415801	0.470274137442536	0.410779275458271	1.1448341373062	0.252277871268432	0.668387650744589
ENSG00000073792	2661.54322469593	0.00253014274322003	0.177426747234679	0.0142602103834629	0.98862238391574	0.997292733455255
ENSG00000073803	291.351969326822	0.126111895139263	0.223251362608766	0.564887459882007	0.572150313688382	0.875750363484154
ENSG00000073849	680.374101182711	0.0235123888873514	0.210686264536763	0.111599059098837	0.911141318093397	0.978117415229521
ENSG00000073905	65.0693189953399	0.0194622551089453	0.306557151778852	0.0634865472751561	0.949379071352874	0.988146989127246
ENSG00000073910	39.7433207722761	1.34515211163521	0.380997575534971	3.53060543691502	0.00041460972980564	0.010809380077366
ENSG00000073921	1186.93850926315	-0.125109838151363	0.17227556730109	-0.726219278283994	0.467704355466942	0.825648074569531
ENSG00000073969	925.313855501362	-0.100486341094478	0.188939136266035	-0.531845032640503	0.594833330245524	0.883368386872987
ENSG00000074047	73.5536848745605	0.540127870284119	0.291514915523263	1.85283099259124	0.063906586516352	0.356541383479936
ENSG00000074054	761.82414765316	0.0200379956194332	0.177455366025477	0.112918510542851	0.910095160898948	0.977890726943309
ENSG00000074071	1360.59699690882	-0.0706463754672941	0.189658434796453	-0.372492663155815	0.709526073587607	0.92521371394928
ENSG00000074181	1264.18547055187	0.331568418425963	0.188904695991623	1.75521533059542	0.0792224825839141	0.403782777271056
ENSG00000074201	1078.81272363093	0.152422515863399	0.160854399610748	0.947580645802954	0.343342982911306	0.746782405300699
ENSG00000074211	757.428311871513	0.00248704471298455	0.205843610099461	0.0120822050865841	0.990360029641496	0.998293454781603
ENSG00000074219	398.5679458395	-0.19153243652478	0.186503892652113	-1.02696213897287	0.304438292360419	0.716415883357584
ENSG00000074266	194.80764705092	-0.138046961310477	0.211026888938468	-0.654167637142818	0.513003809245508	0.849783719963275
ENSG00000074276	9.46044031185566	-1.78672016835343	0.711064657872561	-2.51273938111217	0.0119797798936722	0.131567932682254
ENSG00000074319	947.084578562667	0.202016918761976	0.166111168991559	1.21615494002238	0.223925905069702	0.638846174465894
ENSG00000074356	799.817577587678	-0.117162132357365	0.197677060348376	-0.592694631086098	0.553385535171469	0.867599897792378
ENSG00000074370	652.938236935609	0.123929730612646	0.166451893836049	0.74453782264991	0.456551168091065	0.821316044412096
ENSG00000074410	38.4152383260902	0.909877882315539	0.38282204632595	2.37676458565511	0.0174652306767827	0.168779898425331
ENSG00000074416	613.213258716267	-0.274463885811808	0.219767187540483	-1.24888473517571	0.211707235558653	0.625440226625424
ENSG00000074527	158.790507033347	-0.185125909856341	0.246608319889239	-0.750688013849202	0.452840438230859	0.81930856474883
ENSG00000074582	398.412127944639	-0.0745144163536901	0.213365094546576	-0.349234332410564	0.726913393337466	0.930118848592875
ENSG00000074590	329.309543041499	-0.320393543698421	0.212830595550806	-1.50539231856793	0.132223242788132	0.516642048369969
ENSG00000074603	472.184788549378	0.395589534341634	0.253348769419716	1.56144249387007	0.118419382214561	0.489823302814582
ENSG00000074621	327.909122477075	0.03313362920681	0.196556919066828	0.16857014937004	0.866134761856677	0.968123957294007
ENSG00000074657	461.465189431501	0.357149376322299	0.220791407960986	1.61758729481633	0.105751568980376	0.46449375201411
ENSG00000074660	33.2567983586545	-0.157772699341718	0.383255264687484	-0.411664793360035	0.680585133446301	0.914874691318728
ENSG00000074695	1929.99026450868	0.706937022957712	0.258682293878169	2.73283885170223	0.0062791045575283	0.0855984680255138
ENSG00000074696	1001.69983820772	-0.219535253956327	0.189486091224458	-1.15858241909837	0.246626438531065	0.663863952805154
ENSG00000074755	433.85473984354	-0.208188392653438	0.189457138900784	-1.09886802820591	0.271825634015996	0.6863635612567
ENSG00000074800	42055.4303651802	0.273092848400787	0.202833718663321	1.34638782052844	0.178177476754538	0.583911716063173
ENSG00000074842	2045.74970884741	0.226725765518518	0.207892885873046	1.09058934155627	0.27545362158513	0.690311607202384
ENSG00000074855	339.8668607708	0.0216110727476418	0.190343757790442	0.113537071026172	0.909604774650514	0.977890726943309
ENSG00000074935	633.251547309992	0.220635981919128	0.175801682478744	1.25502770399143	0.209468703103108	0.62255004893873
ENSG00000074964	852.932863822373	1.10932330003362	0.170332991154399	6.51267433581364	7.38244534612325e-11	1.49108424852963e-08
ENSG00000074966	6.63703638902989	1.20186875479745	0.851573932256702	1.41134986555125	0.158141477840567	0.555772409722887
ENSG00000075043	559.710096801743	-0.147371651824952	0.199680173304972	-0.738038481165935	0.460491065379301	0.822833943547395
ENSG00000075073	0.873626864408688	0.034076713045131	2.25893726942914	0.015085285238462	0.98796414030639	NA
ENSG00000075089	216.380400266088	0.0904783387366124	0.217420754708949	0.416143982471827	0.677304647513556	0.914175805765275
ENSG00000075131	169.155411064813	-0.148255752133313	0.234035154501062	-0.633476421306785	0.52642257363235	0.854178152252927
ENSG00000075142	639.4071111452	-0.0297864092515225	0.193505378935151	-0.153930652550515	0.877664414893002	0.969810396705873
ENSG00000075151	1453.17373215582	0.468925884669663	0.217588305638534	2.15510609953763	0.0311535325252723	0.240311621393365
ENSG00000075188	306.920369528184	0.207074612873231	0.193792045562583	1.06854031223051	0.285276856315267	0.69841085463964
ENSG00000075213	307.321359261073	2.53474039557441	0.216788641523895	11.692219563519	1.39687564422359e-31	6.13647470507425e-28
ENSG00000075218	288.590594251645	0.81941129665309	0.882801425410587	0.928194351602893	0.353306763872114	0.752974659383601
ENSG00000075223	69.3127362525239	0.341078303849929	0.317104739972945	1.07560140500905	0.282105558788235	0.697189662014943
ENSG00000075234	321.159815228814	-0.179764668725234	0.184637684067452	-0.973607688122661	0.33025136755412	0.737056401020378
ENSG00000075239	469.457958661059	0.160994292660469	0.188231334155581	0.855300172963766	0.392384991822289	0.78399593419539
ENSG00000075240	407.683019639174	0.0156520945402053	0.196707399030591	0.0795704412611907	0.936578905107909	0.98569321818802
ENSG00000075275	1216.47990523301	-0.133625297721238	0.188443512691608	-0.709100015238617	0.478262413515134	0.83165695261149
ENSG00000075290	1.65074344332463	-0.393535066072474	1.50952620580676	-0.260701049480722	0.794323056669891	NA
ENSG00000075292	805.939869392765	0.0433322684531575	0.198349432694854	0.218464292357322	0.827067376954336	0.957132676406618
ENSG00000075303	178.596186373494	0.398487993439681	0.254104010775156	1.56820820035101	0.116832551263424	0.487557160279184
ENSG00000075336	280.895318288795	0.173707131001868	0.206089551687645	0.842872089241785	0.399299984806163	0.788282140547568
ENSG00000075340	1.15620740825018	1.43228469847747	1.91575611875254	0.747634150535882	0.454680859990426	NA
ENSG00000075391	257.321278031299	0.228134850679533	0.238961916434506	0.954691249900732	0.339733856125187	0.74458444738948
ENSG00000075399	222.082975963801	-0.0330435808299275	0.20270813880449	-0.163010627125326	0.870510067356278	0.968576642180606
ENSG00000075407	231.38874150853	-0.196382765673655	0.234772123088179	-0.836482471131784	0.402883533917099	0.791178973847929
ENSG00000075413	1180.55912172461	-0.104008554991128	0.167467956697647	-0.621065408822708	0.534556587693738	0.857170920063908
ENSG00000075415	6604.01165073193	0.0956391579758878	0.179068185590148	0.534093522312149	0.593276831188687	0.882806374599679
ENSG00000075420	970.637088479274	0.385222699833312	0.226517006996438	1.7006347776764	0.0890115894161819	0.426982884663828
ENSG00000075426	773.649320974584	-0.198025037542909	0.179123035485876	-1.1055252441751	0.268932062070717	0.683889174342495
ENSG00000075539	424.289058580366	-0.428094438039784	0.21951281873974	-1.95020245513472	0.0511519932975351	0.318098671323859
ENSG00000075568	1410.50804210369	-0.0370559776596868	0.180569464302402	-0.205217298521907	0.837402354792213	0.959875954944437
ENSG00000075618	3894.34364074035	-0.462481861958727	0.212525775984495	-2.17612127195558	0.0295461937137567	0.234183904347376
ENSG00000075624	27953.2103464315	-0.330075313673638	0.197664424630561	-1.66987718852573	0.0949436644635501	0.439270687718142
ENSG00000075643	1625.69258532083	0.331841164318956	0.170570302631312	1.94548030460046	0.0517171979143795	0.319316444747532
ENSG00000075651	167.039755626108	0.45679245714762	0.258114102595347	1.7697307220123	0.0767720094601256	0.396076849745545
ENSG00000075673	6.93674849576003	0.521015112120575	0.82786826976338	0.629345429882813	0.529122935458465	0.855101028202761
ENSG00000075702	126.7797845527	-0.0851486038010506	0.332984306019668	-0.255713564458564	0.798172020405347	0.950712678862944
ENSG00000075711	946.968327197205	0.0422933122100895	0.178271137637552	0.237241500618441	0.812469442313069	0.953834497054659
ENSG00000075785	2740.39733244181	0.193350212935968	0.149717177259018	1.29143640346266	0.196552394307557	0.60734040356936
ENSG00000075790	4.20781166920021	0.15267044693384	1.02301816507949	0.149235323619085	0.88136794785583	NA
ENSG00000075826	134.822161688814	0.0229937475615085	0.236681890624842	0.0971504304820481	0.922606932500303	0.982191264867037
ENSG00000075856	1743.93503233898	0.0875036584015952	0.163911156699649	0.533848092853967	0.5934466370514	0.882842807988125
ENSG00000075886	2.03256690730519	1.70016686108233	1.55030637412935	1.09666507824116	0.272787827560708	NA
ENSG00000075891	94.8122336886399	0.443390692530957	0.267982311395499	1.65455208674793	0.0980153893966103	0.446779623461568
ENSG00000075914	543.737017897505	0.0233018229313693	0.205273659493711	0.113515893801675	0.909621563094709	0.977890726943309
ENSG00000075945	241.669285017166	-0.714629593988317	0.235882343749131	-3.02960188808514	0.00244876290977276	0.0436406306800476
ENSG00000075975	749.518998845273	-0.0966059603621922	0.163963961828916	-0.58919020548548	0.555733686783374	0.869031175571882
ENSG00000076003	1181.49286226366	-0.0444949647997876	0.210704135520707	-0.211172717088958	0.832752499302402	0.959234802867375
ENSG00000076043	672.602310703254	0.0297190619800878	0.177462895911325	0.167466341780752	0.867003128876493	0.968232507497159
ENSG00000076053	198.183821532574	0.0411824387111225	0.210266439224742	0.195858354109972	0.844721034488083	0.961823043110721
ENSG00000076067	679.230205037729	0.420216993501973	0.229964035828633	1.82731613657674	0.0676522503926005	0.369396541062483
ENSG00000076108	1699.09910895695	-0.0916145286999675	0.174710362242838	-0.524379478834967	0.600014626725298	0.88577100489189
ENSG00000076201	879.999473904584	0.0526307676477428	0.193624901325638	0.271818176729389	0.785761828252599	0.946815253792407
ENSG00000076242	133.064791663998	0.00507733879323132	0.235364851078293	0.0215722048979283	0.982789205649098	0.996171157162997
ENSG00000076248	911.484281387276	-0.255270367847075	0.2145698392703	-1.18968429447115	0.234170500571882	0.6497737651159
ENSG00000076258	20.6316942313901	0.53509297268014	0.471904939784642	1.13389991832748	0.256836531393695	0.671577759825963
ENSG00000076321	162.820290245206	-0.32616853531333	0.241792543328863	-1.34896027322773	0.177349726665015	0.583283481949228
ENSG00000076344	1.32962411360238	0.914841545640731	1.73914313957003	0.52603004596097	0.598867331165693	NA
ENSG00000076351	352.572923461754	-0.308266601969107	0.195927833421341	-1.57336809470139	0.115633610250984	0.485521830056721
ENSG00000076356	73.4968211079418	0.83946060882406	0.288814919140192	2.90656940895972	0.00365415820042818	0.0574665063753526
ENSG00000076382	547.821111078577	0.202448991480762	0.311780052477968	0.649332726297709	0.516123336990714	0.851413412570101
ENSG00000076513	407.052829609519	0.0899164674979737	0.193699881292793	0.464205072805687	0.642500827113997	0.901358853154588
ENSG00000076554	996.286084079662	-0.0779180451616076	0.199604110329178	-0.390362929065482	0.696268196080123	0.919980806189933
ENSG00000076555	88.0642996537285	-0.500737693031209	0.276377599428056	-1.81178827107353	0.0700189180996263	0.376995235616722
ENSG00000076604	1230.18079939435	-0.318173866938883	0.199234344203537	-1.59698303126813	0.110269489742466	0.475148473211037
ENSG00000076641	13.2425337118876	-0.562902429200997	0.59233952335056	-0.950303680593433	0.341957969265442	0.745796876744737
ENSG00000076650	247.726831668917	0.422438466405362	0.195516655304424	2.16062649878914	0.0307242027749412	0.238222628457212
ENSG00000076662	130.94470632678	0.112613286176632	0.237585279367277	0.473991008519287	0.635506319091052	0.898400405395653
ENSG00000076685	1524.53935448757	-0.430064233857999	0.190003362932853	-2.26345590530407	0.023607599855061	0.203449114592022
ENSG00000076706	1212.00425016265	1.70056478433131	0.251613795106345	6.75863095508165	1.39301709427722e-11	3.22080215534728e-09
ENSG00000076716	543.026098305388	0.632115125285403	0.211535009010395	2.98822936327452	0.00280598888963741	0.0485781643041463
ENSG00000076770	27.692572874733	-0.4049151363804	0.454159127450714	-0.891571063766283	0.372622885683821	0.768361584045458
ENSG00000076826	382.865975339473	-0.127122998701303	0.20539771748664	-0.618911447784573	0.535974696550754	0.858059971621213
ENSG00000076864	379.931178306973	0.649845319573428	0.177784977504352	3.65523189133074	0.000256949615927705	0.00741398793281055
ENSG00000076924	1592.74222611057	-0.190930578419881	0.19328180746253	-0.987835228397764	0.323233351405503	0.731940264290914
ENSG00000076928	1756.02006694192	0.0354964115107147	0.190578177080347	0.186256433210343	0.852243670833593	0.96387470938197
ENSG00000076944	797.926981200241	0.00625584315296748	0.186467744476996	0.0335491973183557	0.97323663410486	0.993924254521303
ENSG00000076984	1024.29729417505	-0.248419233584157	0.178355507194705	-1.39283186424384	0.163670640317496	0.564711382704567
ENSG00000077044	1055.92555298282	0.150773207029177	0.168656036713946	0.893968635613675	0.371338672668306	0.767703357191435
ENSG00000077063	51.0519869867852	-0.0535716794160991	0.32730400399209	-0.163675600550838	0.869986526421735	0.968449714455225
ENSG00000077097	981.579903739166	-0.252967999419298	0.176438426292367	-1.43374663181431	0.151644579617679	0.547166027318658
ENSG00000077147	1058.03911693617	0.0263955918429752	0.183388922667101	0.143932313135893	0.885553919156094	0.971815444315854
ENSG00000077150	2932.18672086428	0.575674005648065	0.191483332054838	3.00639225080541	0.00264367728187807	0.0464082889082532
ENSG00000077152	321.556177015298	0.459905757278758	0.257548260484287	1.78570709976439	0.0741466952192864	0.38842612501561
ENSG00000077157	109.764211356848	-0.233193985610312	0.304702490743567	-0.765316965546449	0.444082823956515	0.81550714022371
ENSG00000077232	1688.83106633913	0.0468607110298077	0.240573212806033	0.194787734192127	0.845559125061763	0.962129440237343
ENSG00000077235	1809.28119269487	-0.181136713618205	0.15963479004936	-1.13469447081176	0.256503354808468	0.671516811094215
ENSG00000077238	942.482108220709	0.106984435990849	0.168224596246007	0.635961912694374	0.524801247094558	0.853938857992394
ENSG00000077254	644.34130239289	0.210751498936055	0.177155014970293	1.18964455491929	0.234186126082677	0.6497737651159
ENSG00000077274	8.25011079039512	-4.5538662201654	1.21815266665824	-3.73833784944052	0.000185240907480824	0.00575097743154246
ENSG00000077312	777.622019842546	0.230455238348311	0.300777772680241	0.766197702359178	0.443558675304538	0.815123723326849
ENSG00000077348	774.277440573232	-0.27433227273979	0.21650090588554	-1.26711835970249	0.205112971681731	0.617213416531782
ENSG00000077380	861.374396787272	0.0115651914059073	0.1788970857648	0.0646471760926967	0.948454922152024	0.987863783537157
ENSG00000077454	112.807013611586	0.0963104859925964	0.240237030317816	0.400897754460187	0.68849540325677	0.916463997123549
ENSG00000077458	187.468230119526	0.843433103678088	0.2358425854682	3.57625448348815	0.00034855235941123	0.00943722967576908
ENSG00000077463	465.409047789593	-0.418018791710428	0.192840216851858	-2.16769509252084	0.0301818931109448	0.236977759493084
ENSG00000077514	201.175876599447	-0.193686072340857	0.27202282568525	-0.712021396928526	0.47645152630121	0.830740843437672
ENSG00000077549	2497.19782556411	0.243090552949951	0.154390209173287	1.57452052336497	0.115367160610094	0.485390531543031
ENSG00000077585	215.765280186854	0.401758364647185	0.238559130923487	1.68410390787365	0.092161589268805	0.434288937149756
ENSG00000077616	0.881169816276319	2.22100251993065	2.47471013138342	0.897479867142687	0.369462911717613	NA
ENSG00000077684	373.893230942159	0.056479267901292	0.190659758796159	0.296230669009058	0.767053928856685	0.941971600941343
ENSG00000077713	308.823200273768	0.069054431666298	0.186748436228688	0.369772476069012	0.711552024849578	0.925593737500846
ENSG00000077721	737.72330299625	0.105847678870021	0.176928729300838	0.598250376229426	0.549672882528275	0.865446446763433
ENSG00000077782	935.695786025609	0.0949770244161847	0.169096200978683	0.561674501653399	0.574337810105495	0.876162596523377
ENSG00000077800	3.72520200780295	-0.0196241806303902	1.07637458711266	-0.0182317390853973	0.985453982712051	NA
ENSG00000077935	2.88251644293578	-0.0757406004974401	1.35719627185272	-0.0558066670740599	0.95549582366628	NA
ENSG00000077942	445.792625671742	1.54945159621255	0.296595484588412	5.22412402320535	1.74981473746943e-07	1.56876247789861e-05
ENSG00000077984	2.50254561422849	0.538125291758266	1.26831256032916	0.42428444579829	0.671358381397715	NA
ENSG00000078018	155.75342883546	-1.56807400765974	0.239203118880439	-6.55540786842128	5.54899998226713e-11	1.18911009376095e-08
ENSG00000078043	399.443921566039	0.513352471999997	0.202411733932168	2.53617941029067	0.0112069302564267	0.125832701895163
ENSG00000078061	516.657260009974	-0.0499546765560528	0.188982979596276	-0.264334262602753	0.791522361140402	0.948617578090243
ENSG00000078070	210.322620696345	0.269968383728403	0.221931896979586	1.21644697045615	0.223814700367792	0.638660590266781
ENSG00000078081	733.886662769555	0.583817735083113	0.243837064857438	2.39429446636608	0.0166523735815812	0.164022146062525
ENSG00000078114	440.052282633446	0.320038251499837	0.278915483984734	1.14743809460702	0.251200604498779	0.667286019992826
ENSG00000078124	273.882941704082	-0.0264929509163064	0.242669474715321	-0.109172984972196	0.913065287080823	0.978614408330846
ENSG00000078140	1484.66052413572	0.0868441993663914	0.168647553133779	0.514944911756308	0.60659151570873	0.887491810618472
ENSG00000078142	527.997777347974	0.848310334142379	0.199064798146428	4.26147838312619	2.03079000263095e-05	0.000917353262885117
ENSG00000078177	81.1224576374462	-0.15721521430391	0.32193435108996	-0.488345570367475	0.625305088301061	0.894181283765427
ENSG00000078237	129.882803838649	0.185733864703925	0.266484902517044	0.696977063051613	0.485817148276678	0.835384059553561
ENSG00000078246	682.196383408564	-0.0665274232832758	0.208898704648016	-0.318467380615746	0.750130434108375	0.93666004773031
ENSG00000078269	632.612740038706	-0.0608734001002126	0.17553988687753	-0.346778166392933	0.728757981171554	0.930537202536186
ENSG00000078304	1514.31901469062	0.157228785250541	0.207936866483459	0.756137129069645	0.449566982872145	0.818512350965994
ENSG00000078319	318.68280277997	0.383159960711976	0.216548415484544	1.76939627960161	0.0768277660643637	0.396187904324543
ENSG00000078328	2.30882012511553	-1.19838119095032	1.41849437758573	-0.844826183230957	0.398207893407146	NA
ENSG00000078369	9315.36773945121	0.614975087715356	0.150186523957328	4.09474213472099	4.22638514319642e-05	0.00169170933339972
ENSG00000078399	821.246268232877	-0.582441196446352	0.186701186749422	-3.11964378259719	0.00181069865722848	0.0345093240833177
ENSG00000078401	2.8497290955879	-0.746183845307774	1.23186220841385	-0.605736453485785	0.544689773234985	NA
ENSG00000078403	451.673561181204	0.0630899541701569	0.192272791189455	0.328127312137429	0.742815404091643	0.934475392375312
ENSG00000078487	39.8316698485916	-0.239849054686446	0.378857776310476	-0.633084681598006	0.526678345044967	0.854279203652377
ENSG00000078549	0.898968254926477	-0.878833289721188	2.01493335849155	-0.436159978203503	0.662720663065645	NA
ENSG00000078618	2774.82124573393	-0.0312567716140343	0.162657484005286	-0.192163132272589	0.847614423852412	0.963043468887832
ENSG00000078668	910.822543225526	-0.0807923582671621	0.165192147879456	-0.489081105272134	0.624784277795386	0.894170738567541
ENSG00000078674	830.66596922118	-0.162787127747476	0.200806869866186	-0.810665132402866	0.417558002000134	0.800317030517273
ENSG00000078687	256.802491681648	-0.367061774880426	0.190410752772067	-1.92773658806875	0.0538878986727405	0.325737239586308
ENSG00000078699	306.390201684826	-0.00797202903472282	0.189821817987645	-0.0419974327463331	0.966500744684778	0.991780398205136
ENSG00000078747	1107.90775593574	0.244236815133693	0.19386114902453	1.25985436670856	0.207721903155206	0.620341482366295
ENSG00000078795	7.23720713132381	-0.972258337806998	0.766835727465504	-1.26788346315115	0.204839570448881	0.617016729021144
ENSG00000078804	199.204937717542	-0.405575949618776	0.242066933516172	-1.67547026653964	0.0938420001424078	0.437367510404306
ENSG00000078808	3080.67957105082	0.7469387618548	0.167829275217103	4.45058682931548	8.56359600612221e-06	0.000441288882755365
ENSG00000078814	8.28676063700497	0.146469236916351	0.778547192191463	0.188131481797613	0.850773582794656	0.963774199802661
ENSG00000078900	277.550393305974	0.515946295084233	0.297023116414717	1.73705771224838	0.0823769845722344	0.411814615335222
ENSG00000078902	488.32412711134	-0.248772966155974	0.181651112801626	-1.36950972839703	0.170839995931693	0.574341889953257
ENSG00000078967	195.574760050788	-0.2176488852686	0.214768259911187	-1.01341271451658	0.310863068816247	0.722841412816948
ENSG00000079101	5.66786063167372	0.994306045699505	0.854452611199646	1.16367605724033	0.244555315871584	NA
ENSG00000079112	1.89056376545369	1.14041672958311	1.46982089121108	0.775888229921296	0.437814982774992	NA
ENSG00000079134	215.421385077919	0.884007726132792	0.224755011568621	3.93320584917365	8.38203965059595e-05	0.0029815627680217
ENSG00000079150	34.1474400960096	0.086480152701811	0.374422593347823	0.230969375882386	0.817338593319397	0.954848589625422
ENSG00000079156	356.525121264654	0.0121736429357443	0.205160252633924	0.0593372389605416	0.952683500953346	0.988991702781536
ENSG00000079215	397.485767182836	0.812241634840284	0.282364082742425	2.87657561454521	0.00402015864219321	0.0610563765433181
ENSG00000079246	5516.72438848767	-0.182238880550916	0.163714151411017	-1.1131528886186	0.26564277219259	0.679334831956565
ENSG00000079257	8.86979930757728	-0.17220927577867	0.683088052693938	-0.252104066378437	0.800960626945039	0.951176094692075
ENSG00000079263	23.3563347753784	0.101787726105838	0.44226456134648	0.230151214910695	0.817974269129088	0.954848589625422
ENSG00000079277	403.916779381316	0.0692152474388244	0.18309842550668	0.378022078820656	0.705414192336431	0.92348214220584
ENSG00000079308	165.007005873109	0.521183980591424	0.265624846106921	1.96210553429039	0.0497501987614996	0.314351130038501
ENSG00000079313	701.638653445413	-0.0734978821749579	0.192189040870482	-0.382424938706514	0.702146195196105	0.922778698357479
ENSG00000079332	941.605546882414	0.0324591248121355	0.184444195104987	0.175983444714318	0.860306948664441	0.966452861850526
ENSG00000079335	67.9481697773887	0.499008384397956	0.321664540752333	1.55133165511759	0.120822224531268	0.493870960566704
ENSG00000079337	25.981091072315	0.190058987987142	0.42746081128239	0.444623186431901	0.656592088468997	0.906193800624802
ENSG00000079385	25.4628687934779	0.886759291284837	0.476776317882003	1.85990632929109	0.062898779721645	0.353682077381376
ENSG00000079387	226.420801391426	-0.170456677945534	0.220610764724456	-0.772658025814993	0.439724793921523	0.812474609194856
ENSG00000079393	9.13227217509108	1.59063114137279	0.744359911026074	2.1369113486783	0.032605202779972	0.246019903225719
ENSG00000079432	694.544537960811	0.0649400693154117	0.177537267298772	0.365782746932373	0.714527195000953	0.926329906230253
ENSG00000079435	67.7634872936434	0.966842209969837	0.363922925361619	2.656722461244	0.00789043722991156	0.0998924805504366
ENSG00000079459	2129.30116584241	1.21052425198427	0.178301461091503	6.78919984487979	1.12757159645154e-11	2.64348416261959e-09
ENSG00000079462	672.013707089304	-0.118360510184189	0.217428611060023	-0.544364927905072	0.58619037538031	0.88011435703971
ENSG00000079482	133.890468578686	-0.258094381513361	0.27810911227786	-0.928032812011918	0.353390549500584	0.752974659383601
ENSG00000079616	1371.65700800729	0.25055094845258	0.298837862262191	0.838417684278422	0.401796160849042	0.790368536711
ENSG00000079691	535.829882846953	0.486657601726985	0.173495845087128	2.80501012276455	0.00503149995592965	0.0725295465345331
ENSG00000079739	1291.50877215377	-0.610748283110736	0.202567079492871	-3.01504215117161	0.00256943544448417	0.0453314454121243
ENSG00000079785	1506.37657137618	-0.365957104930482	0.167773796872263	-2.18125304280446	0.0291647054957152	0.231783140711863
ENSG00000079805	3241.02216541823	-0.195939326049606	0.159263373815133	-1.23028491332254	0.218590431815173	0.631371189063802
ENSG00000079819	1110.81728566017	0.250499165011222	0.186175902005821	1.34549725454474	0.178464707307684	0.584346447849601
ENSG00000079931	28.9604567456909	1.85264501773704	0.43579341084431	4.25120015960706	2.12628032368154e-05	0.000955575392525118
ENSG00000079950	562.635815387958	0.266390211090839	0.196156603686685	1.35804865135377	0.174448247063683	0.578924381001517
ENSG00000079974	456.894648990277	0.0764315173856007	0.19436255484766	0.393241987611797	0.694140760888275	0.918758771492074
ENSG00000079999	1306.877213766	0.0891831669952061	0.178744613295562	0.498941844181553	0.617820354398289	0.892277411645166
ENSG00000080031	535.382500787462	0.0652409236709386	0.20052135082083	0.325356493978702	0.744911278545627	0.935391309856958
ENSG00000080166	1.51348714818026	-0.141674024761522	1.66320852564495	-0.0851811559266652	0.93211737151759	NA
ENSG00000080189	780.151911168469	0.0414243115282029	0.164532519914372	0.251769750744482	0.801219039691376	0.951192587794042
ENSG00000080200	181.524025043826	0.0224289006369091	0.268094981310511	0.083660277888349	0.93332654003513	0.984891542247016
ENSG00000080298	146.811846720486	0.148867847636453	0.30324565525872	0.49091502237499	0.62348655158748	0.894064275322594
ENSG00000080345	348.488702054384	0.223492862012177	0.252963537603882	0.883498326000431	0.376967086589807	0.77105259886785
ENSG00000080371	793.75068596316	-0.0122342702812605	0.163961119341741	-0.0746168989964064	0.940519528151692	0.986217024471659
ENSG00000080493	2.07706816572955	-2.4241662479701	1.5800351361369	-1.53424831671595	0.124968575181319	NA
ENSG00000080503	334.958705926246	-0.228534777822646	0.226641447181882	-1.00835385876814	0.313284615549903	0.724039986158439
ENSG00000080546	119.838910940553	0.570727551770375	0.252798330931003	2.25763971490043	0.0239681305130968	0.205171203516777
ENSG00000080561	160.282169035606	-0.143768171139946	0.231011821038105	-0.62234118796991	0.533717543418154	0.856952181372789
ENSG00000080603	60.9720012368953	-0.349187945589902	0.296099790237794	-1.17929143181585	0.238282148893161	0.653384556556523
ENSG00000080608	415.646139740801	-0.007378927136777	0.182406747256052	-0.0404531479661708	0.967731858947041	0.99212276694384
ENSG00000080618	1.09440524395086	-3.4471005921828	2.46154000231449	-1.4003837390177	0.161398436791161	NA
ENSG00000080644	5.28494130691908	0.329442311756601	0.871827590555531	0.37787552874609	0.705523062190929	NA
ENSG00000080802	251.96658652574	-0.122873963161025	0.216879308743899	-0.566554568403388	0.571016848887333	0.875499321261609
ENSG00000080815	793.209690761804	-0.127583803199848	0.187117985761644	-0.6818361296512	0.495342575807101	0.840792284175009
ENSG00000080819	997.694611183208	-0.56458617534024	0.17521040635573	-3.22233243494658	0.00127151514533899	0.0261628385642818
ENSG00000080822	1222.14947415075	0.0940642587331995	0.177652202902032	0.529485462024201	0.596468726837077	0.884461257179128
ENSG00000080823	133.252351832384	0.247105837082995	0.235399564027819	1.04972937440867	0.293842554410431	0.705864848407394
ENSG00000080824	18198.5102274686	0.169179969093289	0.177184705422084	0.954822645048698	0.339667393656173	0.74458444738948
ENSG00000080839	132.253969971294	0.301566442915322	0.313700123440679	0.961320765856661	0.336390909856287	0.741941969927673
ENSG00000080845	893.177951754795	0.0487490324744112	0.169943671495142	0.286854061969615	0.774224066091994	0.94436930909894
ENSG00000080854	123.818485196549	0.148676494895628	0.24535008572351	0.605976942935225	0.544530064189235	0.863448026152529
ENSG00000080947	45.4280665223524	0.554119786504091	0.347297433238586	1.59551938330458	0.110596139013846	0.476322390870417
ENSG00000080986	319.504429933889	1.18167874031142	0.318873637086598	3.7057900148406	0.00021073284127097	0.00635635379030834
ENSG00000081014	199.065988774497	0.0869041801541891	0.225140295230279	0.386000116351013	0.699496582635086	0.921682209812817
ENSG00000081019	239.737754048865	-0.0813255122317318	0.225375653008172	-0.360844266655472	0.71821586906339	0.927636108135384
ENSG00000081026	147.144954364859	0.27668758117341	0.239789961970641	1.15387474479556	0.248551524640767	0.666146766116566
ENSG00000081041	58.0070765144754	0.179766743847097	0.401793814520389	0.447410431297157	0.654578745527378	0.905387153171888
ENSG00000081052	168.934035547515	0.549012573278139	0.263730149378479	2.08172093547883	0.037367967216195	0.266421533683383
ENSG00000081059	393.392428241224	0.111357023445446	0.249688446178926	0.445983885716712	0.655608886075661	0.905892890457252
ENSG00000081087	160.299836081386	0.524170883719168	0.28442100946253	1.84294010034523	0.0653377566031728	0.361522008982153
ENSG00000081148	4.21380234936828	0.648797861972409	0.995174677437277	0.651943700620639	0.514437492033127	NA
ENSG00000081154	1337.98660889303	-0.0230756224956788	0.169960997893091	-0.135770104798948	0.892003025096528	0.972851145096325
ENSG00000081177	594.292221343774	0.00911259437846577	0.194947966214431	0.046743726315372	0.962717479854352	0.991085353201812
ENSG00000081181	552.832897493004	0.22551804926928	0.272963699606119	0.826183296880492	0.408700121840681	0.795674212729162
ENSG00000081189	53.6209765772452	-2.11784746746958	0.337313610034736	-6.27857105217749	3.41698868449005e-10	5.88147041790088e-08
ENSG00000081307	501.58209370335	-0.173092853738107	0.173338225619425	-0.998584432946391	0.317996044302103	0.727013594909779
ENSG00000081320	178.159824084264	-0.146980725400117	0.225885970329809	-0.650685499349584	0.515249525595802	0.85069667046598
ENSG00000081377	348.777344474035	-0.459509689890608	0.205500447595783	-2.23605201480855	0.0253483641622629	0.212510236192407
ENSG00000081386	50.0891982841676	-0.55907142862711	0.351884795682646	-1.58879109153474	0.112107565172268	0.479072774839451
ENSG00000081479	1.91408870334494	0.176864944004068	1.41075803683857	0.125368730417026	0.900231642282888	NA
ENSG00000081665	4.00169446724848	0.345574790433062	1.01990202344693	0.33883136074692	0.734736774808624	NA
ENSG00000081692	356.559116912279	0.0747520395346652	0.242600832699781	0.308127712105469	0.757985155195475	0.938901243953894
ENSG00000081721	324.463613902064	-0.293156128491378	0.189167894998974	-1.54971396437523	0.121210184923403	0.493870960566704
ENSG00000081760	410.118201980811	-0.179944319728433	0.185945758228219	-0.967724789438751	0.333181834285514	0.739880095041709
ENSG00000081791	777.715879741388	0.0938869905885897	0.17326313413215	0.541875171881519	0.587904501662114	0.881143081162618
ENSG00000081803	175.680475698122	0.761864316579255	0.283018099433382	2.69192789473376	0.00710403025096198	0.0935772260643958
ENSG00000081870	210.463955098367	0.237238156653041	0.22376330997298	1.06021919626451	0.289044889925258	0.701145334865632
ENSG00000081913	335.587602258106	0.246809660472497	0.231168258669952	1.06766241132126	0.285672819848812	0.698608752261988
ENSG00000081923	284.419749896314	-0.288286125215467	0.26164626706309	-1.1018163127317	0.270541536997289	0.685008053042704
ENSG00000081985	0.896022007812169	-0.891098380777832	2.11278469695662	-0.421764878390791	0.673196643693465	NA
ENSG00000082014	463.362011260725	0.0241816396315044	0.210737972417106	0.114747424748125	0.908645322649884	0.977864613841739
ENSG00000082068	362.688933369216	-0.543602901821206	0.184947458064817	-2.93922883563338	0.00329030043796678	0.0533368628191442
ENSG00000082146	291.875807524601	-0.22907109928439	0.210774499563029	-1.08680651482647	0.277122327977092	0.692573062854056
ENSG00000082153	3063.76487619945	-0.304895000657301	0.161275349373739	-1.89052450880597	0.0586878458908226	0.342346047544268
ENSG00000082196	6.93350888172926	0.0209014406170581	0.746267830811927	0.0280079614236053	0.977655801341245	0.994752040600368
ENSG00000082212	951.80028122213	0.0778662289185257	0.185259715222827	0.420308477883978	0.674260117385061	0.913500291649213
ENSG00000082213	425.930997251069	0.195252872463935	0.200881031356755	0.971982626459018	0.331059191764409	0.73763035900092
ENSG00000082258	320.733802300626	-0.19427289971909	0.23240749118885	-0.835914964381365	0.403202743261577	0.791511875892423
ENSG00000082269	170.933677015965	0.510451811147315	0.259210513769832	1.96925581344503	0.0489237225208223	0.310917776541009
ENSG00000082397	1.58303477150568	1.28156602521628	1.75157588121604	0.731664576430763	0.464373322645209	NA
ENSG00000082438	50.1223139239929	0.223963231550489	0.326555756901286	0.68583458358136	0.492817425308947	0.839384061724751
ENSG00000082458	1149.37418827855	-0.332417088079971	0.169463585126808	-1.96158418241433	0.0498109153079728	0.314395619178053
ENSG00000082497	3.90653892390261	-0.421222977719371	1.05256220845222	-0.400188202024444	0.689017903625796	NA
ENSG00000082512	123.093561723659	0.437474272829983	0.27446620376697	1.59390943885175	0.110956320035713	0.476905731821945
ENSG00000082515	398.254918817788	0.112771948016648	0.184867996095162	0.61001336304093	0.541852955531434	0.862220967560915
ENSG00000082516	635.178521562503	-0.846369544693394	0.167642899647557	-5.0486453436009	4.44953886354607e-07	3.636618460941e-05
ENSG00000082641	13555.8883624097	0.323796688362793	0.164741080657946	1.96548843233034	0.0493577332192271	0.312569796626613
ENSG00000082684	1.62813468745316	1.17677483334399	1.73667267860323	0.677603124551051	0.498023364464441	NA
ENSG00000082701	1149.39634575779	0.339739106467712	0.214331583355923	1.58510986177681	0.112941375328249	0.480297003487047
ENSG00000082781	2876.2016726658	-0.22830645313351	0.175950642728246	-1.29755964282624	0.194438697615501	0.604507571567512
ENSG00000082805	680.841505301823	-0.367679272970532	0.186244513904176	-1.97417505226332	0.0483618416967174	0.308798794438488
ENSG00000082898	1813.91257191433	0.226415259367572	0.173624317412835	1.30405269688815	0.192215615625189	0.601748226931377
ENSG00000082996	555.028125700824	0.55046270207539	0.183481960147202	3.00009168004185	0.00269898355090747	0.0470968609300357
ENSG00000083093	245.524003939408	0.460954934154948	0.226875654051248	2.03175142825516	0.0421788266489534	0.287273775920701
ENSG00000083097	141.907331650486	-0.181719242390051	0.243458559465135	-0.746407285039713	0.455421419846094	0.820533701377583
ENSG00000083099	409.959680343259	-0.00216882315373937	0.202627260846566	-0.010703511189354	0.991459996740407	0.998546896025645
ENSG00000083123	117.157655504096	0.307355144532979	0.276444855357591	1.11181358081489	0.266218311419012	0.680038983610245
ENSG00000083168	830.370702042085	-0.380447159111705	0.195876540889635	-1.94228036386484	0.0521031688323057	0.32102274990227
ENSG00000083223	313.543502186814	-0.292584148955942	0.271850930869122	-1.07626686441917	0.281807923413217	0.697084771437758
ENSG00000083290	269.764921819688	0.375086580690355	0.19444073852532	1.92905346654766	0.0537242250107534	0.325307402442784
ENSG00000083307	548.048079412415	-0.50182912144784	0.190600206421719	-2.63288865667595	0.0084662096753559	0.104545492913109
ENSG00000083312	1433.74236203089	0.0405013881609012	0.192267299658171	0.21065146404463	0.833159250745959	0.959244995027975
ENSG00000083444	7655.96426544098	0.642524891070535	0.170863110783864	3.76046583796141	0.000169597235666493	0.00536966238762455
ENSG00000083454	40.760099339055	0.103717520590236	0.3931901613695	0.263784628356373	0.791945879976665	0.94880299804682
ENSG00000083457	209.838238354217	0.166847504769305	0.2403930242506	0.694061340962095	0.487643741286761	0.836342794012457
ENSG00000083520	779.415608973646	-0.136608560818303	0.196194559851855	-0.696291278012271	0.486246434240152	0.83546713038701
ENSG00000083535	128.737613867263	0.243873922266692	0.24190584415742	1.0081357195653	0.313389311797125	0.724039986158439
ENSG00000083544	143.649052157745	-0.00150760910029047	0.225384823533172	-0.00668904443811667	0.99466295451585	0.998972578776563
ENSG00000083635	215.874106892096	0.0988911507009418	0.200645407525666	0.492865258768965	0.622107796247089	0.894064275322594
ENSG00000083642	162.86603453066	0.154365483600174	0.262785016733862	0.587421176133906	0.556920875128647	0.869499210818354
ENSG00000083720	333.202961451102	-0.394955064471334	0.195918317419913	-2.01591698863371	0.0438086568347679	0.293931163765003
ENSG00000083750	132.305806941643	-0.180963552173282	0.285192714844624	-0.634530767280898	0.525734494214089	0.854178152252927
ENSG00000083799	235.770932984894	0.197117019127892	0.242679169053665	0.812253560520075	0.416646151841654	0.799671536050636
ENSG00000083807	112.449466267006	0.0163793688727622	0.245015117447638	0.0668504418967642	0.946700766363396	0.987500051438774
ENSG00000083812	182.410086011108	-0.060008409814857	0.217109245364231	-0.276397302722805	0.782242928179267	0.94653441219984
ENSG00000083817	104.855008620145	0.234405934473922	0.243359609388218	0.963208048628922	0.335443126803685	0.741825274491978
ENSG00000083828	25.9584994895365	-0.843195086799279	0.429161739047416	-1.96474897475918	0.0494432985219125	0.31286195233239
ENSG00000083838	130.326077701144	0.0495648152623715	0.265036054047556	0.18701159523556	0.85165154165039	0.96387470938197
ENSG00000083844	456.324739647498	-0.00886709185740124	0.188562792440474	-0.0470246104368679	0.962493612930198	0.991085353201812
ENSG00000083845	15887.6324824256	-0.199831015186937	0.173871071136497	-1.14930571187463	0.250429943652611	0.667151587927616
ENSG00000083857	10767.3880168296	0.417438582940175	0.205301244660722	2.03329786738521	0.0420224385128849	0.286430678645622
ENSG00000083896	823.731510958404	0.0514355956556568	0.180645524286064	0.284732189512789	0.775849327310859	0.944723161062689
ENSG00000083937	533.90074730678	-0.188729696872163	0.183787802781006	-1.02688912983549	0.304472673395996	0.716415883357584
ENSG00000084070	305.140801266715	-0.416996705109895	0.188240377351952	-2.21523517417434	0.0267439267580267	0.219088242886735
ENSG00000084072	1021.80691568902	0.0669003873272624	0.157669851477057	0.424306782181484	0.671342093666378	0.911805699375981
ENSG00000084073	805.047980079283	-0.238417567471574	0.189920476645747	-1.25535472363144	0.209350017691987	0.62255004893873
ENSG00000084090	2714.46730707994	-0.109718080139471	0.16136913517031	-0.6799198621451	0.496555204442678	0.841438989044637
ENSG00000084092	762.263313917068	-0.12754420027152	0.176493552595251	-0.722656427932043	0.469890991226152	0.826850039838368
ENSG00000084093	377.977339263144	0.114012489999656	0.205021107733898	0.55610122908728	0.578141654925996	0.877343088089579
ENSG00000084110	15.6729442830652	-0.546236065492506	0.576407557846505	-0.947655973723313	0.343304620838996	0.746782405300699
ENSG00000084112	2857.79485114812	0.0580271424301913	0.213167688607449	0.272213593013381	0.785457790641647	0.946786610142868
ENSG00000084207	3639.12754409287	-0.0863014652794993	0.211396265762002	-0.408244984689848	0.68309382504436	0.915495590735592
ENSG00000084234	10983.5507434779	0.211694942637836	0.160198165904077	1.32145671857813	0.186349124882697	0.594585850573422
ENSG00000084444	330.289700739469	0.0772568490587077	0.215661935023701	0.358231270855552	0.720170247241185	0.928587892370567
ENSG00000084463	1346.26641542288	0.364441764775292	0.183429083066793	1.98682650909063	0.0469416258873317	0.304086211982486
ENSG00000084623	3792.27841312957	-0.0099441189055185	0.185595708831061	-0.0535794656468602	0.957270217047574	0.990178493875675
ENSG00000084628	41.6080404599234	1.23137161161999	0.366761282305111	3.35741985599123	0.000786735474688213	0.0181186314039597
ENSG00000084636	41.4376408094697	-0.186673505559383	0.380124871847446	-0.491084691859627	0.623366548130179	0.894064275322594
ENSG00000084652	994.345107562213	0.0694124608598113	0.163323630218821	0.424999498032297	0.670837040666671	0.91160377995474
ENSG00000084676	317.616316411776	0.0535148390134961	0.232259927707898	0.230409264058668	0.817773763120728	0.954848589625422
ENSG00000084693	754.304727212931	0.637628151063173	0.189597877010495	3.3630553311938	0.00077084911791774	0.0177994227333121
ENSG00000084710	13.8052500647263	0.937565915346421	0.553955474989588	1.69249327369504	0.0905519615238358	0.429932198837299
ENSG00000084731	131.830516673322	0.220632660524956	0.25400092848672	0.868629346512375	0.385049897621926	0.777562787778012
ENSG00000084733	2628.42337717112	-0.19070899801734	0.15804298274507	-1.20669070340796	0.22755128065868	0.64285065976436
ENSG00000084734	3.35080831809453	2.65505446268935	1.31951183064034	2.01214903954358	0.044204228546099	NA
ENSG00000084754	2807.02205566465	-0.263151188887027	0.159971133427806	-1.64499171349427	0.099971519946544	0.450204907355374
ENSG00000084764	170.998757901679	-0.0417859614441766	0.237886180234284	-0.175655270949424	0.860564777428362	0.966452861850526
ENSG00000084774	2217.92880505074	0.0455326078484734	0.209568928977493	0.2172679321817	0.82799954658798	0.957148084510492
ENSG00000085063	1281.01741152182	0.156988679885723	0.174240167276294	0.900990181195045	0.367593540285442	0.764972695911434
ENSG00000085117	228.17235957466	0.965108429112877	0.215299524577647	4.48263149213231	7.37281843480963e-06	0.00039259141071659
ENSG00000085185	580.391388512159	-0.0698370532799028	0.17149282328238	-0.407230179917844	0.683838937514555	0.915495590735592
ENSG00000085224	441.810672485411	0.476185111590627	0.221175017166495	2.15297874819273	0.0313203487801835	0.240963734135457
ENSG00000085231	153.335242551003	-0.0313156469381416	0.225597246048652	-0.138812186259526	0.889598563976793	0.972779422321559
ENSG00000085274	203.087291864544	-0.349146477742991	0.241411887901343	-1.44626878476538	0.148101827449742	0.542654548853154
ENSG00000085276	32.5470549047602	0.0295983174633949	0.397514721960585	0.0744584183383519	0.940645626641872	0.986217024471659
ENSG00000085365	465.425570232902	-0.188592431674394	0.241716571630559	-0.780221357609852	0.435260593104113	0.809440061596515
ENSG00000085377	950.543969064212	-0.13433453299264	0.166665619001325	-0.806012264542527	0.420235777420076	0.800973379509936
ENSG00000085382	189.774301489915	-0.102409518190567	0.273528485257634	-0.374401657268376	0.7081055101405	0.924773691875798
ENSG00000085415	811.145056935947	0.489230620555954	0.163522809418481	2.99181883124289	0.00277320785515329	0.0481054377401319
ENSG00000085433	123.581971908943	0.292860622769447	0.254240189752166	1.15190530283559	0.249359988930579	0.666768951046347
ENSG00000085449	398.878106035696	-0.0972520347676743	0.227033660068362	-0.428359542538278	0.668389375013382	0.910672101863623
ENSG00000085465	60.8342312552804	-0.166812357287372	0.311156491899263	-0.536104377154946	0.591886415150099	0.882438088977855
ENSG00000085491	377.38289702806	-0.51062615603735	0.199013148458573	-2.56579105447217	0.0102940817213186	0.119832923158017
ENSG00000085511	568.246856276641	-0.126702242174865	0.195935375770444	-0.646653222659028	0.517856403857236	0.852026743530992
ENSG00000085514	11.0720024514851	-0.20743161708873	0.637098279516534	-0.325588098034326	0.74473601833376	0.93535139119154
ENSG00000085552	76.3826085086523	-1.17586758192612	0.297344836774379	-3.95455860166274	7.66760771326324e-05	0.00277804541726725
ENSG00000085563	53.506826926348	2.24309764879782	0.342660175386925	6.54612881775642	5.90476531220288e-11	1.23522066745273e-08
ENSG00000085644	327.513363994382	0.108147574400893	0.234315740018324	0.461546349350821	0.644406676073596	0.902438836632265
ENSG00000085662	680.37748617851	-0.00667768465510368	0.168364084373165	-0.0396621683298152	0.968362463228507	0.992196427430847
ENSG00000085719	1696.32809566422	-0.489365315223685	0.219654091371131	-2.227890735697	0.0258878021192514	0.214981313251175
ENSG00000085721	1406.32959320559	0.0632178630071753	0.155470080132104	0.406623981626938	0.68428418085061	0.915495590735592
ENSG00000085733	3756.39123840606	-0.0305253297352699	0.186738151165646	-0.163465952429788	0.870151578567245	0.968449714455225
ENSG00000085741	19.4363202438979	2.08132072168848	0.570873803006631	3.64585081803851	0.000266508559479889	0.00764488284962453
ENSG00000085760	724.630421117428	-0.0510119954933063	0.173171900496343	-0.294574323819837	0.768319078875901	0.942734645206852
ENSG00000085788	434.239474456039	0.143613832081766	0.204285878158098	0.703004208497578	0.482053126764617	0.833915446859417
ENSG00000085831	335.002755962356	0.0696162103813107	0.220131222962341	0.316248687689435	0.751813755149923	0.936829510540947
ENSG00000085832	945.690905667176	0.20183168430611	0.196752915239238	1.0258129291792	0.304979770564417	0.717079974413471
ENSG00000085840	160.532460511028	-0.102808540564896	0.320751776696164	-0.320523682281214	0.74857138069136	0.936472366569227
ENSG00000085871	136.112544293556	0.0785890251746699	0.228086385911037	0.344558158790429	0.730426565980972	0.930691125238683
ENSG00000085872	1078.03343215617	-0.151128833505293	0.209525323493283	-0.721291493484499	0.470730189577819	0.827283170936844
ENSG00000085978	756.137927455155	0.0461590000562597	0.174942855637561	0.26385187259027	0.791894061857132	0.94880299804682
ENSG00000085982	853.280457847403	0.0865191565434596	0.17111010226885	0.505634415480156	0.613113316945987	0.890030214115199
ENSG00000085998	1770.80758218409	0.120972591488033	0.159490073571259	0.758496054201038	0.448154074294134	0.817690868790916
ENSG00000085999	187.725489212731	-0.111330332822797	0.355441993728686	-0.313216600140325	0.75411610741916	0.937340676665796
ENSG00000086015	1164.05877445167	-0.10784325360365	0.171235700185686	-0.629794216315325	0.528829230216998	0.855101028202761
ENSG00000086061	2169.45377032404	-0.0407192317709448	0.234157900801853	-0.173896467432897	0.861946828912335	0.966970725126086
ENSG00000086062	1854.90361131959	-0.114759155671988	0.24306356813775	-0.472136390291742	0.636829439339695	0.899258028614361
ENSG00000086065	989.696021532371	0.265279086010193	0.20464796626522	1.29627032631439	0.194882368030025	0.605070017897029
ENSG00000086102	707.146887578307	-0.00859778148706442	0.167025715969506	-0.0514757948328994	0.958946389199772	0.990354433682396
ENSG00000086189	520.284896261269	-0.0352812166803284	0.183614818596886	-0.192147981028622	0.847626291659019	0.963043468887832
ENSG00000086200	288.631427833874	-0.0663760150186988	0.195496064536861	-0.339526093151525	0.734213443747834	0.932097068309022
ENSG00000086232	3303.1692679612	0.18382651434514	0.154741669443172	1.18795741965708	0.234850185786711	0.650061563934116
ENSG00000086289	165.152296234101	0.262972686734474	0.232986533872079	1.12870337338406	0.259022985771084	0.673705137058836
ENSG00000086300	350.448557428546	0.696371178655165	0.195508940459444	3.56183802653066	0.000368267568746067	0.00987969117252808
ENSG00000086475	924.559213857659	-0.0552528489449564	0.17711069654244	-0.311967882367378	0.755064932209752	0.937620154832113
ENSG00000086504	616.251388826812	0.0131003585885237	0.209317474213387	0.0625860723656957	0.950096120315792	0.988463532806107
ENSG00000086544	391.174654965607	-0.258667527205591	0.189360213719483	-1.36600779078534	0.171936518092027	0.576292709333753
ENSG00000086570	7.64765581984333	3.19758748221943	0.904561350007604	3.53495921773858	0.000407838097746915	0.0106644807345369
ENSG00000086589	997.538870779964	-0.174261481154294	0.164148198447261	-1.06161068353292	0.288412461638211	0.700398871070983
ENSG00000086598	3819.30454036719	-0.0331300481025719	0.187803371764775	-0.17640816451404	0.859973290898093	0.966267067437898
ENSG00000086619	207.252904591499	0.354276933363462	0.278714352360312	1.2711111945375	0.203689093364668	0.615381601011807
ENSG00000086666	801.569507163241	0.109025066741495	0.175869413097556	0.619920569593408	0.535310082657296	0.857706644702653
ENSG00000086712	433.733994039959	-0.0676359836677015	0.183081632455288	-0.369430743874428	0.711806685873186	0.925593737500846
ENSG00000086730	1056.00253993215	0.718738889378513	0.276977480246662	2.59493619747873	0.00946084795781115	0.112709166315022
ENSG00000086758	5953.34354942861	-0.280584422182237	0.170238532833783	-1.64818397757335	0.099314923696339	0.449160985907014
ENSG00000086827	265.407916459622	-0.225444350989659	0.21036729098534	-1.07167017236235	0.283868202638546	0.697622886631082
ENSG00000086848	77.1029357702477	-0.423206795789293	0.270607250087189	-1.56391521532751	0.117837480800855	0.488935115143476
ENSG00000086967	1.1483526579751	-0.937880584962724	1.95777882612927	-0.479053390733114	0.6319006466466	NA
ENSG00000087008	283.936586656831	0.189143712441544	0.198514058681274	0.952797568585433	0.340692646471712	0.744886298842968
ENSG00000087053	405.733261129964	-0.158143960014765	0.181000263141055	-0.873722265760038	0.382269522272234	0.774946936475277
ENSG00000087074	3552.27186249857	0.329326690585399	0.292872231847011	1.12447222636468	0.260812746485866	0.675037603989659
ENSG00000087076	31.1597227415647	0.373682835636827	0.416249462092204	0.897737702190836	0.36932540429286	0.766027620896381
ENSG00000087077	1820.04500098178	-0.508957728059761	0.255864101455196	-1.98917208457586	0.0466822120063721	0.30351584058442
ENSG00000087085	23.4215845685925	-0.0222654307911041	0.464026155898991	-0.0479831373901062	0.961729681539441	0.991085353201812
ENSG00000087086	19680.4966308626	0.110267750283989	0.221330813814478	0.498203338177833	0.618340729836434	0.892555666852259
ENSG00000087087	1807.98451784046	0.0143552753213948	0.248354954033358	0.057801445424224	0.953906786823887	0.989155913783454
ENSG00000087088	711.911159175043	0.0393193514471494	0.179844076262819	0.218630228274459	0.826938103641627	0.957132676406618
ENSG00000087095	247.3516179487	0.645744787551133	0.235107451844871	2.746594301814	0.0060217571699387	0.0828616421222888
ENSG00000087111	682.731886641176	0.104737091137671	0.181887373381464	0.575834865227347	0.564726804930701	0.872385003625695
ENSG00000087116	33.3978336014721	1.93823056215009	0.421160260243043	4.60212119973422	4.1820971023772e-06	0.000251670583160864
ENSG00000087152	1983.25430598988	-0.0497644525573885	0.155820950308923	-0.319369458719948	0.749446367533869	0.93666004773031
ENSG00000087157	570.705354956423	0.261943427263334	0.16900565803754	1.5499092178627	0.121163306884332	0.493870960566704
ENSG00000087191	1947.74198469114	-0.367684102055995	0.178793648985349	-2.05647182739766	0.0397370591100472	0.276210285870945
ENSG00000087206	383.810211655196	0.0956444648453477	0.192251999942863	0.497495291980179	0.618839822114117	0.89279584188746
ENSG00000087245	1.769839714664	1.51740690633438	1.68261195678614	0.901816310180449	0.367154454127069	NA
ENSG00000087253	178.433513674993	0.314308157145247	0.23799534758517	1.32064832499622	0.186618651683349	0.594931594227105
ENSG00000087263	845.604006152902	0.00922232758297908	0.163815054591297	0.0562971920131998	0.955105055737989	0.98946358434842
ENSG00000087266	766.306224329883	0.253682396198047	0.187973795466623	1.34956255774008	0.177156341200678	0.583283481949228
ENSG00000087269	2278.98223772507	-0.328155752981964	0.17154897345189	-1.91289837752362	0.0557610633338445	0.332146916916039
ENSG00000087274	2193.70191460383	-0.11991395270802	0.150394502479943	-0.797329361982575	0.425259771985948	0.803298083994227
ENSG00000087299	210.781984104402	0.00681138074639162	0.215636529555174	0.0315873231703481	0.974801152990957	0.994182628096836
ENSG00000087301	17.5146074922307	-1.11928467532608	0.529759519614465	-2.11281654011738	0.0346164734285744	0.255244943210327
ENSG00000087302	1310.02407862987	0.0721072244876039	0.165459456085082	0.43579996087093	0.66298187224829	0.90908446813476
ENSG00000087303	3.28295634164681	-0.287699995608291	1.29032368151007	-0.22296730636734	0.823560951729046	NA
ENSG00000087338	267.254131170688	0.39613901676163	0.197443373236703	2.0063424275411	0.0448197262731622	0.296860998896346
ENSG00000087365	5079.73028608341	0.00188464211057833	0.161626751504559	0.0116604590083911	0.990696510612653	0.998423897940212
ENSG00000087448	371.923591342553	-0.432767146050376	0.209593531314571	-2.06479247396644	0.0389426402729133	0.273064674730899
ENSG00000087460	10165.1166712537	0.0176138281929532	0.181173215845492	0.0972209281087915	0.922550948543442	0.98219117042141
ENSG00000087470	974.905697645751	0.0607822292340582	0.174868669913132	0.347587874170098	0.72814971412175	0.930310340848657
ENSG00000087494	6.03321989803571	1.54739704010478	0.916743110739657	1.6879287359534	0.0914249096774962	NA
ENSG00000087502	318.700708737951	-0.268551834146159	0.2071887717223	-1.29616982577659	0.194916982731283	0.605070017897029
ENSG00000087510	110.56326104221	0.473615430533237	0.284469281180052	1.6649088737053	0.0959309375746352	0.441702847167752
ENSG00000087586	567.929572126405	0.629830612958839	0.71582866211336	0.879862243989188	0.378933940357122	0.772641819442487
ENSG00000087589	3.53846053515882	-0.426662026879953	1.11552097607151	-0.382477816224051	0.702106980468972	NA
ENSG00000087842	188.319750310944	0.29369976823939	0.290376481478084	1.01144475180769	0.311803611291584	0.723015710954831
ENSG00000087884	52.7050181889592	-0.48211270795358	0.346336487340862	-1.3920355653405	0.163911628396895	0.564783852003539
ENSG00000087903	150.255467932596	0.0202223694197838	0.234437063816503	0.0862592675858291	0.931260317499721	0.984623797050155
ENSG00000087995	937.565820238344	-0.175597989011288	0.163940808418247	-1.07110603336358	0.284121755692939	0.697622886631082
ENSG00000088002	53.0691818082848	-0.969585351355408	0.329199735099113	-2.94527986501415	0.00322662660581562	0.0528209915642762
ENSG00000088035	90.0484092612055	0.324655524708135	0.266749608998363	1.21707966481078	0.223573906891018	0.638180749169749
ENSG00000088038	1179.89394926286	0.18191014341522	0.184396667625373	0.986515351702534	0.32388028568844	0.73264989445382
ENSG00000088053	1.01734827294726	-0.325233157438852	2.11244819817207	-0.153960299580497	0.877641038632623	NA
ENSG00000088179	145.960423272393	-0.059732660799647	0.268320721048621	-0.222616652810884	0.823833874598775	0.956611963553141
ENSG00000088205	1668.68138691169	0.0239065899751628	0.161489204179459	0.148038316843744	0.882312528912216	0.970750219362946
ENSG00000088247	4239.77481559157	-0.293452376028216	0.191424571233196	-1.53299220751932	0.125277774918058	0.501252667543776
ENSG00000088256	1664.03220095009	-0.241183844965446	0.1926448720633	-1.25196088731703	0.2105841164003	0.623275070470956
ENSG00000088280	459.275819867341	0.591994739337563	0.199970648605612	2.96040815722467	0.00307231710889064	0.0513248283140539
ENSG00000088298	580.836323466046	0.24315722654542	0.197019543265736	1.23417820646074	0.217136506473777	0.630144127457838
ENSG00000088305	454.865522363094	-0.248866877258534	0.195411040195501	-1.27355586976843	0.202820860413015	0.614555327503546
ENSG00000088325	2273.36108182038	0.115850751561299	0.564955466888699	0.205061740882529	0.837523887553821	0.959875954944437
ENSG00000088340	235.723653296097	-0.288093439710001	0.233324835746599	-1.23473113690684	0.216930583599114	0.629855620390846
ENSG00000088356	371.989638421141	-0.224351030631334	0.237357485508857	-0.945203097978397	0.344555198155265	0.747591374548647
ENSG00000088367	620.726562724903	-0.160130154831384	0.184567052175318	-0.86759880999388	0.385613998133354	0.777794366870581
ENSG00000088386	103.685966522699	1.12757715725502	0.253495997598743	4.44810635251074	8.66306363792929e-06	0.000443492137927523
ENSG00000088387	964.491326994216	1.15469871278035	0.192883523669495	5.98650776807108	2.143943540651e-09	2.98995046796185e-07
ENSG00000088448	765.65620031643	-0.120037163861972	0.197893458230718	-0.606574693954888	0.544133198556783	0.863341631154835
ENSG00000088451	186.509887136081	0.573644084033961	0.233676886562948	2.45486018095946	0.0140939394494522	0.14663037537346
ENSG00000088538	304.807198198367	-0.420882232181196	0.217096771208477	-1.93868490000261	0.0525397184350153	0.322260735881413
ENSG00000088543	195.303001980604	-0.24874140726175	0.222807737562792	-1.11639483432055	0.264253163700092	0.67866948151681
ENSG00000088682	844.879669799335	-0.0147006404615621	0.170018601419854	-0.0864648946573764	0.931096861533071	0.984623797050155
ENSG00000088726	75.866066669097	-0.173931425549263	0.347593568539424	-0.500387352620236	0.616802357015757	0.891653054507678
ENSG00000088727	137.332966674556	-0.0134599755951242	0.243684714120122	-0.0552352068685325	0.955951080712307	0.989990252432374
ENSG00000088766	106.040797973367	-0.295621591766376	0.369777579444664	-0.799457858451948	0.424024972931317	0.802716463257585
ENSG00000088808	246.64313176298	-0.117120182331791	0.197260580092052	-0.59373333626585	0.552690482659159	0.867185046018673
ENSG00000088812	1446.36512180017	0.693761119775369	0.189827073578131	3.65470060038525	0.000257482276679673	0.00741717797674626
ENSG00000088826	1375.17845255883	-0.434316160840549	0.208614111703063	-2.08191170431819	0.0373505354970256	0.266421533683383
ENSG00000088827	14.4261814665192	0.870626015990269	0.60062393314456	1.44953600405518	0.147187953185806	0.541662746189239
ENSG00000088832	2551.18705065269	0.0927209419580435	0.16032610580541	0.57832716320435	0.563043258745195	0.871623305670916
ENSG00000088833	1285.30536542165	0.0556445557365598	0.160935472097106	0.345756936065559	0.729525391305512	0.930537202536186
ENSG00000088836	267.512722281703	0.427376107782672	0.240632389663731	1.7760539567425	0.075724024226369	0.393093812025334
ENSG00000088854	162.32212964503	0.136332145087647	0.228149613070321	0.597555889983589	0.550136303985	0.865752743473438
ENSG00000088876	205.809260727457	-0.0608253989276239	0.214971153705014	-0.282946794857366	0.777217622507369	0.945166636707103
ENSG00000088881	207.014150815922	0.646023474439091	0.243045077218281	2.65803974239269	0.00785966240197519	0.099852115630919
ENSG00000088882	4.59691251656606	2.76362378895482	1.10784543056682	2.49459330038564	0.0126101570066317	NA
ENSG00000088888	2975.16435050326	-0.389483688205846	0.16014088471381	-2.43213148785769	0.0150102571201039	0.153081972208048
ENSG00000088899	153.929831799501	0.126995784806359	0.222602003157252	0.57050602871999	0.568334534315875	0.874039422107348
ENSG00000088930	1759.458996202	-0.111988741696772	0.181802053973169	-0.615992719825376	0.537899324701777	0.859816877436517
ENSG00000088970	128.711366326119	-0.173619993929109	0.243405474271365	-0.713295353971969	0.475663011835788	0.829942452981677
ENSG00000088986	1423.29437590803	0.160660384786467	0.195323474590073	0.822534951949048	0.410772502675213	0.796615830060492
ENSG00000088992	518.358680514517	1.69607779572762	0.205859719985532	8.23899787606254	1.73659024703793e-16	9.8436657486937e-14
ENSG00000089006	1338.41764829217	0.226661887548	0.189322069499794	1.19722908241422	0.231217277305858	0.647102315352653
ENSG00000089009	12894.9106675582	-0.147513126976093	0.164178355214643	-0.898493146573666	0.368922697334236	0.765796400878085
ENSG00000089012	2.00888965819319	4.64764542780249	1.83993252285426	2.52598688814559	0.0115373787167836	NA
ENSG00000089022	708.82810261488	0.239806484090723	0.180764761737971	1.32662185807175	0.184633801583239	0.593015017623959
ENSG00000089041	11.1709815632184	0.347464953472518	0.60842910709198	0.571085356407825	0.567941784405517	0.874039422107348
ENSG00000089048	356.306340226203	0.509075338745104	0.219032474075795	2.32420028533732	0.0201147620299817	0.184862237652112
ENSG00000089050	246.169593308665	0.271606708556212	0.214537614581741	1.26600973486972	0.205509597007879	0.617512763102335
ENSG00000089053	1645.51749437345	0.0884833290503607	0.159132933859905	0.556034045901889	0.578187580679457	0.877343088089579
ENSG00000089057	397.779616718486	-0.114725351957424	0.199052508772924	-0.576357226867714	0.564373749363656	0.872379349295915
ENSG00000089060	567.900088790577	-0.0981065257079656	0.171434542185966	-0.572268134863645	0.567140334050036	0.873962110841642
ENSG00000089063	1467.77159098346	0.112692736682931	0.179062745288149	0.629347754618553	0.529121413837101	0.855101028202761
ENSG00000089091	46.4857416134169	0.552349252211764	0.326981571007399	1.68923664569238	0.0911740889250909	0.431254667723203
ENSG00000089094	583.002739215915	-0.111303977872363	0.175614069429376	-0.633798751056926	0.526212168380933	0.854178152252927
ENSG00000089101	7.84134081729044	-0.814829389324856	0.737886209887081	-1.10427512861305	0.269473808325088	0.684138216280194
ENSG00000089116	93.492754183301	-0.00260740512556788	0.282839794719265	-0.00921866432605737	0.992644674243717	0.998568238741026
ENSG00000089123	156.839466121827	-0.0350881870275418	0.221975359338838	-0.158072441608174	0.874399715977641	0.969397590483225
ENSG00000089127	39.6197672639723	0.0416390863291368	0.534451228245437	0.0779099834157641	0.937899657934903	0.985928020413503
ENSG00000089154	3652.67539626677	-0.131645891759633	0.169658746235952	-0.775945211669471	0.43778133603143	0.811294414337091
ENSG00000089157	34553.6211197071	-0.177167517073106	0.195030822105696	-0.908407784781276	0.363662814274211	0.761847775957475
ENSG00000089159	4930.05076324257	0.0587447474224106	0.243301219611371	0.241448635219521	0.809207422037113	0.952869216320059
ENSG00000089163	23.9462605670246	-0.074776848788688	0.438957319855958	-0.170351069241141	0.864734050692189	0.967632349238069
ENSG00000089177	125.15627585299	0.160561779629645	0.23985621109545	0.669408471418526	0.503234949157065	0.8449115733411
ENSG00000089195	302.767148038312	0.53532884338145	0.189661097178162	2.82255481670327	0.00476426765680382	0.0692707645349883
ENSG00000089199	0.928138140864669	-0.0608815220601456	2.383002884792	-0.0255482368270232	0.979617673603647	NA
ENSG00000089220	2272.04540547168	-0.251334255215708	0.188232331659056	-1.3352342448318	0.181799692078524	0.588754918762222
ENSG00000089225	2.91878993109646	-1.47639894745553	1.24952658570334	-1.18156665440174	0.237377691194715	NA
ENSG00000089234	509.232742195757	-0.146446766269444	0.168516572954741	-0.86903479997054	0.384828096717963	0.777443011672573
ENSG00000089248	2588.04035628163	-0.0900218597241654	0.169051599772242	-0.53251113769671	0.594372029928829	0.883118800041107
ENSG00000089250	2.16507377728517	1.91409233570193	1.46589543747393	1.30574956901451	0.19163773509166	NA
ENSG00000089280	2682.76988663067	0.0433112951391372	0.271354293603364	0.15961160799779	0.873187034359055	0.969008555492151
ENSG00000089289	806.741749251614	-0.0152931989267223	0.161956442745544	-0.0944278515103595	0.924769292340677	0.98249219690376
ENSG00000089327	3003.66031295254	0.289388771997348	0.158590712752646	1.82475232612586	0.0680384130480432	0.370137448640745
ENSG00000089335	119.652940677077	0.461708544802164	0.282786918963524	1.63270828259817	0.10253036462781	0.456232860784978
ENSG00000089351	1102.29049317892	0.169350088462816	0.182279947715347	0.929065926260176	0.352854921582531	0.752837139636745
ENSG00000089356	1.6039411137238	0.195549918585199	1.59132975374353	0.122884598949512	0.90219848144541	NA
ENSG00000089472	22.1421579577672	-6.82202440139293	1.26132382132518	-5.40862250125868	6.35113390752772e-08	6.2347555878814e-06
ENSG00000089486	103.902707238785	-0.534318197347543	0.260247207783033	-2.05311788702456	0.0400611455821443	0.277345257760322
ENSG00000089505	8.42154792660002	-0.77132163807213	0.820679839341559	-0.939856934576302	0.347290949960445	0.749290176551171
ENSG00000089597	12441.8394797954	-0.0574914477100267	0.155854715629491	-0.368878461442895	0.712218318242206	0.925593737500846
ENSG00000089639	330.068909854174	0.279236472522361	0.207829653865046	1.34358339789029	0.179083141076327	0.585106410460915
ENSG00000089682	215.655576638005	0.0465962824491887	0.269189361701874	0.173098528688492	0.862573981431817	0.967068643554612
ENSG00000089685	1403.55616756511	0.165477166505205	0.763491782758894	0.216737324804269	0.828413058330254	0.95744505644875
ENSG00000089692	4.11683920977236	-0.847459478210596	0.9819297319709	-0.863055115471044	0.388107164429913	NA
ENSG00000089693	4531.43974621288	-0.0990811623768664	0.189870740546801	-0.521834812944462	0.601785348541075	0.886276610907046
ENSG00000089723	299.295127137128	0.367585585351998	0.192540687959971	1.90913198268212	0.0562450678574806	0.333593419017372
ENSG00000089737	2434.19500276811	-0.0831839847768119	0.156147332812281	-0.532727541858271	0.594222197917346	0.883118800041107
ENSG00000089775	247.228335278386	-0.0989476625679979	0.196031581807069	-0.504753681299069	0.613731852062023	0.890030214115199
ENSG00000089818	484.207069491497	0.0168207098284971	0.181173725528169	0.0928429869146879	0.92602829985412	0.983125469586271
ENSG00000089820	1183.15719229428	-0.11026929462797	0.243354026033179	-0.453122951879728	0.650460209052002	0.903977126974199
ENSG00000089847	108.662862935037	0.0700411424445422	0.287315993067251	0.243777388431517	0.807403233511949	0.95261259566285
ENSG00000089876	1249.59022675362	-0.137571369130211	0.185155033406536	-0.743006369306486	0.457477824269296	0.821521590514144
ENSG00000089902	717.975068837602	-0.115488991568463	0.183088056863609	-0.630783861857775	0.528181856768944	0.855101028202761
ENSG00000089916	581.17287076704	-0.107566220393141	0.252056331181664	-0.426754685704025	0.669558014884781	0.911033776256779
ENSG00000090006	3418.48365915725	-0.0861144940130329	0.224167660897856	-0.384152172834028	0.700865664188357	0.922264314544726
ENSG00000090013	1405.4169791728	-0.044420102459053	0.202895434928291	-0.218931009831504	0.826703790029386	0.957132676406618
ENSG00000090020	989.004390197625	0.290104371908448	0.24525224356016	1.18288162300659	0.236856065751485	0.652254315528146
ENSG00000090054	1141.33781547966	0.153562289430187	0.195679192412376	0.784765551906859	0.432591040885582	0.808446490802454
ENSG00000090060	2214.0835557477	0.163694600863531	0.185694592194836	0.881525944987014	0.378033217609581	0.77178679697158
ENSG00000090061	916.059555122712	0.0141634201004965	0.165526187832767	0.0855660381353429	0.931811397052308	0.984623797050155
ENSG00000090097	588.16690039808	0.182703801704813	0.268848834861277	0.679578179310639	0.496771590085952	0.841582543218464
ENSG00000090238	85.7740956073484	0.269242298777958	0.295857863096206	0.910039354574825	0.362801755493668	0.761757969594304
ENSG00000090263	447.636784056272	0.10440600119484	0.187468874762036	0.556924456539078	0.577579044241373	0.877343088089579
ENSG00000090266	466.421896059981	-0.238895786549234	0.209817071759081	-1.13859079505	0.254873869504986	0.670275057550236
ENSG00000090273	1733.41421393261	-0.253612962783855	0.196922189683704	-1.28788412921473	0.197786300898383	0.608250242648022
ENSG00000090316	1210.20223757929	-0.08062925163942	0.174167858256001	-0.462939904335891	0.643407443523974	0.902022945396782
ENSG00000090339	419.900246274181	0.569200342885342	0.220867804054303	2.57710871587874	0.00996306096366721	0.117368293291617
ENSG00000090372	2358.07487768173	0.003265295738079	0.179035193284307	0.0182382897919613	0.985448756873331	0.996811127872608
ENSG00000090376	0.866128951564264	0.0896982830606363	2.12022406128123	0.0423060395826431	0.9662547307078	NA
ENSG00000090382	3.97900812619547	-0.485527376647799	1.02721145837165	-0.472665460155071	0.636451872424738	NA
ENSG00000090432	1000.83417080654	0.663217365894516	0.16524382363341	4.0135682612008	5.98076961259107e-05	0.00226008782005269
ENSG00000090447	544.579904466727	-0.41137582065683	0.216768801610774	-1.89776304338984	0.0577273035781327	0.338805670833316
ENSG00000090470	453.15254499657	-0.590585561152365	0.209692607389853	-2.81643482096805	0.0048559895092639	0.0704038347003179
ENSG00000090487	970.027501230639	0.309924120566738	0.171740701491649	1.80460495313517	0.0711365224456249	0.380173653410742
ENSG00000090512	1.04357191177115	0.425023155942693	2.12057544480246	0.200428217248495	0.841145693019803	NA
ENSG00000090520	1068.97175101412	0.34007379039573	0.201339150922686	1.6890594245444	0.0912080425793206	0.431299172283052
ENSG00000090530	9.708738119697	-2.44060323476408	0.767156967903671	-3.18136096897257	0.00146584861863812	0.029505030843882
ENSG00000090534	12.4811322504302	0.867646003019307	0.610435615115855	1.42135547391781	0.155213443940784	0.551803812561052
ENSG00000090539	244.899109593964	1.33814241653595	0.216373583666752	6.18440751342778	6.23361464383304e-10	1.01423219001328e-07
ENSG00000090554	1.30924318225971	1.67236240655545	1.82372072568272	0.917005758066048	0.359139622819769	NA
ENSG00000090565	226.834758813273	-0.123176453708608	0.21415668120653	-0.575169791643432	0.565176470828219	0.872696040895734
ENSG00000090581	590.051914211232	-0.0282449248605627	0.196692850772328	-0.143599143281808	0.885817017207778	0.971815444315854
ENSG00000090612	55.5868412859946	-0.203615588810308	0.31993402369708	-0.636429931575816	0.524496237066082	0.853938857992394
ENSG00000090615	1452.23976425605	-0.286438082472074	0.165097318959669	-1.73496507561123	0.0827469913536467	0.412607869485323
ENSG00000090621	4187.36442918157	-0.0629266253322095	0.178563248512089	-0.352405244956939	0.724534369065437	0.929569988512155
ENSG00000090661	314.297948075502	-0.0414462879209198	0.200931425033652	-0.206270810620979	0.836579377990432	0.959873973791638
ENSG00000090674	160.282221390464	-0.00485569653309478	0.235622970142229	-0.0206079081770497	0.98355843199362	0.996257103013346
ENSG00000090686	880.610881952958	0.41530661953685	0.174243739411499	2.38348086961133	0.017149775811562	0.166979337427532
ENSG00000090776	694.323395872367	0.326311090465021	0.172701281062431	1.88945379245369	0.0588310487852828	0.342878669736315
ENSG00000090857	1291.83866835533	0.119757859610516	0.189961600215118	0.630431937164663	0.52841202090639	0.855101028202761
ENSG00000090861	13672.8787361816	0.127471557262902	0.203087853076756	0.627667067880838	0.530222063133914	0.855537502272246
ENSG00000090863	9348.52556167529	0.0638697907101695	0.16516150089484	0.386711130403422	0.698970075180898	0.921435924087975
ENSG00000090889	586.733832064998	0.0177394652570832	0.678473693744578	0.0261461356875563	0.979140778668894	0.995283262727472
ENSG00000090905	486.149431916113	-0.253322596235249	0.186422190095488	-1.35886503696526	0.174189359725709	0.578357264764716
ENSG00000090924	369.419467554014	0.478605983312421	0.209862189785203	2.2805727120368	0.0225737435707565	0.197739691936856
ENSG00000090971	347.379307425589	0.258927965825514	0.201656167228995	1.28400717609337	0.199139444545754	0.61016186914699
ENSG00000090975	257.115147968301	-0.0601614968534862	0.196223496614194	-0.306596803601829	0.759150286900975	0.939502264500985
ENSG00000090989	282.846563784409	0.148375430726804	0.229421962423481	0.646735949598947	0.517802852185904	0.852026743530992
ENSG00000091009	156.853288211347	0.705168400098462	0.242503557959032	2.90786826400952	0.00363901597974201	0.057451383660748
ENSG00000091010	2.11833266926549	-0.805999379910715	1.40186385972069	-0.574948397679149	0.565326196673414	NA
ENSG00000091039	759.850635268336	-0.0778437434771349	0.236091966248279	-0.329717883730414	0.741613139473963	0.934233714734854
ENSG00000091073	316.854673115104	0.0194454333240218	0.223968110332746	0.0868223306216764	0.930812737377676	0.984623797050155
ENSG00000091106	5.50897515352574	0.283329604495335	0.866127351037956	0.327122338482668	0.743575356797868	NA
ENSG00000091127	467.645152087368	-0.0470014413822481	0.18415694934964	-0.255224913033346	0.798549390268357	0.950813788168828
ENSG00000091129	2.18265426493347	2.5757257851872	1.58930148118179	1.62066531472173	0.105089436224468	NA
ENSG00000091136	1796.28889657023	0.811412828842875	0.181340225244171	4.47453303728019	7.65784859996701e-06	0.000404616177470187
ENSG00000091137	11.1902796476549	-2.28028532520763	0.741474783129488	-3.07533766095645	0.00210264358712317	0.0389033935519267
ENSG00000091140	961.098514688476	0.0346492474228553	0.165676997930398	0.209137344686869	0.834341022399129	0.959873973791638
ENSG00000091157	261.281575784006	0.329310366858431	0.203536066099016	1.61794601404072	0.105674232625054	0.46449375201411
ENSG00000091164	1476.97056694402	0.618943291143415	0.167819116211186	3.68815725596199	0.000225884037163463	0.00669348111473249
ENSG00000091262	21.8935106380265	-0.679623028830971	0.461157764873497	-1.47373215979005	0.140553720341472	0.531619631741894
ENSG00000091317	2003.83231863998	0.781684780299564	0.198887608558973	3.93028397275834	8.48455948138848e-05	0.00301193291327189
ENSG00000091409	3189.97764063276	0.494379176322234	0.171321584317361	2.88567945651513	0.00390569723404589	0.0600445422542908
ENSG00000091428	3.20063186078485	-0.609938156372767	1.2040752879896	-0.506561477057764	0.612462543843071	NA
ENSG00000091436	532.950794990066	-0.238469356657525	0.177894344019864	-1.34051117797706	0.180079212712551	0.586534184575522
ENSG00000091482	3.00008419096546	-2.16993526018627	1.30442886398151	-1.66351368028071	0.09620965474571	NA
ENSG00000091483	621.269975949591	-0.231641370797799	0.188278097006777	-1.230315020602	0.218579161676549	0.631371189063802
ENSG00000091490	2438.52447430427	-0.079855060140571	0.187216735435245	-0.426538044021131	0.669715832470183	0.911066548592247
ENSG00000091513	4.52718194615365	-0.781651604448165	1.01739175052286	-0.768289701628167	0.442315091569735	NA
ENSG00000091527	3387.10379626651	-0.171303922296163	0.157185881097328	-1.0898174893335	0.275793548289482	0.690580400083693
ENSG00000091536	36.8992568972884	0.0358961571675536	0.36556321600237	0.0981941169029458	0.921778153920717	0.981982973227023
ENSG00000091542	1794.11178023734	-0.0576008949728077	0.160090034467694	-0.359803126811317	0.718994364726786	0.928013796652508
ENSG00000091592	272.653820229874	0.479878370144232	0.270494731915382	1.77407658458336	0.0760504833319729	0.393741630262059
ENSG00000091622	220.172260193211	-0.379838641738793	0.287371654465357	-1.32176794696564	0.186245434841183	0.594585850573422
ENSG00000091640	691.99068145909	-0.177906038676471	0.198996694282795	-0.89401504541401	0.371313841277951	0.767703357191435
ENSG00000091651	199.943966399507	-0.0382995994493576	0.318917976773347	-0.120092319150064	0.904410016787001	0.976461847257665
ENSG00000091656	213.242895193182	0.368520631301164	0.229420565577243	1.60631036007575	0.108205735184319	0.470408505358451
ENSG00000091732	298.475008259633	0.0408253900241438	0.196197275948144	0.208083368267224	0.835163873135766	0.959873973791638
ENSG00000091844	28.3888507444093	0.38751157315372	0.409555329952021	0.946176364495408	0.344058639275242	0.747132774264032
ENSG00000091879	17.7371369865902	0.133115417818721	0.509330780844718	0.261353569870549	0.793819858841333	0.94968610564074
ENSG00000091947	498.71251537977	0.20110100020965	0.178304835163038	1.12784939357235	0.259383529197362	0.673844969700776
ENSG00000091986	18.3439408343783	0.219065880800305	0.495905100061977	0.441749602439915	0.658670411449542	0.907019290256137
ENSG00000092010	1471.15858073941	0.28965795234729	0.178103768240128	1.62634376133333	0.10387654728888	0.460357803016442
ENSG00000092020	240.537142848284	0.20177519566168	0.199075624932843	1.01356052871741	0.310792500083566	0.722841412816948
ENSG00000092036	171.658306070674	0.234174775916924	0.230963028923078	1.0139058922496	0.310627659521663	0.722841412816948
ENSG00000092068	70.039918315899	1.25105278693643	0.298068400029965	4.19720032989295	2.70234879344494e-05	0.00116512884665394
ENSG00000092094	214.194613893808	-0.121681126437736	0.220357866391213	-0.552197788218319	0.580812849575798	0.877747752585861
ENSG00000092096	85.157763924261	0.368219197228412	0.275296390861226	1.33753732141743	0.181047308332483	0.587763143779186
ENSG00000092098	13.1845840117419	-0.534622645687151	0.609443591868984	-0.877230727863789	0.380361329171532	0.773572170662792
ENSG00000092108	540.445945771914	0.0622018048039256	0.21326936063033	0.291658420225412	0.77054780342875	0.943402638935782
ENSG00000092140	145.404883781495	-0.155141475595373	0.231244615586704	-0.670897677776216	0.502285715828759	0.844641567925097
ENSG00000092148	1860.2538259122	-0.286847076438404	0.214940826093669	-1.33453975055162	0.182027028497217	0.588948433944595
ENSG00000092199	8983.4333078575	0.250488043199509	0.211563684498581	1.18398412181741	0.236419348259509	0.651789051876991
ENSG00000092201	3036.84178040935	-0.178905715892332	0.156724962692643	-1.14152661336527	0.25365084357602	0.669412223139893
ENSG00000092203	1101.39674534336	-0.289520901484079	0.160899370160884	-1.79939114239282	0.071956829729457	0.38234817417781
ENSG00000092208	105.419691801539	0.155467439628453	0.280398374895343	0.554451999539869	0.579269547313825	0.877430982770059
ENSG00000092295	45.7027797607325	0.22917661180874	0.328527424901414	0.697587459791257	0.485435226237467	0.835296265643011
ENSG00000092330	550.787156033578	0.129130393972535	0.177714850236436	0.726615664367589	0.467461429637576	0.825648074569531
ENSG00000092377	4.37738402609829	-0.226075953236073	0.954754541606378	-0.236789607573586	0.812820014268225	NA
ENSG00000092421	67.879800866335	-1.37038467574949	0.308170699476816	-4.44683637372405	8.71441646046279e-06	0.000443854278386238
ENSG00000092439	337.984729426079	0.00711030882180507	0.30469574300314	0.0233357668595055	0.981382441647076	0.99574821413451
ENSG00000092445	592.092309895474	-0.0524833550646469	0.186139072698887	-0.281957755046668	0.777975903144144	0.945509702717209
ENSG00000092470	213.437586467388	-0.350676941172921	0.589685770126078	-0.594684421667398	0.552054436977414	0.866943439414029
ENSG00000092529	22.0513839893437	1.26865715435446	0.477146099050253	2.65884423424962	0.00784092048147624	0.0996971279651881
ENSG00000092531	504.957666567851	0.0986190571559362	0.192223724489595	0.51304310858504	0.607921166159675	0.887988171814608
ENSG00000092621	6763.06001883082	-0.478215289565389	0.161219221347791	-2.96624239695188	0.00301462787460228	0.0508866868515958
ENSG00000092758	738.004314334203	1.93440517896991	0.200532123801601	9.64636060446723	5.09312390583259e-22	5.96642488488602e-19
ENSG00000092820	47555.8172575351	-0.0567162875435194	0.229828030426747	-0.24677706822013	0.805080758618596	0.952065057342133
ENSG00000092841	2128.72631144857	-0.0316742027338235	0.184719203021882	-0.171472170817407	0.863852510816718	0.967377594092841
ENSG00000092847	847.099388256955	-0.0925394440145905	0.193090709643946	-0.479253736159707	0.631758130174441	0.897143515712404
ENSG00000092850	1.43131064000516	-0.478376498546691	1.6628006710356	-0.287693231593873	0.773581571495426	NA
ENSG00000092853	200.611897991288	0.00297770094836192	0.311872708631992	0.00954780866021719	0.992382066623315	0.998568238741026
ENSG00000092871	552.139405222061	-0.278963302048917	0.189562651442577	-1.47161532045474	0.141124786044012	0.532498333769676
ENSG00000092929	571.376453359201	0.811622486937229	0.280042397735321	2.89821289026501	0.00375295747384002	0.0583461095947023
ENSG00000092931	538.445896845467	0.0266753086853552	0.194611518742184	0.137069526294042	0.890975839576895	0.972822233668995
ENSG00000092964	1038.41368485165	0.356883924496138	0.237987994681524	1.499587930785	0.133721175957775	0.519963014815012
ENSG00000092969	5.51066536280383	-4.78708888703725	1.39631820750907	-3.42836529760437	0.000607227790307035	NA
ENSG00000092978	139.014263010218	-0.181458382917423	0.223140228761862	-0.813203356132961	0.416101475538946	0.799575689686086
ENSG00000093000	1014.31754452068	-0.211924410523821	0.17004201090373	-1.24630618867359	0.212652006710784	0.62590243883109
ENSG00000093009	159.567018923223	0.334777408553901	0.635893143634552	0.526468026751201	0.598563061407948	0.885200312662891
ENSG00000093010	1400.2346754236	0.202551820634368	0.188352460119933	1.07538717840687	0.28220141976713	0.697189662014943
ENSG00000093144	449.334927534849	-0.0707156042226911	0.177302189687602	-0.39884224976177	0.690009443754208	0.916825766709897
ENSG00000093167	773.130527759571	0.167718607900126	0.169255769538971	0.990918113792921	0.321725566663468	0.730502863084437
ENSG00000093183	657.667559423032	0.132616701134786	0.170392755189024	0.778300116032919	0.436392107117357	0.810105803834602
ENSG00000093217	85.5831829686437	-0.163679371415837	0.267233980786565	-0.612494604668428	0.540210566577021	0.861239346388262
ENSG00000094631	1047.89003540124	-0.0611600909088911	0.170032956364665	-0.359695509720614	0.719074850330419	0.928013796652508
ENSG00000094804	1290.60443265414	0.0502142379067838	0.198776729679685	0.252616279519743	0.800564748725041	0.951176094692075
ENSG00000094841	102.321406005884	-0.540785232973411	0.266989607067991	-2.02549169951659	0.04281689993142	0.290368852937306
ENSG00000094880	511.505429314128	-0.0444074690110554	0.189244363298445	-0.23465675931929	0.814475151713327	0.95451229597883
ENSG00000094914	574.755537491567	-0.16687380746057	0.173068629571168	-0.964205979293027	0.334942667222275	0.741632079540329
ENSG00000094916	1624.4222230536	-0.396400442552338	0.236630434464499	-1.6751879083069	0.0938973692310564	0.437367510404306
ENSG00000094975	399.771687654399	0.387597871623028	0.244955631438927	1.58231868092269	0.113576838235278	0.481841356792151
ENSG00000095002	406.990267825283	0.0160499711406282	0.264412734228999	0.0607004469260089	0.951597775743661	0.988805397191331
ENSG00000095015	174.495280904007	-0.330087171970761	0.270151363342384	-1.221860100526	0.221760536134151	0.636000675852667
ENSG00000095059	29.7072717542869	0.283904315580764	0.388608295270308	0.730566791898475	0.46504380200467	0.824698027055712
ENSG00000095066	1281.55300843922	0.00581022696450009	0.195174709816983	0.0297693639198869	0.976250991983167	0.99431962579847
ENSG00000095139	2850.38702719165	-0.0378618909550868	0.179441020680687	-0.210999083773947	0.8328879863042	0.959244995027975
ENSG00000095203	206.340366852717	-0.031816776623229	0.253790373810942	-0.125366364947043	0.90023351488106	0.975487182561882
ENSG00000095209	176.844457195615	-0.461612277295266	0.239275679228565	-1.92920684117802	0.0537051892269154	0.325307402442784
ENSG00000095261	548.578466527469	-0.120207484634541	0.188186022745074	-0.638769462689477	0.522972916773349	0.853747063736988
ENSG00000095303	86.4289613355824	1.89955223804879	0.283730193172241	6.69492455776695	2.15782925316954e-11	4.8612020047045e-09
ENSG00000095319	1617.55444191426	0.0122641304961794	0.19533484027345	0.0627851666349474	0.949937577873901	0.988463532806107
ENSG00000095321	629.270262766533	-0.485836292575816	0.175822817840866	-2.76321525580108	0.00572350068882712	0.0796936244881697
ENSG00000095370	30.3325647875397	0.686347100752279	0.422943688096088	1.62278601163649	0.104635157047399	0.462094384950137
ENSG00000095380	946.146148869182	-0.230735945921159	0.212472367028741	-1.08595743130187	0.277497826042267	0.692786236015232
ENSG00000095383	326.071076729555	0.514641455340311	0.212347298838457	2.42358371477013	0.015368210714027	0.155738292195434
ENSG00000095397	179.179121852959	-0.117683224260594	0.222471330009427	-0.528981528791179	0.596818263472491	0.884461257179128
ENSG00000095485	573.984746339811	-0.272234496893341	0.170978690032083	-1.59221302281739	0.111336848080133	0.47746418384931
ENSG00000095539	404.493319777584	0.384322073123858	0.210594052299481	1.82494267491146	0.0680096804426654	0.370137448640745
ENSG00000095564	969.550739368856	0.17257113927775	0.233248110088797	0.739860825504877	0.459384446778861	0.822278037974752
ENSG00000095574	242.912502556379	-0.561715820167798	0.241963966130429	-2.32148542260631	0.020260659951099	0.185565040895269
ENSG00000095585	5.7392011680593	-1.3318567657782	0.871780750753398	-1.52774280072966	0.126576408884784	NA
ENSG00000095587	20.0617844084182	1.23843333291417	0.475907083434181	2.6022586677583	0.00926119708385171	0.111083008720015
ENSG00000095596	1.00498591760025	3.59970208323833	2.13459700304038	1.68636144345333	0.0917262030491938	NA
ENSG00000095637	128.274015885106	1.56700821633801	0.266475559793551	5.88049507261391	4.09041185039216e-09	5.20845775616601e-07
ENSG00000095739	270.622553270312	-1.70356895337738	0.221285506130802	-7.69851122725766	1.37660640962579e-14	6.20249431537035e-12
ENSG00000095752	204.768323524293	2.50534394669513	0.24135713785274	10.3802355670282	3.0502161632019e-25	4.8725816745258e-22
ENSG00000095787	2334.16264724482	0.168875043640319	0.161391704474522	1.04636755767691	0.295391365227899	0.707122825450584
ENSG00000095794	236.929247014493	0.627391307587727	0.221601882443822	2.83116416101192	0.00463789104980321	0.0679141846059516
ENSG00000095906	1176.44672080626	-0.16541976446711	0.208602644620664	-0.792989776174314	0.427783779435955	0.805037304658713
ENSG00000095951	180.706035497297	0.301093930152643	0.265717599378957	1.13313506841989	0.25715753659157	0.671577759825963
ENSG00000096060	554.956225066678	-0.112864540731394	0.174687079231869	-0.646095528230707	0.518217491214551	0.852026743530992
ENSG00000096063	1209.04750464863	-0.159578864479244	0.159637877304486	-0.999630333187597	0.317489438021928	0.726633040429058
ENSG00000096070	939.783902089592	0.161131675804283	0.18943850197093	0.850575116081783	0.395005417247244	0.785520295074987
ENSG00000096080	802.112487213564	-0.0296036516040635	0.1993591117813	-0.148494098612052	0.881952842950781	0.970654233573369
ENSG00000096092	206.537742663069	0.554023340355462	0.231235519779329	2.39592663308896	0.0165784083167133	0.163727679014503
ENSG00000096093	138.338366682531	0.637820276420057	0.297032585838095	2.14730742292268	0.031768815269664	0.243030745284517
ENSG00000096384	29707.8654949586	0.10777543369999	0.150044062023196	0.718291895372235	0.472577326336435	0.82850731102303
ENSG00000096401	494.647330795141	-0.296818126013157	0.202792851616115	-1.46365181833446	0.143289106461974	0.535577615835604
ENSG00000096433	4961.9392253461	-0.111469088607267	0.171498645510293	-0.649970664640478	0.515711170812961	0.851138977507782
ENSG00000096654	123.852859024397	0.200002912569424	0.237734333059193	0.841287457287986	0.400186915548254	0.788880915415516
ENSG00000096696	3741.52056736101	-0.00814274292169623	0.18430942596911	-0.0441797421856272	0.964761129678502	0.991436732409956
ENSG00000096717	395.946434735257	0.303219322163914	0.204635219290401	1.48175530690839	0.138405415027672	0.529186836406607
ENSG00000096746	1320.75537850023	0.0438918129858453	0.180719210666212	0.242872978606095	0.808103798858628	0.952680928054146
ENSG00000096872	146.17288171994	-0.141381694221571	0.22123448213333	-0.639058128996211	0.522785117330686	0.853747063736988
ENSG00000096968	104.905127688558	0.206674696241267	0.320952454736337	0.643941783872788	0.519613185364952	0.852568756276737
ENSG00000097007	1309.31018107778	-0.328048902524875	0.155806255901528	-2.10549249532193	0.0352484598995588	0.257231454361876
ENSG00000097021	2007.59922197373	0.614241207268771	0.213770761317329	2.87336398805714	0.00406125908406351	0.0615210729527276
ENSG00000097033	792.79238372406	-0.180267558915547	0.162827342316656	-1.10710864865051	0.268246956724198	0.682585262698357
ENSG00000097046	152.990178560522	0.392309922336151	0.264310551193931	1.48427643377847	0.137735599608698	0.528206641039987
ENSG00000097096	34.9669839790995	-0.384423666310028	0.397313492383602	-0.967557542543436	0.33326539011875	0.739933525207321
ENSG00000099139	124.267841137736	0.467700044819026	0.244988402233198	1.9090701459975	0.0562530433388083	0.333593419017372
ENSG00000099194	11876.2387004687	-0.241639519392161	0.197149050540391	-1.22566920170206	0.220323184557929	0.633429155604046
ENSG00000099203	484.010964279591	-0.0614407364283434	0.181457857846839	-0.338595071921344	0.734914795576647	0.932097068309022
ENSG00000099204	2781.32506571885	-0.41981390993013	0.167571331853201	-2.50528479595724	0.0122352830228451	0.133509500118485
ENSG00000099219	1258.48120037302	0.38953717631587	0.199506116780063	1.95250743487378	0.0508779891142813	0.317294513101674
ENSG00000099246	551.479849260032	0.317459610361714	0.181993234474302	1.74434841646018	0.0810983539161647	0.408795259614127
ENSG00000099250	1484.13320435426	-0.674571982797844	0.250758074182667	-2.69013065679571	0.00714240487820757	0.093871606970728
ENSG00000099251	30.2013882804727	-0.0296105745549319	0.398612327591848	-0.0742841415212104	0.940784295398129	0.986217024471659
ENSG00000099282	340.137969612167	-0.289979180658595	0.193092586059086	-1.50176237512227	0.133158488481088	0.519046353058934
ENSG00000099284	871.884234839932	-0.413498676996445	0.19085104967076	-2.16660415391887	0.0302650503941833	0.237165781668602
ENSG00000099290	541.185901512679	-0.228533602670298	0.219862059482771	-1.03944083489406	0.298599760958137	0.710183959313711
ENSG00000099308	230.208471454905	-0.00641678101493327	0.219762552418341	-0.0291987007992074	0.976706117405283	0.994534385759149
ENSG00000099326	502.662161916239	0.35516515262819	0.177411180534982	2.00193218689596	0.0452920253649643	0.298975007405392
ENSG00000099330	261.383552649764	0.00406425030942857	0.217802435406606	0.0186602610840471	0.985112129791496	0.996759102002358
ENSG00000099331	1191.59218257473	-0.232989279088933	0.156861981949025	-1.48531388035532	0.137460696657475	0.52750805015618
ENSG00000099337	604.050046056486	0.000667451696167569	0.186509339467039	0.003578650259954	0.997144656303677	0.999362681832442
ENSG00000099338	32.6272329247508	1.01758163756454	0.399205553615484	2.54901673673778	0.010802711574162	0.123103273528648
ENSG00000099341	2788.4412259104	0.00844532341160017	0.181864823719005	0.0464373661651515	0.9629616547308	0.991085353201812
ENSG00000099364	707.418502315794	0.155208985043765	0.193821256963005	0.800784121802439	0.423256632751316	0.802508394599824
ENSG00000099365	9.5539460674614	1.23350949565915	0.677110291105815	1.82172610852606	0.068496554376642	0.371258930754581
ENSG00000099377	103.733348423392	-1.15610244922507	0.269113292391933	-4.29596932559295	1.73931634125083e-05	0.00079799652084751
ENSG00000099381	622.586979745612	0.0953771270208859	0.178573283267453	0.534106363929241	0.593267947041222	0.882806374599679
ENSG00000099385	424.424593373333	-0.137301122002551	0.252405553542427	-0.543970289383795	0.586461918150403	0.88011435703971
ENSG00000099399	1691.80269367633	0.00296851083540261	0.168074414860491	0.0176618840997697	0.985908587983473	0.996811213529261
ENSG00000099617	107.575388838707	-0.00602161950718745	0.26169868786342	-0.0230097428319171	0.98164250135163	0.99574821413451
ENSG00000099622	3225.09821466035	-0.128581753697116	0.197165131769457	-0.652152601949241	0.514302733130001	0.850128104067669
ENSG00000099624	2330.18506323541	0.0171740196254914	0.306691209802788	0.0559977562987045	0.95534359457268	0.989583685677383
ENSG00000099625	350.352844169905	0.17713173369592	0.260658470735499	0.679554871921515	0.496786352343473	0.841582543218464
ENSG00000099725	9.74206732118681	-0.0198749558913435	0.660898961446582	-0.0300726087507249	0.976009145897877	0.994227983287971
ENSG00000099769	1.19826506041082	-1.44795105473076	1.80996590255914	-0.79998802888136	0.4237177330639	NA
ENSG00000099783	3860.01043794518	-0.183455916498603	0.161334771709347	-1.1371133113766	0.255490919917068	0.670618252798854
ENSG00000099785	376.341527400593	0.182142965880501	0.205514447928674	0.88627815570278	0.375467657174757	0.770336859273354
ENSG00000099795	883.483591458281	0.00880739252320197	0.214571481297825	0.0410464264399485	0.967258884080618	0.991979614771644
ENSG00000099797	1159.15740510297	0.0478662378443241	0.188242533740629	0.254279608827816	0.799279551986725	0.950923996160834
ENSG00000099800	856.035754030954	0.363587738314093	0.258902036762709	1.40434483583198	0.160216189108778	0.559202228172757
ENSG00000099804	1107.86055598292	-0.308135520464848	0.195619400497115	-1.57517873831432	0.115215193435195	0.484924881207964
ENSG00000099810	1661.81769061701	-0.132938379922272	0.174965073687907	-0.759799525243534	0.447374426749292	0.81755202037891
ENSG00000099812	1356.34423128546	-0.727272281157192	0.194650655427892	-3.73629505412382	0.000186751524476671	0.00576730718471716
ENSG00000099814	1628.08000580801	-0.176686915228725	0.222148758893566	-0.795354050631351	0.426407580590694	0.804197422512375
ENSG00000099817	2058.83795092331	-0.297925473339253	0.225445250536478	-1.32149811375621	0.186335331047474	0.594585850573422
ENSG00000099821	2681.27659712802	0.208226409816564	0.204355647159859	1.01894130507525	0.308230832638899	0.721044894844712
ENSG00000099822	77.0268631177154	1.56687802763412	0.311472793327179	5.03054539979751	4.89086554835817e-07	3.90646770071589e-05
ENSG00000099840	12.0216178366539	0.744341058425696	0.643434676163193	1.15682459463361	0.247344031282896	0.664465839385933
ENSG00000099849	514.767511042014	-0.00556285636499949	0.196379274044284	-0.0283271052511634	0.977401262406532	0.994618372906801
ENSG00000099860	430.565078307905	-0.223141919591016	0.245987431499482	-0.907127320411436	0.364339472122109	0.762254221232254
ENSG00000099864	592.403819182271	-0.0957453718475492	0.176839586546138	-0.541424992658921	0.588214684527372	0.881143081162618
ENSG00000099866	4.14398119988296	-0.875590530437082	1.04200353192427	-0.840295165622064	0.400742911327401	NA
ENSG00000099869	5.60144774933006	1.15388447692221	0.87749195324206	1.31498012336064	0.188516582719137	NA
ENSG00000099875	4196.77316876822	-0.694224768304885	0.203530382120541	-3.4109146805106	0.000647453478234477	0.0155424214747763
ENSG00000099889	626.458700470953	-0.153611797439522	0.186245254160243	-0.824782344828803	0.409495171835262	0.796304023168672
ENSG00000099899	636.131126503406	-0.138173435947135	0.214374423561483	-0.64454254221006	0.519223680089703	0.852568756276737
ENSG00000099901	1660.62499035911	-0.00937461727181554	0.210844796674908	-0.0444621703720289	0.964536005809121	0.991436732409956
ENSG00000099904	544.362643935854	-0.0709852882775719	0.203541784097667	-0.348750447443805	0.727276667566579	0.93017727654705
ENSG00000099910	123.331794826811	-0.235298281478813	0.245180862628149	-0.959692689537827	0.337209903625629	0.742737323760495
ENSG00000099917	1013.25575907034	-0.13843273402763	0.201033015020358	-0.688606963456281	0.491070637795213	0.83834579299888
ENSG00000099940	656.863463208583	0.123860577905513	0.171556310190659	0.721982058065136	0.470305508570715	0.826998657233911
ENSG00000099942	1550.31038635759	-0.168921036481043	0.178450829688507	-0.946597092184452	0.343844126234648	0.746782405300699
ENSG00000099949	152.340969560121	-0.259455634518086	0.266547829762313	-0.973392410470754	0.330358309494451	0.737056401020378
ENSG00000099953	255.01313689525	1.13602832792163	0.230647251168745	4.92539287663348	8.41910241604406e-07	6.34937629419426e-05
ENSG00000099954	151.095249232193	-0.248776899041317	0.292333596039298	-0.851003450892707	0.394767435827796	0.785443983672045
ENSG00000099956	1353.45639289259	-0.122754892206293	0.191987648579988	-0.639389529036028	0.522569559049784	0.853747063736988
ENSG00000099957	6.03837256205814	2.04862331031098	0.963601614244014	2.12600651558498	0.0335027170194563	NA
ENSG00000099968	1165.53488463189	-0.0653786917403523	0.168281104763486	-0.388508809900197	0.697639535741941	0.920685086147757
ENSG00000099974	254.352850410012	0.33093701123355	0.296123219828627	1.11756521972532	0.263752730136212	0.677981393072535
ENSG00000099977	10.3875682144714	0.416071907565712	0.640876248370052	0.64922347898508	0.516193937817486	0.851413412570101
ENSG00000099984	129.611971817498	0.500588157606294	0.267138687450368	1.87388866204301	0.0609457725007081	0.348386179044386
ENSG00000099991	929.723605282769	-0.0205743223192911	0.165222652717608	-0.124524827442735	0.900899743909746	0.975692468411837
ENSG00000099992	246.3836280698	0.430365382338064	0.206189815875359	2.08722909281911	0.0368674308484676	0.264746422096147
ENSG00000099994	1837.2557214723	3.80312394808052	0.560180106427292	6.78910926047701	1.12827971885084e-11	2.64348416261959e-09
ENSG00000099995	2002.60294664565	-0.151932708218722	0.167535116256578	-0.906870819763173	0.364475113731486	0.762265734169207
ENSG00000099998	52.8213222072172	4.81893298380258	0.509124724952299	9.4651325060948	2.93189095876781e-21	3.21994924546675e-18
ENSG00000099999	576.508325971026	0.714979126637493	0.183959638081901	3.88660868271102	0.000101654425172624	0.00346848846433659
ENSG00000100003	324.225390039339	-0.139615743101036	0.186082507950455	-0.750289452989367	0.453080393417562	0.819346656068269
ENSG00000100014	307.214559951464	0.0134177737494496	0.203337778383234	0.0659876086782108	0.947387690794418	0.987688905525927
ENSG00000100023	629.688016065081	-0.156084799720823	0.176534389299431	-0.884160872792198	0.376609376645197	0.77105259886785
ENSG00000100024	1.43916539028025	1.19980731114472	1.66743999132605	0.719550518990831	0.471801786925714	NA
ENSG00000100027	55.2349502102743	0.0377526710933837	0.315384448021567	0.119703654794044	0.904717905073399	0.976461847257665
ENSG00000100028	437.460159571774	-0.151613475071212	0.200685962575312	-0.755476233243346	0.44996328742843	0.81868711239498
ENSG00000100029	2861.39419617825	-0.194788697824199	0.215224620715014	-0.90504839630836	0.365439748623743	0.762974739994468
ENSG00000100030	2085.43829358792	0.156530809763308	0.179945150021281	0.869880681667696	0.384365613731386	0.777108951183846
ENSG00000100031	3.48871629697755	-0.829287278081286	1.09169480407041	-0.75963288914564	0.447474054093726	NA
ENSG00000100033	36.6735161910474	1.25372579087207	0.398975019261298	3.14236664038099	0.0016758803695478	0.0325603149794809
ENSG00000100034	471.50867846273	0.135911810680361	0.195962442275961	0.69356050629827	0.487957868448417	0.836342794012457
ENSG00000100036	162.49029649818	-0.25992720933455	0.242163332279225	-1.07335494142789	0.283111893010617	0.697622886631082
ENSG00000100038	473.237202638249	-0.0324693643316301	0.182654675038035	-0.177763664274506	0.858908584502883	0.965811770008862
ENSG00000100053	4.46920118097485	-0.898229880044258	0.995440514397019	-0.90234410499994	0.36687410326334	NA
ENSG00000100055	94.4429497458197	0.501052403219282	0.264131882194419	1.89697812720114	0.0578308249508649	0.339186667568958
ENSG00000100056	353.807886451478	-0.256995177716788	0.199408571307924	-1.28878701668215	0.19747214092663	0.607981917688425
ENSG00000100058	119.27248121496	-0.00161028167611454	0.24905732363542	-0.00646550622406807	0.994841308347334	0.998972578776563
ENSG00000100060	25.812793464117	-0.781191735692074	0.415925753857715	-1.87819996344664	0.0603538151708797	0.347261702744826
ENSG00000100065	644.829655827685	-0.0437109897054974	0.203070937591093	-0.215249854184032	0.829572523746992	0.95802290206549
ENSG00000100068	55.3005454751316	-0.0901852443788461	0.320775114879068	-0.281147882724151	0.778596976522155	0.945639070462214
ENSG00000100075	1157.27466141504	-0.0826214854767562	0.198972746908728	-0.415240211337365	0.677966064721713	0.914235875423369
ENSG00000100077	324.093260671257	-0.243411961082726	0.222902298170049	-1.09201189526108	0.274827872753791	0.689655431482963
ENSG00000100079	1.31333724616244	-0.245529892813764	1.91532622500491	-0.128192205384299	0.897996868379288	NA
ENSG00000100083	1031.20145573359	-0.171099919196582	0.192070534055261	-0.890818157184667	0.373026732599324	0.768443815385148
ENSG00000100084	129.477826198058	-0.308045457904308	0.249383483744341	-1.23522798414391	0.216745667167123	0.629842047868477
ENSG00000100092	139.129807751919	-0.19151162770653	0.341373454618093	-0.561003279885314	0.574795301257923	0.876457198771683
ENSG00000100097	6142.25242268447	0.44659618254162	0.651741733454513	0.685234901522214	0.493195703284772	0.839560661029796
ENSG00000100099	621.089957319248	0.052172809996788	0.173127350568923	0.301355099730575	0.763143728960118	0.940569507558569
ENSG00000100100	10.8068605212155	-0.503310788563144	0.614446194983361	-0.819129148609625	0.412712733025756	0.797427822600078
ENSG00000100104	459.488014865337	-0.229437566936788	0.180821494405758	-1.26886224279254	0.204490200859801	0.616558306367265
ENSG00000100105	982.482221027251	0.224997599716135	0.17206617471016	1.30762248940058	0.191001385072386	0.600107442578901
ENSG00000100106	7459.00906305021	-0.0941305290684166	0.178269738530537	-0.528023038819303	0.597483345503465	0.884633649343505
ENSG00000100109	748.936741921274	0.0996055638781891	0.161558448443751	0.616529589369437	0.537545049199717	0.859703279391696
ENSG00000100116	788.10848915113	0.118432349998498	0.258557291035101	0.458050707154183	0.646916011652782	0.903122917038428
ENSG00000100121	22.1419690045679	1.20684893570008	0.504242841376312	2.39338833726628	0.016693561800662	0.164303525186118
ENSG00000100124	392.659985071758	-0.345001975596766	0.209067676449727	-1.6501928057718	0.0989035078041026	0.448614465444938
ENSG00000100129	3363.72633921168	-0.119145569044515	0.160920455511151	-0.740400396370113	0.459057078389139	0.821963295826152
ENSG00000100138	2686.87271776768	0.0590100087963327	0.185546025505309	0.318034345578824	0.750458884389683	0.93666004773031
ENSG00000100139	1344.03028705217	0.290365317980924	0.18226254683882	1.59311566208774	0.111134246409016	0.476905731821945
ENSG00000100142	625.349995577671	0.207992552317954	0.197546919571047	1.05287671794421	0.292397497914494	0.704777860808149
ENSG00000100147	219.1828779695	0.130222221233331	0.206717437295383	0.6299527651712	0.528725488831498	0.855101028202761
ENSG00000100150	270.582449816746	1.01440915853089	0.239502743023701	4.23548033615008	2.28063661808622e-05	0.00100439465295767
ENSG00000100151	503.475487085075	-0.0112709065216838	0.218938003155718	-0.0514799000595044	0.958943118039953	0.990354433682396
ENSG00000100154	8.44399645657021	-0.247656657484313	0.735805595897324	-0.336578926370208	0.736434344533454	0.932097068309022
ENSG00000100156	7.34349003295569	0.111853265988555	0.79305002423856	0.14104187954089	0.887836857918177	0.971847584086352
ENSG00000100162	130.35279350434	0.496107355926903	0.355779356726855	1.39442423104886	0.163189535133313	0.564330397598156
ENSG00000100167	232.869252745561	0.444814688560554	0.272069544334344	1.63493010453947	0.102063700752871	0.454645041506723
ENSG00000100170	33.8802443787171	0.628004725927171	0.444833710387173	1.4117741332611	0.158016477099871	0.555670645495922
ENSG00000100181	1.17270788815811	1.4818204640229	1.95550442464089	0.757768913918475	0.448589335196172	NA
ENSG00000100191	2.67120612764065	-1.23959356967955	1.31167259475337	-0.945048005605871	0.344634368230075	NA
ENSG00000100196	562.52048605918	0.618282126049781	0.231874376537022	2.66645299615959	0.0076656324950565	0.0983055271484937
ENSG00000100197	12.4405521560999	0.345864688649053	0.596332291184707	0.579986517184804	0.56192371010242	0.87081077995588
ENSG00000100201	4423.84215863686	0.0356512261371719	0.190558132785088	0.187088452306465	0.851591282028059	0.96387470938197
ENSG00000100206	1.61184565074629	0.753208453981301	1.58316641626581	0.475760757834847	0.634244829924893	NA
ENSG00000100207	1443.67445357459	-0.0273262613344452	0.179345627533498	-0.15236647645252	0.878897896242404	0.970100115123839
ENSG00000100209	203.341251993974	0.128000722193067	0.201083491890109	0.636555099525617	0.524414679939065	0.853938857992394
ENSG00000100211	410.075028085445	-0.595770859783967	0.18986510035236	-3.13786398173392	0.0017018383049954	0.0329346945984353
ENSG00000100216	1038.95504086047	0.0493575564118971	0.171169237973737	0.288355296758815	0.773074783059788	0.94436930909894
ENSG00000100218	9.7937319240233	-0.339104577846669	0.646310625359531	-0.524677398979835	0.599807471356959	0.88577100489189
ENSG00000100219	2270.72167418157	0.111870774201832	0.157680348587839	0.709478227336062	0.478027758067442	0.83165695261149
ENSG00000100220	1148.79686503274	-0.142595134533719	0.167594634117179	-0.850833532259868	0.394861831686212	0.785443983672045
ENSG00000100221	2187.01807740913	-0.231846710173815	0.163572322246128	-1.41739572435094	0.156367262060498	0.552817812378153
ENSG00000100225	1588.37214515981	0.0560331176819382	0.16992583048591	0.329750441835177	0.741588536368577	0.934233714734854
ENSG00000100226	911.738307824132	-0.0296916633604968	0.164918819907771	-0.180038053735174	0.857122693722309	0.965458699262267
ENSG00000100227	9.12485858337688	-0.675404979311062	0.690775137701104	-0.977749404182099	0.328198280563944	0.736015380057117
ENSG00000100228	86.6706878571259	-0.654722358281549	0.271785373952261	-2.40896832953399	0.0159976861546359	0.159904062064426
ENSG00000100234	148.778706811077	1.62221692430464	0.269185299198132	6.02639493737964	1.67657210161259e-09	2.39518089183223e-07
ENSG00000100239	1235.13626443411	-0.29942118349389	0.165211940276319	-1.81234590546606	0.0699327656283873	0.376952451872509
ENSG00000100241	1742.18468097485	-0.20743028636663	0.177872101957967	-1.16617661838644	0.243543043962899	0.660330401644941
ENSG00000100242	1387.93805767392	-0.266605086038697	0.191333055371984	-1.39340839731206	0.163496327844692	0.564545986041118
ENSG00000100243	1024.47382398763	-0.0110364967687573	0.202772506977119	-0.0544279741533338	0.956594191730594	0.99014700524166
ENSG00000100246	380.049001619181	-0.51448508876396	0.228822817965096	-2.24839940937376	0.0245507328202236	0.208271131790061
ENSG00000100253	4.42311995205943	-2.17745146048474	1.07357281526057	-2.02822894687051	0.0425368868526755	NA
ENSG00000100258	686.24388416316	-0.0419950180358639	0.20492658319324	-0.20492713722877	0.837629052690897	0.959875954944437
ENSG00000100263	350.60372355591	0.178458097997111	0.228656059130942	0.780465204706933	0.435117100684943	0.809319878241867
ENSG00000100266	1667.26755951826	0.0673614416652787	0.159303502860781	0.422849720537203	0.672404908766446	0.912119539531964
ENSG00000100271	126.272439345114	0.585121599791675	0.242772678538763	2.4101624750919	0.0159454177320951	0.159654062899359
ENSG00000100276	21.1124336752308	1.95931463744672	0.486836149943974	4.02458740517154	5.70752932575571e-05	0.00217554675297569
ENSG00000100280	1444.44397444023	-0.117021086390238	0.19441490159427	-0.601914181632295	0.547231263748805	0.864510273001349
ENSG00000100281	647.215021094004	0.31310627350438	0.16650188713351	1.88049684537998	0.0600403959079662	0.346138397931359
ENSG00000100284	456.655636688488	0.0573052743479801	0.177351971963702	0.323116082180967	0.746607331164539	0.93607716054952
ENSG00000100288	7.66600374728302	-0.242392723885304	0.768877706130463	-0.315255237539915	0.752567868616973	0.937149924692613
ENSG00000100290	275.954997319267	0.131985743242864	0.226925037526659	0.581627063639281	0.560817909389718	0.870248348975284
ENSG00000100292	353.971179375636	-0.265472525078387	0.284148002087238	-0.934275529401336	0.350161783718783	0.751323406407788
ENSG00000100294	393.176337544163	-0.116832306924691	0.193962651780046	-0.602344347494171	0.546944946723664	0.864510273001349
ENSG00000100296	1250.98243667075	-0.100869391731871	0.199800387885487	-0.504850830368174	0.613663611265052	0.890030214115199
ENSG00000100297	1370.16720185099	-0.432207529535796	0.301409101093396	-1.4339564663705	0.151584686421674	0.547166027318658
ENSG00000100298	17.5611659256205	1.38538308371666	0.53166111018753	2.60576344060222	0.00916697488512155	0.110377667952496
ENSG00000100299	288.376646763074	0.577490730257594	0.209390618405016	2.75795895086653	0.0058163501297632	0.0806723121435403
ENSG00000100300	1250.32753374522	0.143617402072482	0.21473478858167	0.668812925102074	0.503614820733601	0.844919056668053
ENSG00000100302	76.2821828205838	0.459906788542957	0.283626953606888	1.6215200378325	0.104906156133625	0.462603427274247
ENSG00000100304	2459.94646325396	0.101956074199577	0.194923532890082	0.523056773535244	0.600934745389335	0.88577100489189
ENSG00000100307	380.307724457188	-0.0733870320642915	0.190820174248678	-0.384587386282612	0.700543140955325	0.922024123501383
ENSG00000100311	979.878018653486	0.441426588914112	0.210977544135813	2.09229181580553	0.0364124193808295	0.262336627043844
ENSG00000100312	9.22070207277423	-0.164922574110379	0.661398537656184	-0.249354307154683	0.803086726577029	0.951861876116756
ENSG00000100314	19.3336623393329	-0.794655756379981	0.486937694112804	-1.6319454541876	0.102690977396292	0.456831861976618
ENSG00000100316	47272.4138513768	-0.202548284167392	0.189171684147763	-1.07071142850946	0.284299202482738	0.697622886631082
ENSG00000100319	177.62025192464	-0.217159989768881	0.2363122761032	-0.918953485404396	0.358119902335302	0.757112610159859
ENSG00000100320	2165.42771552536	-0.344701225498655	0.162646832983269	-2.11932331651434	0.0340631524596702	0.253197002970103
ENSG00000100321	372.557014535125	0.628388789268982	0.182553730696348	3.44221280426319	0.000576976162865047	0.014193221656013
ENSG00000100324	400.709528517421	-0.183216453902817	0.209999158266826	-0.872462801350953	0.382955952910257	0.775980397202379
ENSG00000100325	1042.57008491333	-0.283906554021386	0.182889498431161	-1.55233928933458	0.120581061654288	0.493870960566704
ENSG00000100330	1025.72470407123	-0.0676951600841904	0.18245774829361	-0.371018280765232	0.710623915865307	0.925391670001759
ENSG00000100335	1165.58977671052	-0.273954477014013	0.159426825032631	-1.7183712775936	0.0857289158480077	0.418818969190633
ENSG00000100341	25.5460879866463	-0.184315269571515	0.442789681682286	-0.416259179462467	0.677220359438727	0.914175805765275
ENSG00000100342	2.01060115810462	-0.0115750749067632	1.44568630674987	-0.00800662969049338	0.993611702040794	NA
ENSG00000100344	36.4373948700023	0.0691332836128182	0.358139042833883	0.193034758416118	0.846931746713559	0.962979146798728
ENSG00000100345	11612.3773058916	-0.32204780551063	0.192344658860254	-1.6743267394007	0.0940664021218149	0.437400057709587
ENSG00000100346	9.24092398844192	1.13719791263598	0.786311658563858	1.44624322970487	0.148108992505106	0.542654548853154
ENSG00000100347	607.85164245135	-0.219635099917783	0.170086258556392	-1.29131595804351	0.196594139284232	0.60734040356936
ENSG00000100348	1034.53502458918	0.084959653607344	0.182232436003963	0.466215869525534	0.641060991218446	0.900482188605204
ENSG00000100350	301.763782821459	-0.0463825958686019	0.236131242900317	-0.196427187266288	0.844275818375902	0.961790254813701
ENSG00000100351	3.89136920787009	2.44693623248695	1.15496230616906	2.11862865083735	0.0341218624436583	NA
ENSG00000100353	4730.59331351302	-0.259611559975572	0.154617534968439	-1.67905638922884	0.093141054493491	0.436562979343725
ENSG00000100354	528.067475089727	-0.155308622820116	0.201928872053805	-0.769125391730677	0.441818875804409	0.813622108299717
ENSG00000100359	6.36419565619435	0.130401877746973	0.847844346583952	0.153804030506749	0.877764255769463	0.969810396705873
ENSG00000100360	328.211643186606	-0.297865076400582	0.248846387817491	-1.19698372563496	0.231312898086801	0.647102315352653
ENSG00000100364	1286.33314443181	-0.175042622963633	0.162651311534148	-1.07618328627423	0.281845293123947	0.697084771437758
ENSG00000100365	6.26940048975672	0.610218350993663	0.814256685009473	0.749417674092001	0.453605501589843	NA
ENSG00000100372	255.76747386348	0.213164168965251	0.191493813380143	1.11316478168456	0.265637665239872	0.679334831956565
ENSG00000100373	2.75662490796989	2.29248010232109	1.32683588276246	1.72777969913518	0.0840277283473071	NA
ENSG00000100376	344.064846253376	0.0687068868888372	0.191817699003895	0.358188463554879	0.720202280034121	0.928587892370567
ENSG00000100379	293.184978506669	0.15176509819584	0.206847604859111	0.733704885290843	0.463128620440881	0.824161034988463
ENSG00000100380	3792.27699240164	0.0285834319862018	0.173153777664222	0.165075416613956	0.868884622238918	0.968449714455225
ENSG00000100385	4.88747941976911	0.443560381235061	0.976542438631538	0.454215161254678	0.649673971736745	NA
ENSG00000100387	427.743710088059	0.117101708350691	0.203634245212906	0.575059014402305	0.565251385646135	0.872735027552401
ENSG00000100393	961.477881655584	0.12253801782055	0.169809859366227	0.721618981829989	0.47052876554874	0.827144004424016
ENSG00000100395	591.974991701063	0.124658651086231	0.184342394914015	0.676234303803948	0.49889189610116	0.842484712560731
ENSG00000100399	11.3646495790513	-0.595921218295057	0.611163387046563	-0.975060402709719	0.329530298836838	0.736565237190892
ENSG00000100401	2950.84230457132	-0.115328217208838	0.208631364638286	-0.552784656366447	0.580410876328762	0.877747752585861
ENSG00000100403	1486.52002848969	-0.114726525120582	0.182612513174061	-0.628251170341368	0.529839413902502	0.855257962621236
ENSG00000100410	561.912082384681	0.121883404806828	0.186186403822096	0.654631070286363	0.512705314742539	0.849633089389949
ENSG00000100412	2519.41194289004	-0.256851422077495	0.158301637494168	-1.6225443156705	0.104686852412732	0.462094384950137
[truncated: 21,507 more rows]
