# Supplementary material for: Mammalian pumilio proteins control cellular morphology, migration, and adhesion
Source: Sci Rep. 2023 Feb 21;13:3002. doi: 10.1038/s41598-023-30004-4 (PMC9944931; doi:10.1038/s41598-023-30004-4)
Supplement: Supplementary file 3 — Supplementary Information 4. [file 41598_2023_30004_MOESM3_ESM.csv]

	baseMean_293	log2FoldChange_293	lfcSE_293	stat_293	pvalue_293	padj_293	baseMean_HCT	log2FoldChange_HCT	lfcSE_HCT	stat_HCT	pvalue_HCT	padj_HCT
ENSG00000001617	138.126876365625	1.22680999428205	0.232153092908771	5.28448696896815	1.26057521266146e-07	5.40229204118474e-06	303.770508241965	0.338938963627777	0.230403586438426	1.47106635303334	0.141273173356407	0.532559749601625
ENSG00000004139	1243.27478673609	1.08106072542822	0.161329271388305	6.70095833276408	2.07057081626194e-11	2.63672403659413e-09	74.8368260004311	-0.488839106125045	0.270287465224944	-1.80858962778098	0.0705147810751104	0.378301340288611
ENSG00000004660	710.195196162035	1.05869063146485	0.155226577207517	6.82029231405084	9.0855448472019e-12	1.24215562527543e-09	154.028698640373	0.0883354463813651	0.241274496270265	0.366120115250041	0.714275448235669	0.926291378331895
ENSG00000004776	29.4666894169983	1.20614466625502	0.458639502921962	2.62983161845142	0.00854271686304348	0.0466147025692762	8.60379690849136	1.13340922861767	0.71933081211061	1.57564393118668	0.115107885744395	0.484924881207964
ENSG00000004777	444.986030215749	1.66158391787109	0.185498507958521	8.95739775029691	3.32430760832129e-19	1.72284174538233e-16	47.0730731615043	-0.0426534987263495	0.478159408236156	-0.0892035124514031	0.928920173976022	0.98396439189262
ENSG00000005187	82.4698542831701	1.07185818692432	0.296398205003907	3.61627759152656	0.000298869873418815	0.00352770928450122	124.581801997534	-0.571369630295449	0.235011648506184	-2.43123961696058	0.0150472595241672	0.153281417019516
ENSG00000006025	191.859502812491	1.58121297401672	0.248895866258162	6.35290974409611	2.11279694863821e-10	1.92178285715928e-08	182.530757439294	0.23537657358586	0.259085226163489	0.908490912705814	0.363618912742146	0.761847775957475
ENSG00000006534	30.9304040170726	1.08628100622968	0.412482324415813	2.63352134607986	0.00845045237007201	0.0463039909188726	712.504467131382	-0.393303071841669	0.203278276167196	-1.9348012943507	0.0530146842137866	0.323588871691854
ENSG00000006652	272.92046359395	1.2343576407805	0.27720931239512	4.45280005247841	8.47576753698984e-06	0.000193527130698585	168.162758213207	0.311683755905312	0.252989038016527	1.23200498467823	0.217947222099463	0.630834218492315
ENSG00000006757	195.239761800079	2.41454080244415	0.304534735387127	7.9286219989807	2.21590903643293e-15	5.87875391391759e-13	345.707205680197	-0.019465391653297	0.185260324239812	-0.105070482485499	0.916319881193555	0.980151920177423
ENSG00000007047	1071.63568689496	1.3468348155061	0.184350265321756	7.30584690591795	2.75525742537766e-13	5.24794117303771e-11	994.564429061515	0.316006225080474	0.164884760080725	1.91652779144514	0.0552979492279065	0.330284012179733
ENSG00000007171	94.2854625647727	1.80652019515872	0.283812578295463	6.36518721618476	1.95051674120073e-10	1.79616799907679e-08	1.58145212291473	-1.96763162168933	1.70102918152	-1.15673008027475	0.247382656042519	NA
ENSG00000007255	268.706010197637	1.31087422738054	0.376248751301813	3.48406266557681	0.000493863841325902	0.00526591182007068	376.66726541293	0.0260124396548001	0.189805255993505	0.137048047055611	0.890992817314039	0.972822233668995
ENSG00000007384	129.149056450678	1.06265532085097	0.307901337485079	3.45128517313591	0.000557923719570998	0.00577488624739419	212.994701250767	-0.0247249532668495	0.250175038648745	-0.0988306163572309	0.921272759150001	0.981982973227023
ENSG00000007402	286.313269723207	1.18344766825939	0.161714989835789	7.31810742752486	2.51492504809469e-13	4.95974377847701e-11	358.91680985613	0.865537175348046	0.211433415103281	4.09366312758676	4.24611096605999e-05	0.00169574231580923
ENSG00000008118	18.2220022812505	1.98548406227921	0.632990637228297	3.1366720856617	0.00170877124848655	0.0138927279359806	0.91841715121565	-1.98586221559502	2.12704665878474	-0.933624190796835	0.350497782358434	NA
ENSG00000008300	353.136495239228	1.91003886522094	0.320731087165609	5.95526577139899	2.59649527948725e-09	1.84865486592247e-07	224.946535220703	-0.0238306836184703	0.197912857655131	-0.120409981952744	0.904158384479477	0.976453268519044
ENSG00000008517	36.5508286994566	3.19086667499976	0.587225399465559	5.43380221275137	5.51657269413298e-08	2.75643099750568e-06	10.0721194484811	-2.76111456224957	0.777768812711477	-3.55004535682487	0.000385164784660692	0.0101929451747857
ENSG00000010327	21.7960059475275	2.95286273567552	0.526934429686931	5.60385233781347	2.09639322511063e-08	1.19178885259159e-06	2.9671929315889	-0.623328117951043	1.17380642669678	-0.531031440767585	0.595396991908692	NA
ENSG00000012171	137.789664495126	1.06693992001477	0.330525376276444	3.22801211826594	0.00124653693311189	0.0109237418617375	977.737852462865	0.53311044626823	0.193896806645797	2.74945449329702	0.00596945511354671	0.0824648311755054
ENSG00000015520	120.264066386003	1.70861621598867	0.311870565431604	5.47860684968486	4.28687685331884e-08	2.18611099945561e-06	3.81912505287897	0.545447719276029	1.01995153873305	0.53477807382257	0.592803326546388	NA
ENSG00000020181	220.123372300662	1.01278508448282	0.231774716171311	4.36969614810893	1.24419538576251e-05	0.000265837911521741	257.495917140519	-0.395892106807271	0.197114414051218	-2.00843813839206	0.0445967535579113	0.296531382067872
ENSG00000024422	8.28770236238484	5.15149998337098	1.26074132938089	4.08608797325676	4.38707495082065e-05	0.000754367016041961	2063.42760554474	0.062678285883378	0.157724492744791	0.39739094919643	0.691079188704822	0.916825766709897
ENSG00000026508	338.972507388906	1.91196603387913	0.157874476169431	12.1106722268849	9.2731046223828e-34	2.58313920637251e-30	8421.91310498329	0.30998043428486	0.166077136452298	1.86648470046264	0.0619735826254481	0.350724571302536
ENSG00000031698	5629.64824379017	1.0808617669975	0.304647642046374	3.54790787067036	0.000388304019459661	0.00433317730278344	7550.62834667533	0.0267951944762099	0.189153912916233	0.14165815585362	0.887350028329783	0.971847584086352
ENSG00000033327	359.478579979011	1.28994127290685	0.391036167887859	3.298777399222	0.000971068820291683	0.00892750357268983	187.157834014429	0.312853979218613	0.272559723987324	1.14783642513948	0.251036097164659	0.667151587927616
ENSG00000035664	91.7807369295533	1.13861609719066	0.281800174301557	4.04050884642894	5.33353530378948e-05	0.000885107511473551	98.1684535116656	-0.817935047355209	0.323971433172089	-2.52471348892275	0.0115792649571418	0.128130254299052
ENSG00000039600	11.1595216151863	3.9431681955701	1.23121103628741	3.20267450449464	0.00136157779699896	0.0116972865096846	9.47133472748378	0.366573132800368	0.706335946812464	0.518978447089704	0.603775771196542	0.886903532723643
ENSG00000041982	1225.33779385253	1.74330941685801	0.342709373059954	5.08684487177138	3.64069383904904e-07	1.3635775160203e-05	69.1387795629468	-2.5334900024597	0.337729980397269	-7.50152532943501	6.30794372611488e-14	2.40963450337588e-11
ENSG00000042493	90.9432597496343	1.0590309069829	0.344234585907118	3.07648025602125	0.00209460174260813	0.016204239693956	2325.11407440695	-0.586055498159983	0.193755771800298	-3.02471246515445	0.00248869602992736	0.0442574912030582
ENSG00000050555	572.404650173105	1.4557333928798	0.289408898153368	5.03002292662183	4.90421190662403e-07	1.74864579742586e-05	379.930535154641	0.470084840446987	0.197611339895022	2.37883534769164	0.0173674316045899	0.168143530664382
ENSG00000052344	91.761488664951	2.37262744629	0.683945121091871	3.4690319049316	0.000522337419683736	0.00548552752009993	1269.72763484455	-0.054179973919639	0.155765740104512	-0.347829849383353	0.727967971191893	0.930283785329894
ENSG00000053108	202.921559848783	1.0766807280976	0.195626495292107	5.50375718018111	3.71781525915496e-08	1.96796943112276e-06	3.5711042483537	-0.679870217937033	1.07098855253289	-0.63480624169991	0.525554791955657	NA
ENSG00000054277	66.9798828801488	1.02477139645046	0.25645822601124	3.99586089473123	6.4459577293599e-05	0.00103047466283203	53.4425472882452	-1.07922016461346	0.324675407576468	-3.32399725827488	0.000887370683046324	0.0199908687724231
ENSG00000055118	227.28989608908	1.41130563788573	0.311277910679034	4.53390873386116	5.79020558048383e-06	0.000140560709543663	237.496574492426	-0.210837297157214	0.206366284664991	-1.02166542126531	0.306939282409397	0.719714047304233
ENSG00000058085	137.322420574625	2.81179018705827	0.298378041239625	9.42358283262591	4.35952655324489e-21	2.9440014920928e-18	5714.641839067	-0.399233272614255	0.200733920199983	-1.98886801102931	0.0467157734495991	0.30351584058442
ENSG00000063180	363.553167734167	1.59067930395949	0.34807403991467	4.56994524598688	4.87851656568947e-06	0.000121958647156396	230.981035572948	0.52798406876559	0.273288988978028	1.93196246486184	0.0533641389051863	0.324918450742181
ENSG00000064490	997.116533248997	1.01271531004872	0.229532406951879	4.4120798605185	1.02382333445481e-05	0.000225464435523699	849.905503095687	0.14265575183233	0.184527162265554	0.773088092185766	0.439470247859725	0.812368457569199
ENSG00000064687	328.887816433208	1.14723762662313	0.353659350174884	3.24390582648479	0.00117902720553682	0.0104140393481522	986.670707630965	0.64630115762639	0.200202566721148	3.22823612210022	0.00124556115575018	0.0256889678742279
ENSG00000065618	14.431205396458	2.80904416891796	0.653541887029981	4.29818535684629	1.72202131915467e-05	0.000346346977413013	68.0399045602966	-0.807771268586256	0.28800390569603	-2.80472331315815	0.00503597890582871	0.072534607650182
ENSG00000067840	205.224942576198	1.13702136367286	0.279238688180214	4.07186185797814	4.66388379514808e-05	0.000792186118065206	1.15637123397076	1.51486488637248	1.99336252537374	0.759954532650028	0.447281763217304	NA
ENSG00000068028	524.324002954336	1.21705166515559	0.229964713604574	5.29234092517481	1.20760498832147e-07	5.19526586191967e-06	476.064682443782	0.333574641013092	0.227102247294016	1.46883020748462	0.141878848539806	0.532826485689563
ENSG00000069399	76.5433972660998	1.06807945512666	0.368564799290169	2.89794211813963	0.00375619904993685	0.025281454493459	438.341576232986	-0.0752854627056649	0.205904016878385	-0.365633773672961	0.714638369852772	0.926329906230253
ENSG00000069812	27.206253686296	1.70693158625786	0.427642333457873	3.99149348114294	6.56584935685058e-05	0.00104378328779802	181.845345020426	0.927167981405021	0.22718194451387	4.08116931734606	4.48096963399418e-05	0.00176942917772013
ENSG00000070731	11.9877612129331	2.48869085709602	0.858162796686836	2.90002184516069	0.00373136654095125	0.0251522998684509	84.1671825698236	-0.224333829354133	0.271197071687682	-0.827198568030562	0.408124523159627	0.795437619503585
ENSG00000072954	252.508237752498	1.49326833091281	0.536387000533204	2.78393833077312	0.00537032438525952	0.0330875529238343	500.940514328587	-0.073407838756804	0.251083541787998	-0.292364199716387	0.770008177497953	0.943402638935782
ENSG00000073598	21.0583572172614	1.18173887424118	0.415598338446984	2.84346390473342	0.00446260638062614	0.0288593102705321	4.42053529009998	-2.5620242854273	1.17211629212916	-2.18581065942985	0.0288294605881968	NA
ENSG00000074181	1012.8027099465	1.56295329885957	0.539924666254224	2.89476180020206	0.00379446348501404	0.0254851171680343	1264.18547055187	0.331568418425963	0.188904695991623	1.75521533059542	0.0792224825839141	0.403782777271056
ENSG00000074370	89.7193629438189	1.38978546018943	0.294368901116192	4.72123738248038	2.34414158654986e-06	6.60419661899667e-05	652.938236935609	0.123929730612646	0.166451893836049	0.74453782264991	0.456551168091065	0.821316044412096
ENSG00000074416	71.534055434769	1.40679950324981	0.27571889624001	5.10229629682401	3.35556845075255e-07	1.27391555238536e-05	613.213258716267	-0.274463885811808	0.219767187540483	-1.24888473517571	0.211707235558653	0.625440226625424
ENSG00000074657	243.562090660603	1.72087011961103	0.249067626642606	6.90924847523582	4.87227910165482e-12	7.19240673085137e-10	461.465189431501	0.357149376322299	0.220791407960986	1.61758729481633	0.105751568980376	0.46449375201411
ENSG00000075618	1995.87107351374	1.14127941971495	0.204553767636632	5.57936151898366	2.41403045288835e-08	1.34491671606542e-06	3894.34364074035	-0.462481861958727	0.212525775984495	-2.17612127195558	0.0295461937137567	0.234183904347376
ENSG00000075826	238.827160528822	1.27250119833954	0.394851019088893	3.22273753091938	0.00126971841800491	0.0110833039346805	134.822161688814	0.0229937475615085	0.236681890624842	0.0971504304820481	0.922606932500303	0.982191264867037
ENSG00000077150	891.267687494404	1.02294299755584	0.283354494921525	3.61011741789784	0.000306058426039462	0.00359542014986263	2932.18672086428	0.575674005648065	0.191483332054838	3.00639225080541	0.00264367728187807	0.0464082889082532
ENSG00000078018	84.2079719650116	1.45069238609401	0.25419409591589	5.70702628189297	1.14967035797325e-08	6.94319889632354e-07	155.75342883546	-1.56807400765974	0.239203118880439	-6.55540786842128	5.54899998226713e-11	1.18911009376095e-08
ENSG00000079337	291.435953682888	2.19095883511688	0.775771287358898	2.82423295476167	0.00473939241241675	0.0301759589957313	25.981091072315	0.190058987987142	0.42746081128239	0.444623186431901	0.656592088468997	0.906193800624802
ENSG00000079393	2.67805265925215	3.64320725753668	1.37447925692853	2.65060912281641	0.00803467675384977	0.0446181837676407	9.13227217509108	1.59063114137279	0.744359911026074	2.1369113486783	0.032605202779972	0.246019903225719
ENSG00000079435	72.2007458483123	2.71630458825839	0.316740946535241	8.57579235640811	9.8406945407156e-18	3.84736627789206e-15	67.7634872936434	0.966842209969837	0.363922925361619	2.656722461244	0.00789043722991156	0.0998924805504366
ENSG00000080031	16.3346001100667	2.47844618353689	0.675748762679831	3.66770362065935	0.000244738634119775	0.00301325992340287	535.382500787462	0.0652409236709386	0.20052135082083	0.325356493978702	0.744911278545627	0.935391309856958
ENSG00000082684	138.763977920376	1.96807618050497	0.302401929656357	6.50814689820747	7.60834998190461e-11	7.93821410305598e-09	1.62813468745316	1.17677483334399	1.73667267860323	0.677603124551051	0.498023364464441	NA
ENSG00000083454	122.106507973591	1.18983577499262	0.196295582330422	6.0614495795926	1.34900178065259e-09	1.03307576226264e-07	40.760099339055	0.103717520590236	0.3931901613695	0.263784628356373	0.791945879976665	0.94880299804682
ENSG00000083838	251.826435456606	1.21783189422112	0.204548253544895	5.95376334491081	2.62045651585614e-09	1.85977303999535e-07	130.326077701144	0.0495648152623715	0.265036054047556	0.18701159523556	0.85165154165039	0.96387470938197
ENSG00000084636	9.2727315852048	3.08421905307301	0.844032844949542	3.65414577350647	0.000258039639162377	0.00312909299183032	41.4376408094697	-0.186673505559383	0.380124871847446	-0.491084691859627	0.623366548130179	0.894064275322594
ENSG00000085465	157.970994444034	1.31263283777032	0.33612021249779	3.90524814921373	9.41287446709759e-05	0.00138459344884006	60.8342312552804	-0.166812357287372	0.311156491899263	-0.536104377154946	0.591886415150099	0.882438088977855
ENSG00000086730	21.8573206552128	1.54522586431649	0.434721896157973	3.55451583638423	0.000378675705922149	0.00425321690358255	1056.00253993215	0.718738889378513	0.276977480246662	2.59493619747873	0.00946084795781115	0.112709166315022
ENSG00000087074	1448.48559593854	2.22034535620611	0.477699462025282	4.64799635066075	3.35174842258854e-06	8.95608076707261e-05	3552.27186249857	0.329326690585399	0.292872231847011	1.12447222636468	0.260812746485866	0.675037603989659
ENSG00000087245	86.3548126510655	2.60169352032824	0.300913474174095	8.64598545302434	5.33429107685144e-18	2.24291842731386e-15	1.769839714664	1.51740690633438	1.68261195678614	0.901816310180449	0.367154454127069	NA
ENSG00000087589	19.790255353534	2.16572283019712	0.739255505357862	2.92959986702936	0.00339398732467531	0.0233585569890022	3.53846053515882	-0.426662026879953	1.11552097607151	-0.382477816224051	0.702106980468972	NA
ENSG00000088002	26.723042512176	1.44930628194241	0.493329546548688	2.93780555428252	0.00330544267410526	0.022918331152784	53.0691818082848	-0.969585351355408	0.329199735099113	-2.94527986501415	0.00322662660581562	0.0528209915642762
ENSG00000088538	741.290466552954	1.26246332557212	0.285639655895433	4.41977610431755	9.88032129573526e-06	0.000219500195869161	304.807198198367	-0.420882232181196	0.217096771208477	-1.93868490000261	0.0525397184350153	0.322260735881413
ENSG00000088726	4.64694006981896	4.08166603155922	1.31015645284101	3.11540352505866	0.00183693426595542	0.0146934960936168	75.866066669097	-0.173931425549263	0.347593568539424	-0.500387352620236	0.616802357015757	0.891653054507678
ENSG00000088827	4.15850975972316	4.28922865213214	1.40556992728338	3.05159392562002	0.00227629818574527	0.0171997622060119	14.4261814665192	0.870626015990269	0.60062393314456	1.44953600405518	0.147187953185806	0.541662746189239
ENSG00000088882	4.59833070421664	3.94847413353231	1.37482145221682	2.87199048804892	0.00407895244484145	0.0269811383892228	4.59691251656606	2.76362378895482	1.10784543056682	2.49459330038564	0.0126101570066317	NA
ENSG00000089041	36.0685069203208	3.39080990231851	0.651997823623713	5.20064604429637	1.98596995350857e-07	8.0321851930923e-06	11.1709815632184	0.347464953472518	0.60842910709198	0.571085356407825	0.567941784405517	0.874039422107348
ENSG00000089199	14.6983977552332	1.98673145591499	0.752818288423817	2.63905843742801	0.0083136648646876	0.0457231050122318	0.928138140864669	-0.0608815220601456	2.383002884792	-0.0255482368270232	0.979617673603647	NA
ENSG00000089820	104.306669878111	1.18899153768905	0.391322433195019	3.0383935006775	0.00237843157009271	0.0177209453492196	1183.15719229428	-0.11026929462797	0.243354026033179	-0.453122951879728	0.650460209052002	0.903977126974199
ENSG00000089847	66.6504289187868	1.34228468732204	0.3104970974451	4.32301847059736	1.53908842698124e-05	0.000316699774656297	108.662862935037	0.0700411424445422	0.287315993067251	0.243777388431517	0.807403233511949	0.95261259566285
ENSG00000090006	2589.57373964432	2.18432288410248	0.566938662975239	3.85283810534171	0.000116756591839043	0.00165096487889155	3418.48365915725	-0.0861144940130329	0.224167660897856	-0.384152172834028	0.700865664188357	0.922264314544726
ENSG00000090097	372.709394049551	1.87482506039487	0.292629785522017	6.4068155504075	1.48590398543339e-10	1.40310891166877e-08	588.16690039808	0.182703801704813	0.268848834861277	0.679578179310639	0.496771590085952	0.841582543218464
ENSG00000090238	188.468534543122	1.89858701719884	0.38532248838155	4.92726761205498	8.33875094430547e-07	2.68927734868086e-05	85.7740956073484	0.269242298777958	0.295857863096206	0.910039354574825	0.362801755493668	0.761757969594304
ENSG00000090339	10.0835638576777	1.79474000960188	0.665754869580902	2.69579704423594	0.0070220437146133	0.0404252762025723	419.900246274181	0.569200342885342	0.220867804054303	2.57710871587874	0.00996306096366721	0.117368293291617
ENSG00000091513	11.2543693370499	4.33779661911939	1.29646896434676	3.34585457763352	0.000820294045874748	0.00779874266737149	4.52718194615365	-0.781651604448165	1.01739175052286	-0.768289701628167	0.442315091569735	NA
ENSG00000091536	39.7052423542759	1.78072526254684	0.566159022223688	3.1452740178064	0.00165931332637682	0.0136097892816737	36.8992568972884	0.0358961571675536	0.36556321600237	0.0981941169029458	0.921778153920717	0.981982973227023
ENSG00000091592	12.7063176707279	2.0671679850594	0.663140913024652	3.11723789689109	0.00182554194123913	0.0146181107296134	272.653820229874	0.479878370144232	0.270494731915382	1.77407658458336	0.0760504833319729	0.393741630262059
ENSG00000092850	18.3492247502342	1.94901277526408	0.542367868510625	3.5935255173139	0.000326233683495922	0.00377668448660084	1.43131064000516	-0.478376498546691	1.6628006710356	-0.287693231593873	0.773581571495426	NA
ENSG00000094916	4643.30146348951	1.07452620757525	0.342457133315965	3.13769550416649	0.00170281672173086	0.0138544252076569	1624.4222230536	-0.396400442552338	0.236630434464499	-1.6751879083069	0.0938973692310564	0.437367510404306
ENSG00000095370	164.884826492302	3.67153531110703	0.892343596164266	4.1144860868494	3.88042961727333e-05	0.000679303802206882	30.3325647875397	0.686347100752279	0.422943688096088	1.62278601163649	0.104635157047399	0.462094384950137
ENSG00000095585	14.0365335240748	1.78261703600997	0.546040128353354	3.26462643210061	0.00109608532691644	0.00984929899610199	5.7392011680593	-1.3318567657782	0.871780750753398	-1.52774280072966	0.126576408884784	NA
ENSG00000099326	523.363514193479	1.76003826437566	0.200054842462423	8.79777886259494	1.39550692359173e-18	6.47893162338371e-16	502.662161916239	0.35516515262819	0.177411180534982	2.00193218689596	0.0452920253649643	0.298975007405392
ENSG00000099365	18.3259602334264	2.70240712128428	0.770881681994812	3.50560557398544	0.000455569785560684	0.00492833624816497	9.5539460674614	1.23350949565915	0.677110291105815	1.82172610852606	0.068496554376642	0.371258930754581
ENSG00000099840	34.3429952917638	1.66776632391674	0.332961322786938	5.00888905040764	5.47451192280819e-07	1.90624215937157e-05	12.0216178366539	0.744341058425696	0.643434676163193	1.15682459463361	0.247344031282896	0.664465839385933
ENSG00000099860	642.489421230978	2.4399067648919	0.310123745815358	7.86752642393459	3.61721883546931e-15	9.26548525844064e-13	430.565078307905	-0.223141919591016	0.245987431499482	-0.907127320411436	0.364339472122109	0.762254221232254
ENSG00000100311	36.1628986006973	1.34523246355839	0.418063830792473	3.21776811212871	0.00129192219346526	0.011250678421795	979.878018653486	0.441426588914112	0.210977544135813	2.09229181580553	0.0364124193808295	0.262336627043844
ENSG00000100814	2086.58530970154	1.56816583932939	0.36941628000738	4.24498302916717	2.18609965798074e-05	0.000419976128259489	1205.80823381661	0.121267029320374	0.20672079501687	0.586622305271598	0.557457398796537	0.869885083796153
ENSG00000100889	1610.09512871195	1.56174178518039	0.547668301751181	2.85161982204683	0.00434970891635851	0.0282919526315296	4314.83545622391	0.0506728047227909	0.182062843742564	0.278325899349579	0.780762196449687	0.94610699498503
ENSG00000100985	7.88488607124549	3.39114498686493	0.960569963188559	3.53034668667779	0.000415015463333284	0.00457399584588636	7.94600590708427	-0.199732194378155	0.769314561819713	-0.259623571801	0.795154151991348	0.950312776902126
ENSG00000101255	2386.57130174344	1.96559635967402	0.659286523589633	2.98139926927657	0.00286934424785297	0.0204623982704896	5408.60583899052	-0.318111220012994	0.192731645322611	-1.65053963753857	0.0988326132114355	0.448408644294176
ENSG00000101443	35.1170393132701	2.29685853573974	0.385897883914701	5.95198530875448	2.64909158376102e-09	1.86819639063653e-07	3.4815192565398	-0.976840653944992	1.11903958196121	-0.872927704874388	0.382702484284681	NA
ENSG00000102003	191.096911514119	1.46321398561155	0.205383784933855	7.12429165760474	1.04617304783714e-12	1.80728421481013e-10	13.0828221124215	0.0890340157769911	0.592042286713692	0.150384554912794	0.880461226087919	0.970231920977531
ENSG00000102174	8.75179022875431	1.90988082639725	0.708236276659838	2.69667184432371	0.0070036250570818	0.040359694466798	9.08829780693367	0.460612911347187	0.698404116601639	0.659522045185646	0.509560594512542	0.847042340192426
ENSG00000102316	1684.23609080768	1.02109233177942	0.215881616148746	4.72987163055083	2.24661847466282e-06	6.37508600855602e-05	658.347751900271	0.703696348671809	0.179736763357007	3.91514977530821	9.03481045733165e-05	0.00315625624962688
ENSG00000102387	75.5338095476486	2.52125125702749	0.332046031992917	7.5930775076429	3.12395552577009e-14	6.82523028350847e-12	2.86556310892466	-2.74467399837501	1.41392094729881	-1.94117924599569	0.052236539557365	NA
ENSG00000102575	17.9503236450219	1.54536731111484	0.467102700386989	3.30841014156956	0.000938272893930426	0.00867250578234739	7.96077807302675	-0.0764496269817018	0.732347433821494	-0.104389833910903	0.916859989968859	0.980349503695557
ENSG00000102935	66.7468729931351	1.70989080694917	0.327669919945251	5.21833315439779	1.80540507144852e-07	7.42314612864028e-06	7.38716328905596	0.701177061064647	0.782640334050127	0.895912248013195	0.370299632136228	0.766690837268504
ENSG00000103034	423.744999232583	1.40699671226626	0.489521112743585	2.87423090779592	0.00405012735630277	0.0268302877928678	65.4105179557294	-0.130446174932455	0.300935817078108	-0.433468425922188	0.664674499400039	0.909658685553274
ENSG00000103056	16.0511383551757	1.50587394155668	0.493907462323771	3.04889894651873	0.00229681726664087	0.0172961899037612	133.074572663586	-0.412881386493237	0.285354418046443	-1.44690728575311	0.147922892305689	0.542631305567215
ENSG00000103154	43.3988760223168	1.2274215055081	0.293758751093966	4.17833171245841	2.93655158768465e-05	0.000537282858222926	34.6912944945635	0.583046299643358	0.416239021120609	1.40074877668525	0.161289211102653	0.561446149848634
ENSG00000103196	16.5671718896526	3.07321003670966	0.809689536224896	3.79554125280935	0.000147321694588012	0.00198372444948269	61.590836689129	0.0248135664911574	0.326674728373138	0.0759580228771617	0.939452494563018	0.986217024471659
ENSG00000103510	821.205586897771	1.14747376871107	0.225227660992333	5.0947284345777	3.49241502494044e-07	1.31689456566494e-05	629.543980359852	0.72385841376251	0.165884180124761	4.36363740784744	1.27917530892302e-05	0.000620930069845175
ENSG00000103528	60.5898487754044	1.33823948620773	0.384540576663456	3.48009954585088	0.000501227510356225	0.00532151265759337	182.58211040535	0.145682628442621	0.230923886834889	0.630868596745837	0.528126446485415	0.855101028202761
ENSG00000103647	137.555763993427	1.05302186470788	0.341183067689244	3.08638371722185	0.0020260717559631	0.0158091768493129	152.793272684583	0.117286721668777	0.27193833775158	0.431298957839186	0.666251008029619	0.909658685553274
ENSG00000103723	147.734238729498	1.35497864646401	0.341902617887684	3.96305431890295	7.39969368901703e-05	0.00114674668887166	5.56400967159023	0.317176844241169	0.907080291895563	0.349667881746556	0.726587960468507	NA
ENSG00000103742	401.279309355174	1.51749360087972	0.306025065889658	4.95872322245288	7.09579746876412e-07	2.33919891407409e-05	17.6291105294787	1.25484274424109	0.534179859551116	2.34910156533338	0.0188187727793072	0.176930698383085
ENSG00000104808	27.1040055931656	1.45998924976746	0.42438885549441	3.44021580884017	0.000581250510704581	0.005966452156173	97.1211523580683	0.991168555100013	0.313759524333021	3.15900706825396	0.00158307650906007	0.0313151137058605
ENSG00000104856	95.5937999438619	1.206527306993	0.385191535710033	3.13227886684732	0.00173455037052704	0.014061278649398	680.624798558439	0.539331023385033	0.204936558313147	2.63169747664506	0.00849594766439978	0.104822590927306
ENSG00000104870	841.27922943822	1.22059743692814	0.303501307607648	4.02172052090816	5.7774583805525e-05	0.00094600044093029	13.5637858924017	0.0231309571811336	0.582416835003413	0.0397154680135544	0.968319969714884	0.992196427430847
ENSG00000104879	5.48905772721194	3.98416147215783	1.32736678575927	3.00155278473299	0.00268606466337207	0.0194726581077575	1.9246050108856	-3.19637644111476	1.71920575661197	-1.85921692550276	0.0629963966692813	NA
ENSG00000104881	167.227958562802	1.20509982150615	0.356590156279184	3.37950950211493	0.000726152971683378	0.00710998197450092	831.19061483267	0.105745595112	0.17988971188024	0.587835702257386	0.556642577527714	0.869392850721043
ENSG00000104892	368.188234447304	1.44532345103533	0.261158906498877	5.53426827524855	3.12530308760059e-08	1.6823038479995e-06	551.007856389434	-0.088620873297637	0.214437999450821	-0.413270378965465	0.679408529406812	0.914457377240051
ENSG00000104936	875.798147652773	1.1249783939303	0.279463772807549	4.02548918104318	5.6856994664014e-05	0.000934469396776047	375.501719115864	-0.308381041326333	0.191088769215629	-1.61381039080506	0.106568560028368	0.466174442822626
ENSG00000104951	3.7311070919882	3.75385930260047	1.40356369607717	2.6745200898913	0.00748362922594026	0.0424357957506562	5.14924963806501	1.87082883063203	1.0143955786134	1.84427936208999	0.0651424375853759	NA
ENSG00000104983	114.743775960319	1.56274913249983	0.401036547199229	3.89677485359826	9.74821643260636e-05	0.00142337310684196	55.9793204897037	1.03669780148926	0.420256073871329	2.4668240769	0.0136317312076402	0.143349360132049
ENSG00000105048	756.766690207317	1.51851359175179	0.263981046691966	5.75235840141096	8.80069739982078e-09	5.49365662619065e-07	2014.1015695275	0.153704713821377	0.20696840187845	0.742648213091223	0.457694690713463	0.821521590514144
ENSG00000105137	361.439409417178	1.07196945104943	0.17690210376092	6.059676104803	1.36395922259473e-09	1.03740038483016e-07	74.0556372719374	0.346222150924257	0.325268357402671	1.06442001825479	0.287138469261332	0.699633263115425
ENSG00000105251	14.9996133212876	1.88914058269209	0.621202422244484	3.0411030527962	0.0023571314011255	0.0176034427862204	19.7580717055153	0.453075037334459	0.473998412751144	0.955857709954675	0.33914412729411	0.74444046409551
ENSG00000105289	89.4014638937394	1.46457364961215	0.484862860699869	3.02059359114065	0.00252279727315492	0.0185369009452864	1084.57233463187	-0.364358405926926	0.192162418308992	-1.89609606880076	0.0579473423390751	0.339530076552927
ENSG00000105327	637.142508616262	2.48832038318587	0.326676107800329	7.61708715075906	2.59464161641254e-14	5.84056448704579e-12	707.332325068363	-0.235589224085406	0.188844390966525	-1.24753095858255	0.212202875985356	0.625796140675882
ENSG00000105373	5204.50378636186	1.10502002158431	0.331416005293806	3.33423855195132	0.000855332675801874	0.00805284692870501	6316.63596488144	-0.226515618198064	0.222392306677679	-1.01854071115131	0.308421063859446	0.721165198998017
ENSG00000105409	111.680349077331	2.23500618487999	0.257754251023018	8.6710740017258	4.28063383539443e-18	1.83449855811086e-15	41.0620569394177	-0.13772213257748	0.34667004192164	-0.397271514475457	0.691167250831209	0.916825766709897
ENSG00000105419	401.395578148679	1.52252324946273	0.227840201900674	6.68241704827173	2.35033007378386e-11	2.92609529018286e-09	467.536923516549	0.30519685784091	0.179858243751583	1.69687444664723	0.0897204000589732	0.427924383380751
ENSG00000105443	1055.10042831784	1.06009715617968	0.181677535496852	5.83504808825441	5.37750554829997e-09	3.53503572695766e-07	965.282536446043	0.0640593918546455	0.172980362355714	0.370327538815734	0.711138457120041	0.925518463366607
ENSG00000105464	42.4767417797667	2.00819760958842	0.565853630611335	3.54897008864078	0.000386741008564498	0.00432161907371155	589.0506836125	-0.300738962248642	0.181664000017267	-1.65546812918386	0.0978295761404078	0.446509431672531
ENSG00000105467	16.4392791361558	1.90408484309819	0.478585381552683	3.97856874967791	6.93313645688421e-05	0.00109113662388181	2.6593940306247	1.66701969679272	1.30690334404349	1.27554933912331	0.202114872318404	NA
ENSG00000105479	17.454472484861	1.41778195594803	0.470456995303793	3.01362711172466	0.00258144875655557	0.0188848939790159	63.9366350278213	0.325081926444742	0.297730079205222	1.09186793391025	0.274891153880314	0.689655431482963
ENSG00000105499	54.8742650461548	2.19745145312009	0.381280997125634	5.76333850804535	8.24661593186108e-09	5.17678411384575e-07	46.3147751313101	-0.0199402612336247	0.347385897078596	-0.0574008945133233	0.954225850460303	0.989155913783454
ENSG00000105538	40.4670041801959	1.13617576194669	0.334846581858891	3.39312336903439	0.000691005096924874	0.00683490838214417	41.7621312416085	-0.852325614149431	0.353889442125071	-2.40845165945415	0.0160203477421094	0.160039539809179
ENSG00000105550	58.8594727212934	4.42468535251761	0.931183699775941	4.75167827098162	2.01735185116606e-06	5.83095797707338e-05	38.9906495630203	-0.514794445171761	0.401001253790284	-1.28377265733186	0.19922151331793	0.610306909348442
ENSG00000105559	121.422094111493	1.83914506603629	0.368205709302748	4.99488470594055	5.88709269338154e-07	2.01836708726166e-05	305.959756430168	0.0391257149109395	0.205390261421681	0.190494498814682	0.848921653572472	0.963431795541794
ENSG00000105605	14.9636306985905	2.57142076459285	0.92867582100746	2.76891107362231	0.00562439841444864	0.034180452322331	1.19179519929243	1.44846483667526	1.92542935774793	0.752281474698947	0.451881806003166	NA
ENSG00000105613	189.138998349157	1.07981953100498	0.324155605587931	3.33117648558468	0.000864797556152456	0.00812822165282897	244.016137487439	-0.18087754695939	0.201655512967833	-0.896963064869156	0.369738626192059	0.766342135519575
ENSG00000105642	81.9594246945831	1.3195257121161	0.308762456825867	4.27359506619121	1.92346219013758e-05	0.000380444244860607	5.75936189946708	-2.09661569341749	0.931748576299162	-2.25019468421952	0.0244365895978188	NA
ENSG00000105717	56.2828462831107	1.09189109782983	0.305268418944174	3.57682298616521	0.000347795516704787	0.00396857301063296	49.7924867765043	0.0877260897018194	0.339108272549657	0.258696401129446	0.795869496548676	0.950333271767761
ENSG00000105737	210.654501906005	2.12135635264789	0.243426848427225	8.71455374110919	2.91906215767815e-18	1.27551568987956e-15	36.8691222141606	0.0398336175936976	0.415009220546275	0.0959824881511422	0.923534480772349	0.982286053878804
ENSG00000105755	292.285573884259	1.12118162883721	0.225440470926266	4.97329350063288	6.58248858683934e-07	2.21253028895497e-05	798.14851729884	0.23337136641711	0.187876904707956	1.24215036850789	0.214181087614616	0.626932509095819
ENSG00000105963	64.6535284565251	1.33162058338239	0.375038190705021	3.55062661986268	0.000384315219483852	0.00429943005331207	345.062119649886	-0.412207494355931	0.241614159568921	-1.70605685979405	0.0879974936105302	0.424106406397212
ENSG00000106100	151.536735193111	1.00506448007448	0.23206322349822	4.33099422184916	1.48437577546075e-05	0.0003077145502897	106.064586953838	-0.412092148116448	0.243137179767929	-1.69489564907261	0.0900952180531644	0.428804583440791
ENSG00000106125	12.0371802941359	1.46300254754432	0.53266468101298	2.74657321893785	0.00602214422381724	0.0359505716656221	10.3000581474665	0.299367162153989	0.644646304167802	0.46438979052312	0.642368503386423	0.90135744961321
ENSG00000106258	59.1377441735138	1.61984721981887	0.322370582691024	5.02479849835248	5.03961389412109e-07	1.78549754579473e-05	9.63740634004526	-0.429211745307242	0.648884157234547	-0.661461280140483	0.508316537923437	0.847014654429191
ENSG00000106327	21.0541692354761	1.14348998279827	0.36094875759979	3.16801196491758	0.00153485203596488	0.0128105534162836	108.274022157316	0.373351217017224	0.295249717630656	1.26452692322053	0.206040963543644	0.617965175756493
ENSG00000106366	11.6501066019368	3.48592075501589	0.929831153035422	3.74898253692205	0.000177553447014109	0.00231984759843906	2110.4076598739	0.888171271258118	0.19761752589666	4.49439525785061	6.97679335162261e-06	0.000378383372761458
ENSG00000106479	323.769765561546	1.24179658804273	0.333530790973376	3.7231842506015	0.000196725847013396	0.00251522403941109	259.678387128131	-0.32103325342677	0.233058978380311	-1.37747644676834	0.168364991909317	0.570370086337095
ENSG00000106852	51.6835180654575	1.01894241348644	0.283150637524973	3.5985877425283	0.000319949906853783	0.00372243508902791	94.3868035454419	0.356064787260338	0.255014508695331	1.39625305666719	0.162638304598568	0.563726072204352
ENSG00000106948	562.704393596005	2.95695019263635	0.863997931355117	3.42240425043447	0.000620699549167551	0.00628740429690858	1409.3018597799	-0.190955946935295	0.163029009049748	-1.17130042100069	0.241478042271612	0.657464759672086
ENSG00000107331	1146.98965588415	1.09630621863706	0.213107052834436	5.14439200418574	2.68388591673227e-07	1.04930522200664e-05	2071.54264710459	0.385072245602144	0.209537783571955	1.83772224291907	0.0661033445420656	0.364470652743388
ENSG00000107731	2286.51734527832	1.02375268605937	0.339252966022262	3.01766760675038	0.00254728135050538	0.0186976827720726	2333.42173668452	-0.485072467052618	0.178464126269938	-2.71803906583958	0.00656700839956403	0.0883579414985752
ENSG00000107736	126.656723653733	1.72178336737629	0.330241031030377	5.21371727190953	1.85093505659229e-07	7.54078386401446e-06	2.05610986749709	-0.160745954751155	1.35755256481562	-0.118408641342729	0.905743879147462	NA
ENSG00000107954	70.2599139564432	1.19521469119365	0.335762459729266	3.5597031668084	0.000371274209610861	0.00419141122653396	102.794868222885	0.155090291495161	0.32910645303668	0.471246583177375	0.637464656487945	0.899606591885318
ENSG00000108309	37.2101884997033	2.18229830987694	0.334578156758659	6.52253671016274	6.91281361419338e-11	7.30104508968244e-09	10.1209075736947	-0.485561885484724	0.639792703896655	-0.758936265648875	0.44789068353307	0.817690868790916
ENSG00000108823	3.31288274013406	4.95036333975381	1.4182778675291	3.49040442151032	0.000482290093366232	0.00517469173359002	1.50894023017434	-2.80905299943073	1.81644511189878	-1.54645630689845	0.121994404553827	NA
ENSG00000108947	251.900316686683	1.05892095339902	0.30444558365617	3.47819449598233	0.000504803499405057	0.00534420236781078	1.7315236275093	-0.698714125336325	1.66823019999845	-0.418835557189273	0.675336316537636	NA
ENSG00000109846	4.78678217195336	5.2443758451219	1.28506254710405	4.08102769545371	4.48370115094166e-05	0.000768019063403036	1.50433660842988	-0.554287243537202	1.71848157092239	-0.32254477028793	0.747040026633719	NA
ENSG00000110076	103.484671528678	1.87625271389317	0.404674693642871	4.6364468630425	3.54449259330785e-06	9.42589706943502e-05	8.44664136174579	-0.427214109813413	0.684483698866699	-0.624140663277668	0.532535211055811	0.856447968881572
ENSG00000110195	11.2377767008302	1.86682088700116	0.574039200294067	3.25207910199309	0.00114564133642264	0.0102105883658707	69.4134642010483	0.561873173183725	0.299790789883748	1.87421759488211	0.0609004399792458	0.348240329097074
ENSG00000110436	14.799290399135	1.48737791780483	0.541371548136075	2.74742535496339	0.00600651796943867	0.035905379009909	5.12905055474357	1.67066212155212	0.942962657789479	1.77171609899011	0.0764416958991224	NA
ENSG00000110492	2632.47238596211	1.36308704335449	0.186080649282415	7.32524874892142	2.3845598856097e-13	4.74463545096538e-11	2474.97876066739	0.275800717360996	0.252806313099392	1.09095660618476	0.275291977250739	0.69011694896434
ENSG00000110619	1371.72402063483	1.1432964935523	0.271751998882603	4.20713186380722	2.58632241575549e-05	0.00048474512224652	3649.8712880317	-0.0238789768173796	0.176948722016863	-0.134948568970755	0.892652538254402	0.972851145096325
ENSG00000110711	988.226896946	1.06760419910758	0.193226628257409	5.52514013588934	3.29222726055905e-08	1.75940730219564e-06	708.03242639769	0.45810322714539	0.1779575538885	2.57422748928329	0.0100464193226976	0.117768966203097
ENSG00000110719	156.247054926521	1.74324107297512	0.239405477242483	7.28154214788274	3.30025506641693e-13	6.18035160967238e-11	470.078504541665	0.559112979805304	0.207624032723223	2.69291070244571	0.00708312372103909	0.0935283201450997
ENSG00000110900	33.0077969851629	2.22029530999054	0.388240099489863	5.71887167994225	1.07233735874171e-08	6.52924536599971e-07	1.59730959615175	1.96512276176216	1.86889657448556	1.05148823567355	0.293034409731837	NA
ENSG00000111181	22.1269772768312	2.091161777714	0.461990573222101	4.52641655246217	5.99922728060067e-06	0.000145003015128184	1.01346999077945	-0.625865139872536	2.04293376933418	-0.306356059734876	0.759333560171247	NA
ENSG00000111319	17.1701357234742	1.5627671098269	0.531059830101347	2.94273266635262	0.00325329218978697	0.0226757612090237	1961.95346917207	0.0159368933723555	0.186603318890663	0.0854051978662474	0.931939260963681	0.984623797050155
ENSG00000111344	50.9006175157963	1.0193001254323	0.279520261627667	3.64660550722457	0.000265727399239987	0.00320578585161255	121.91611664816	-0.202398950179144	0.234109181117077	-0.86454939192635	0.387286159717503	0.778664080620165
ENSG00000112715	1306.02843552729	1.29234733176333	0.249112554817295	5.18780489691162	2.12787360602652e-07	8.52871642271601e-06	4904.77951996989	0.0404920351402318	0.181049514919297	0.22365171847205	0.823028317314131	0.956245278487432
ENSG00000113231	65.5621219941497	1.08758096576276	0.270743981489696	4.01700883535299	5.89415150654807e-05	0.00096087173608942	5.76284124398949	1.01351735455147	0.9177850236681	1.10430801158724	0.269459548677044	NA
ENSG00000113369	136.785667229146	1.3781443705316	0.322585969021122	4.27217704078555	1.93573790966989e-05	0.000382089630797109	424.978165412156	-0.432786140710834	0.193440861435778	-2.23730465992843	0.0252664348682594	0.212228390776794
ENSG00000113763	48.8667412973155	1.70132620487445	0.420154638188799	4.04928578727233	5.13741776064935e-05	0.000856300335049146	173.697659294546	0.363979453133888	0.25630886271414	1.4200814177067	0.155583979427964	0.55197288239616
ENSG00000114115	152.760459201118	2.61149172496679	0.266737778222706	9.79048315678174	1.2370334462809e-22	9.50596218978273e-20	2215.26740648822	-0.825262603304627	0.20300724893838	-4.06518785718398	4.79937886002713e-05	0.00187410411840882
ENSG00000114268	140.580961071098	1.10012274839285	0.203597421929936	5.40342180153654	6.53814662598004e-08	3.15373587792132e-06	249.009425094665	-0.0467922630180594	0.238336936811893	-0.196328205119922	0.844353286460609	0.961816151282628
ENSG00000114388	565.367010187844	1.18646368210578	0.212499266325925	5.58337778110732	2.3589156838437e-08	1.32081497523761e-06	361.792541029964	0.128877693573017	0.20408466932239	0.631491302119464	0.527719334594158	0.854977332425644
ENSG00000114626	112.369803039215	1.0516562541417	0.271471174580233	3.8739149958291	0.00010710078300845	0.00153389521166022	350.976274812038	-0.095164961644981	0.19788891275663	-0.480900927289535	0.630586913700656	0.896874816871777
ENSG00000114735	476.201968113376	1.15313806084278	0.170181950235034	6.77591283476424	1.23623198453902e-11	1.63014377369539e-09	376.876910544171	-0.010184042477249	0.184992539531735	-0.0550510982930852	0.956097754931268	0.990014717127416
ENSG00000114812	169.914752998001	1.47875069766695	0.264193653800067	5.5972226296776	2.17812932229106e-08	1.22885093537357e-06	68.7678088177377	0.770189204905232	0.292311951703434	2.63481941267536	0.00841820574229562	0.104220690415768
ENSG00000114841	221.92345091886	1.40746837929373	0.203256431144699	6.92459456936812	4.37225880527398e-12	6.58349915375207e-10	138.202806606061	-0.305118600746488	0.251671198975053	-1.21236995726608	0.225370795677192	0.640293552407376
ENSG00000114854	9.57705821618154	2.15801584003941	0.728750157254888	2.96125608832579	0.00306387067072029	0.0216344606771234	28.512142316212	0.440908785320312	0.418891576790638	1.05256063800175	0.292542405399509	0.704777860808149
ENSG00000114859	192.804862421868	1.05952778274151	0.195875588047384	5.409187501636	6.33113186829897e-08	3.08729264081056e-06	275.855688595861	0.133404586317403	0.241198226284527	0.553091075222227	0.580201047629792	0.877747752585861
ENSG00000116014	45.8944399671673	2.39599385422826	0.412383731057717	5.81010761041134	6.24326990358957e-09	4.06816578366941e-07	50.9755441202034	0.205338655616262	0.458651203396902	0.447701116001583	0.654368916142171	0.905387153171888
ENSG00000116254	46.8694662058608	1.2432429839066	0.394756912431854	3.14938876243546	0.00163612382746718	0.0134542507362015	239.691002984785	0.825924016416979	0.249926494658528	3.30466770858141	0.000950890659958804	0.0209912696944675
ENSG00000116299	26.2326335915866	2.42940895125681	0.458720934017744	5.29604988806297	1.1833452144753e-07	5.10074431423251e-06	9.66122038598522	0.600574270852104	0.670157215979845	0.896169221984721	0.370162391075209	0.766690837268504
ENSG00000116661	48.8672750199105	1.49776617888571	0.384479454107743	3.89556883439079	9.79685333141113e-05	0.00142694690516665	2734.87220103123	0.920756362256652	0.162167164538089	5.67782241786924	1.36420229083953e-08	1.57708964833107e-06
ENSG00000116761	401.500771449882	1.40746219877697	0.311725955672319	4.51506258354845	6.32980700439772e-06	0.00015216801412406	305.753040705596	0.193714719734037	0.226295460853359	0.856025653380495	0.391983589906082	0.783893844520428
ENSG00000116852	277.508937320782	1.88659626651949	0.299206481678336	6.30533221050902	2.87576394367472e-10	2.51319213665847e-08	632.4052896501	0.255527969287998	0.196640538727489	1.29946739843974	0.193783574730708	0.603752655171631
ENSG00000117009	10.0300929585718	2.3143128036198	0.745396029132594	3.10480967588858	0.00190401497548181	0.0150731700634501	8.45276324181001	-1.50764536011957	0.736422564751313	-2.04725579074115	0.040632976153106	0.28011088935362
ENSG00000117115	182.90930851819	1.02684711059629	0.254139569744832	4.04048496512089	5.33407847390163e-05	0.000885107511473551	72.8764346682079	0.0823722157721398	0.291768023334434	0.282320916565014	0.777697448544312	0.945329165830089
ENSG00000117245	165.175023995029	1.63370719410358	0.27046490714388	6.04036660931576	1.53764456494293e-09	1.15764895708626e-07	29.5651880396062	0.179650932724346	0.419469825036971	0.428280944185942	0.668446590823924	0.910679445957357
ENSG00000117305	455.176110672174	1.05499458279302	0.239369077243005	4.40739712474224	1.04620264029852e-05	0.000229700747182784	849.153789092902	0.803057559871918	0.177341250648281	4.5283179008623	5.94550872636231e-06	0.000332721271782288
ENSG00000117407	89.4110550674192	1.54351107147691	0.323708468537918	4.76821344356058	1.85866807190287e-06	5.42152067831876e-05	189.026755844394	-0.131191041671124	0.329489194799145	-0.398164928446585	0.690508616316684	0.916825766709897
ENSG00000117595	95.8085425606609	1.16943197783498	0.337526430233874	3.46471231015797	0.000530798974859583	0.00555606160392006	391.151696493048	0.0199671417003158	0.193101094398434	0.103402529967628	0.917643504287985	0.980665465568024
ENSG00000118160	15.5454289976107	2.09055362139388	0.665833794379011	3.13975295192644	0.00169090364286561	0.0137927480531699	37.4376935745544	-0.539269606540456	0.365575798147593	-1.47512392579866	0.140179229088956	0.531182365595702
ENSG00000118298	23.6157936547914	1.62382271342425	0.582286463818697	2.78870077586046	0.00529199340375164	0.0326953349050749	7.55514824963889	0.260993261677956	0.738749486276454	0.353290616814435	0.723870579272592	0.929569988512155
ENSG00000119283	9.28508988166712	1.97417406048218	0.598343844973628	3.29939728981283	0.000968926770647541	0.00891148703420571	1.59148274170426	0.320251622310383	1.63338546063497	0.196066164434871	0.844558379095606	NA
ENSG00000119715	232.209626903313	1.96306954120326	0.257192134395391	7.63269664454577	2.29893403976673e-14	5.22772908940833e-12	13.2500141542613	0.0632223447346587	0.577184275241966	0.109535805888258	0.912777523622216	0.978579035307807
ENSG00000120899	98.0545333065261	1.27465281698489	0.264214548348701	4.82430973219026	1.40488955763376e-06	4.28247762692598e-05	384.649754270402	-0.123725068142022	0.187674132073598	-0.659254777283331	0.509732176916721	0.847042340192426
ENSG00000120915	87.8993473992858	1.18033088244332	0.336583027599441	3.50680451970977	0.000453522181630404	0.00491837832263127	213.822089249024	0.819787772042494	0.214348444166096	3.82455667094672	0.000131007610212055	0.00431098450682814
ENSG00000120963	721.830533820598	1.01107145879126	0.199974143889275	5.05601093784949	4.2811679019345e-07	1.56917478116135e-05	1278.75062494259	0.777681123920445	0.185473812679015	4.19294299657448	2.75358654013638e-05	0.00118014689471406
ENSG00000122367	13.1358517142594	1.71228575418807	0.563802394840628	3.03703171511374	0.00238920316287794	0.0177893058752873	3.95573290375283	-1.00359845945126	1.02774653695298	-0.976503859041631	0.328814836465532	NA
ENSG00000122756	128.352712838174	1.27060227539878	0.327607273125445	3.87843121819902	0.000105132241824071	0.00151250613883113	1.58995748672726	4.14609093992272	2.08584489133078	1.98772735075114	0.0468418523038564	NA
ENSG00000122861	51.378623559941	1.35268972941196	0.433624843065379	3.11949315415033	0.00181162470554218	0.0145358637143589	10178.2017682464	0.454335210705051	0.183446144518631	2.47666808096318	0.013261516635321	0.140804885133435
ENSG00000123329	9.61305598625044	2.50234529251082	0.692137449136226	3.61538780430636	0.000299898339398253	0.00353517931423283	7.91389903959858	-0.783434592601253	0.772239674272934	-1.01449668891832	0.310345808558755	0.722841412816948
ENSG00000123338	35.8370026999359	3.02421026627413	0.558907806178442	5.41092865915098	6.26987482251107e-08	3.07086066856394e-06	8.2740694315084	-0.463929876904	0.728482222350566	-0.636844472891947	0.524226154469331	0.853938857992394
ENSG00000123975	1687.99341069456	1.01896331972788	0.250509957756833	4.06755615166793	4.75087627127621e-05	0.000803897325021947	677.436058326451	0.882502895699026	0.542286870963374	1.62737278542491	0.103657947863446	0.459852931041774
ENSG00000124107	16.9671069427982	2.57254559470871	0.588149866328156	4.37396272954922	1.22011218733432e-05	0.000261563558764359	280.326546292415	-0.299273885611298	0.226989748734051	-1.31844670202238	0.187354155742992	0.595636513946637
ENSG00000124143	6.6723598718576	2.59615997554192	0.874858522895433	2.96751978474149	0.0030021296080795	0.0212523692236505	147.401995373652	0.137969451794679	0.230004350851573	0.599855834395559	0.548602318707903	0.865120698585235
ENSG00000124194	23.2145745436796	2.01800381646163	0.603387351088637	3.34445827016547	0.000824434312687852	0.00782808634778389	3.9494110153213	-0.0362763481088899	1.10551603697436	-0.0328139501333451	0.973822953606272	NA
ENSG00000124216	52.8760641375092	1.5700295614276	0.453372258559119	3.46300315422337	0.000534182133268714	0.00558065131153344	105.236867891041	0.608316674391559	0.28202722998794	2.15694305268882	0.0310101018590934	0.239629893796864
ENSG00000124839	5.6688004831973	3.09450505580557	1.08287493647251	2.85767538944616	0.00426756716310132	0.0278975459752751	477.65602993708	-0.26643219932887	0.193946532828737	-1.37374046054302	0.169522271060603	0.572304581570973
ENSG00000125246	90.5454422781431	1.13807695967072	0.342348957416479	3.32431846224732	0.000886349182877989	0.00828883404970037	255.842328821898	0.405973263928868	0.207841764018515	1.95328049608308	0.050786367287516	0.317266359126272
ENSG00000125740	56.8423235002394	1.570318163494	0.51884549298616	3.02656221307079	0.00247351914103239	0.0182827111303173	81.3410246244633	0.537751946009167	0.343175328053901	1.56698894719117	0.117117275146574	0.487789703454752
ENSG00000125746	647.580270084974	1.26533091172733	0.238357925956743	5.30853298311115	1.10511089354607e-07	4.81003833255353e-06	1728.42481191079	-0.238507142298955	0.160992174516233	-1.48148282993039	0.138477956994359	0.529186836406607
ENSG00000125775	62.5915141593168	1.00536134185125	0.315554207213095	3.18601786593303	0.0014424568927286	0.0122445073706876	34.2842356636336	-0.0913545019860632	0.390581848072469	-0.233893363034918	0.815067765853056	0.954649997260213
ENSG00000126500	15.9639952130887	2.18136549010421	0.543430584336332	4.01406463489393	5.96819918792946e-05	0.000970812546737285	53.5194582483156	-0.341995168989504	0.384609414320255	-0.88920124223671	0.373894935332927	0.769240346993349
ENSG00000126583	26.192176182759	2.02239592555144	0.513924469964227	3.93520068365729	8.31272058927991e-05	0.00125677732925443	93.2292123115133	0.875714199204282	0.287120179143002	3.04999182508912	0.00228847595175316	0.0412442045376478
ENSG00000126603	225.660438765475	1.23601760766603	0.323961505818088	3.81532245488477	0.00013600521526001	0.00185715454783659	284.279285765548	-0.098467297184384	0.203388408396445	-0.484134262914587	0.628290586438689	0.895769465586516
ENSG00000127241	21.0573430091833	5.81380355382884	1.30718429655106	4.44757756742357	8.68441033837003e-06	0.000196879027864269	4.47638729541183	-1.03357243417475	0.98548367786569	-1.04879711088996	0.294271507470105	NA
ENSG00000127415	110.045773230553	1.33371953494755	0.301356221896477	4.42572423610258	9.61192510368033e-06	0.000214416167102619	507.835759108897	0.439268355427411	0.250135261744053	1.75612327652103	0.0790673614701866	0.403660639364072
ENSG00000127561	117.384800826319	1.77514033861356	0.682413663842872	2.6012672850324	0.00928800572462402	0.0495412177054204	105.442952433059	0.731847081145893	0.248723852658399	2.94240810973213	0.00325670422327014	0.0531172270732015
ENSG00000127928	29.881429675463	1.10992250285851	0.402387247207667	2.75834413381818	0.00580950027709719	0.0351215423652924	15.1434181947146	-0.689482333982251	0.561847201955363	-1.22717053957497	0.219758499729343	0.632804360174073
ENSG00000128016	215.019042094327	1.23643432169396	0.295641084289617	4.18221413530847	2.88683875986662e-05	0.000530364400359667	1388.64113746596	-0.472915385217302	0.214694620184786	-2.20273514450557	0.0276134216722846	0.22391464957332
ENSG00000128340	74.1405367971768	2.11512604691028	0.29349915321746	7.20658313226254	5.73733022651877e-13	1.06547003414976e-10	1034.03084345314	0.373982482810122	0.163698177153615	2.28458550555011	0.0223371436320088	0.196647438828486
ENSG00000128422	6.25264443893837	3.79749545954423	1.1122950370147	3.41410806770868	0.000639911883360667	0.00644393868987459	9.50146616398919	-0.106484008269365	0.677116341758304	-0.157261022519191	0.875039137501011	0.969625207689065
ENSG00000128564	82.7871064964476	1.96120589121479	0.65806814367478	2.9802474258411	0.00288015643669135	0.0205324012129452	2039.07935790608	1.07082222504794	0.534316867729052	2.00409586468632	0.0450597923193094	0.298001757860333
ENSG00000129038	366.341839896702	1.65574775712524	0.208965181903159	7.92355808774194	2.30808861044998e-15	6.05126525692681e-13	239.043668649918	0.196338521086314	0.23164858057348	0.847570576950004	0.396677166244503	0.786821364566228
ENSG00000129214	8.02097793664599	3.64680324837699	0.997886195061257	3.65452820815216	0.000257655335757274	0.00312907311027295	1.27894133256681	2.8356221366347	1.96689154217669	1.44167691803516	0.14939353811796	NA
ENSG00000129353	1156.08574113506	1.58070974791225	0.153751698131877	10.2809254604553	8.58987807808234e-25	7.6570173188026e-22	964.935559901166	0.320707541079169	0.216937823346764	1.47833852175485	0.139317191775943	0.530117300538518
ENSG00000129355	154.799578999848	1.16918394238008	0.273750253511457	4.27098761510791	1.94609216836828e-05	0.000383454146525969	91.849782268187	0.386889784860207	0.28978413613709	1.3350964963699	0.181844766036291	0.588792376780855
ENSG00000129757	56.8923655147907	1.33512960214537	0.28518555373384	4.681617230133	2.84620555716075e-06	7.78253875353709e-05	230.852882739991	0.109929824146055	0.237154058165602	0.463537605033487	0.642979066507817	0.90181429206185
ENSG00000129946	619.237232846731	1.7782807476384	0.683252072464206	2.60267157511119	0.00925005176501045	0.0493860573989597	212.847859360689	0.842568783254378	0.226421617745409	3.7212382441405	0.000198248291067068	0.0060479496017891
ENSG00000129991	41.349802407736	1.04896076443493	0.360165319829252	2.91244244429814	0.0035861428187795	0.0243947474714594	163.5212919274	-0.053752925703858	0.233672724401307	-0.230035087927265	0.818064504500529	0.954848589625422
ENSG00000130021	299.859252559187	1.45292466294793	0.198853594922197	7.3065043833701	2.7418156191809e-13	5.24794117303771e-11	226.014496538651	-0.173391912581802	0.196097937584507	-0.884210791391314	0.376582434009135	0.77105259886785
ENSG00000130038	59.0556541146042	1.23866794138332	0.249497312358426	4.9646544472746	6.88234981752085e-07	2.28915172661869e-05	235.715627251027	-0.293368125664847	0.19792583927166	-1.48221236168255	0.138283798381279	0.529186836406607
ENSG00000130176	16.4468153488947	3.08172710435309	0.738133607370817	4.17502613833016	2.9795184145474e-05	0.000542915518137275	3.02990260084028	3.24935191639945	1.47011881826869	2.21026482759135	0.0270867881383289	NA
ENSG00000130203	365.045504046015	1.95672043390609	0.317134297265018	6.17000573820284	6.82875145035516e-10	5.49381682567382e-08	13.5814949815124	0.31893965040853	0.586571611590831	0.543735230458117	0.586623685139962	0.88011435703971
ENSG00000130208	257.095785466408	1.03038363665235	0.179181850195114	5.75049111017855	8.89845829242164e-09	5.53916600688872e-07	1.64748539780288	-0.751416087096414	1.63812961982799	-0.458703681321211	0.646446970094341	NA
ENSG00000130222	97.5482344230387	1.88186581498961	0.293070983405423	6.42119459634907	1.35209051622365e-10	1.28766398094205e-08	5.44215564700402	0.232678994069184	0.87690658456305	0.265340685273934	0.790747025068121	NA
ENSG00000130287	15.2013133066612	2.10399258893464	0.68793380755681	3.05842301370092	0.00222505242527482	0.0169228586665018	5.76824695040123	0.187342196472062	0.826526656206846	0.22666201394136	0.820686566833801	NA
ENSG00000130303	186.477370334134	3.001544266921	0.294675203130309	10.1859411142704	2.29131960450454e-24	1.89118731060681e-21	65.9702427564758	-0.0784218482928926	0.396274986883169	-0.197897548138745	0.843125222543552	0.961757093653323
ENSG00000130477	59.0974614278577	1.88007994287177	0.31714768392544	5.92808977698153	3.06478935225813e-09	2.12108169922585e-07	731.593743627773	-0.0189894682759862	0.201239071387934	-0.0943627305821722	0.924821020349253	0.98249219690376
ENSG00000130487	28.8998924094774	3.73149462081335	1.24389680528329	2.99984259543421	0.00270119157906917	0.0195378300355587	512.164372980413	-0.229318162006657	0.248847862589076	-0.921519516465895	0.356779256629833	0.755593634413884
ENSG00000130513	378.599378743436	3.15440411363597	0.80461144578155	3.92040671329498	8.83996510588043e-05	0.00131491191040776	23062.2808720629	0.850586050113749	0.197265776079475	4.31187845666176	1.6187341384561e-05	0.000760545355105632
ENSG00000130600	6.83733839562462	2.22858718419067	0.70565068222132	3.15820169999028	0.00158745681120769	0.0131559966670745	6.920905587644	-0.275602975741833	1.0779421283399	-0.255675113251469	0.798201713334422	0.950712678862944
ENSG00000130707	3871.76823331797	2.41156643965276	0.478711280083565	5.03762192366095	4.71351314383305e-07	1.69924248387148e-05	4660.65397767345	0.0410686537469227	0.188916913455938	0.217390031393359	0.827904399248866	0.957148084510492
ENSG00000130711	30.4203026847532	1.26961036961193	0.362106748918741	3.50617704144707	0.000454592738620799	0.0049218779518961	4.7451031782629	0.135519446228731	0.92316963042688	0.146797990057435	0.883291471199282	NA
ENSG00000130720	26.0353194272675	1.54474728938147	0.50058273187701	3.08589807640629	0.00202938373266371	0.0158184410014246	743.807247888036	0.612147976565332	0.171468042558862	3.57004120085639	0.000356925084954639	0.00961945949819466
ENSG00000130813	25.6207492206522	1.63019430496373	0.462205963837179	3.52698673861768	0.000420317815059244	0.00461555827102866	266.395871703627	-0.0932439434423834	0.216512299021523	-0.43066349516299	0.666713065640582	0.909658685553274
ENSG00000130827	769.759053791298	1.21445408204954	0.182721883506968	6.64646214640858	3.0022161424421e-11	3.53991464202763e-09	765.478772515396	0.324705809468828	0.198240171480864	1.63794152841607	0.101433891824398	0.452862377665753
ENSG00000131650	51.3327357502516	2.10892639028392	0.357094832487083	5.9057880384203	3.50964987499143e-09	2.39915789767436e-07	258.588680980225	0.609367710567728	0.231792268498066	2.62893889652239	0.00856517494551285	0.10532348085553
ENSG00000131773	594.778887838737	1.19688118242405	0.221642960795395	5.40004148170953	6.66254893876792e-08	3.19989015302679e-06	212.886034234709	0.320440200850869	0.212070816751401	1.51100564311262	0.130787013122078	0.51367666396539
ENSG00000132016	203.580749317115	1.28933846174759	0.278954109552144	4.62204505184598	3.79975464343818e-06	0.000100328829655237	26.7838570026488	-0.188496578379689	0.427641544362394	-0.440781726809854	0.65937102364671	0.907418001426179
ENSG00000132182	8103.1728442486	1.07667705579118	0.158385700010801	6.79781732642375	1.06216011497234e-11	1.44330720500967e-09	2084.81371689777	-0.431791785600408	0.214582102474632	-2.0122451062826	0.0441941058173532	0.295326382790475
ENSG00000132329	76.9497729635504	3.67628136538316	0.407422957944939	9.02325530187719	1.82581430815705e-19	9.68768377554284e-17	267.505524714686	0.00910991444093943	0.233183974880954	0.0390674978655383	0.968836574122625	0.992278506159537
ENSG00000132359	1110.31861186374	1.15356067988349	0.129108227226071	8.93483478681474	4.07787080700847e-19	2.06534888486781e-16	2080.58759349692	0.457829246720223	0.173005100878133	2.6463338040115	0.00813694780311112	0.101984626816169
ENSG00000132386	594.598950592325	3.95896517463679	0.352788970556264	11.2219074434058	3.18329260373439e-29	5.9116396395184e-26	49.8547380422402	0.367115970531711	0.321565072587012	1.14165374858109	0.253597973062217	0.669412223139893
ENSG00000132470	72.8893224368113	1.96621400487829	0.385592606322588	5.09920048423686	3.41091130983711e-07	1.29272378468911e-05	14295.9038764663	-0.347408192373541	0.226410439101126	-1.53441773158865	0.124926918144349	0.50070244656772
ENSG00000132518	12.8656736986948	1.83169639535223	0.584552776433923	3.13350046256992	0.00172734646277399	0.0140181776849667	7.93322937907197	-1.14915357885684	0.767765483953754	-1.49675076943946	0.134458120520389	0.521566908120149
ENSG00000132535	338.285926071981	1.45560643521139	0.514113344135535	2.83129479484519	0.00463599707684413	0.0296337299434186	289.579768318428	0.493061844884421	0.203960635674035	2.41743630213244	0.015630269410396	0.157666529322318
ENSG00000132635	940.672677554018	1.06160701929427	0.176604052986188	6.01122681695926	1.84124578567688e-09	1.36319476192057e-07	377.204460598429	0.0405864095649955	0.197232492853894	0.205779529415882	0.836963132148952	0.959873973791638
ENSG00000132670	2774.64560445502	1.28711689733532	0.113883676767657	11.3020314576009	1.28217170508968e-29	2.59756331344759e-26	1690.14380422795	0.859611169112124	0.179581970196952	4.78673425939901	1.69517049282717e-06	0.000114567445769073
ENSG00000132692	15.6078073065758	2.66609932870119	0.705729410326259	3.77779257841707	0.000158224571206772	0.00210887235008547	70.237865049601	-0.385867847232793	0.287205751119917	-1.34352409632522	0.179102328902218	0.585106410460915
ENSG00000132698	10.5924589077905	2.64248834341017	0.777855007359772	3.39714769257502	0.000680922052675287	0.0067535970910145	1235.17220571923	-0.0675856540180516	0.186745447331946	-0.361913262056214	0.717416849117583	0.927490352611401
ENSG00000132718	530.464076914956	2.19878198807114	0.260342605605708	8.44572475164216	3.02164888774886e-17	1.08608783005618e-14	3.01517136526874	3.24405632733338	1.45739200208107	2.22593257181394	0.0260186982406062	NA
ENSG00000132837	16.1348379664506	2.69542570028199	0.96248071254767	2.80049840494699	0.00510237596368971	0.0318327123042624	95.4109903186155	-0.420923473810838	0.304591751069887	-1.38192670133821	0.166994208404743	0.568493913076208
ENSG00000133067	8.9646916547352	2.28071172743836	0.871982998939573	2.61554609460501	0.00890848959814234	0.0480226634481379	21.2552399122612	0.184682630270469	0.521243444986913	0.354311660025011	0.723105330383855	0.92943750569119
ENSG00000133315	498.787040618525	2.11645064974423	0.536958935513082	3.94155029326758	8.09566552428756e-05	0.00122980167831458	736.451730405772	-0.161676034840385	0.248081529728422	-0.651705247937537	0.514591336474401	0.850128104067669
ENSG00000133639	1276.68640995103	1.13125387567235	0.224572660186174	5.03736240526571	4.71990620379829e-07	1.69924248387148e-05	2924.37072710185	0.296937173186913	0.160978874526625	1.84457230217373	0.0650997792186454	0.360862246192441
ENSG00000133805	25.6588717953126	1.15682159438901	0.38448172314597	3.00878175670738	0.00262297461230503	0.0191022840637966	302.740586676884	-0.255176436774228	0.190923492517074	-1.33653765395795	0.181373601655793	0.588176293017299
ENSG00000133878	27.757850837348	2.55144066471745	0.601701980988635	4.24037271827703	2.23148942533646e-05	0.000428326803131981	3.31890321905276	2.70296478884505	1.29193265113513	2.09218707064192	0.0364217846314036	NA
ENSG00000134198	82.4674139343803	1.09021780394149	0.355816335498588	3.06399030953377	0.00218405984535874	0.0166855583317859	3.67836253453506	-4.12682080408297	1.5666404196393	-2.63418507038975	0.00843395032590124	NA
ENSG00000134245	70.3035556596647	1.15958822603668	0.385719328218396	3.00630054343585	0.00264447480221992	0.0192211744838457	72.8445420663946	-0.243450627103231	0.308371424899323	-0.78947206986741	0.429836147803681	0.806866872044257
ENSG00000134463	41.6775960779732	1.28436741088056	0.420345247498088	3.0555059645022	0.00224681133896006	0.0170248863273462	164.397396669847	-0.0316929248486905	0.243515684302408	-0.130147365823603	0.896449836265403	0.974295925461137
ENSG00000134594	18.0065769444649	1.59451758250953	0.529441565385374	3.01169701579607	0.00259791757052982	0.0189631814802676	3.63408599388821	-0.0886059703531796	1.10940907393512	-0.0798677173595581	0.936342465596621	NA
ENSG00000134780	425.145799343854	1.05947597339112	0.213554676613474	4.96114620476674	7.00784179041884e-07	2.32395467707565e-05	91.0476572864177	0.367780757801802	0.272557619779648	1.34936883474085	0.177218525908571	0.583283481949228
ENSG00000135046	211.907026002775	1.57293023562798	0.285219423657843	5.51480756624383	3.49161788390343e-08	1.85263582244733e-06	4780.80802564701	-0.661477011264016	0.24854877119062	-2.66135699683949	0.00778263921781061	0.0995316858336012
ENSG00000135114	13.2711065837147	2.68688122099923	0.724489964332899	3.70865209081712	0.000208365490442635	0.00263830963324666	94.2121417682054	-0.453003830873169	0.284303339701605	-1.59338202410364	0.111074515832457	0.476905731821945
ENSG00000135116	541.738329904093	1.20983984547172	0.360366418584746	3.35724913054631	0.000787221457457868	0.00755847918114976	146.158930386612	0.0184277609057075	0.224341948394826	0.0821413963708472	0.934534274785309	0.985201504401851
ENSG00000135363	31.0285081780554	1.25299275072834	0.336281698062688	3.72602124334093	0.000194526017137014	0.00249281902926875	102.106338531956	0.413056550733613	0.27839194854311	1.48372304908685	0.137882408906541	0.528318728588256
ENSG00000135519	99.9127337889081	1.954825579421	0.459459993656457	4.25461543205139	2.09408609105898e-05	0.000405444904771933	637.843063904855	-0.223429156397409	0.240769855094474	-0.92797811549016	0.353418921754612	0.752974659383601
ENSG00000136010	1413.32181010357	2.83282161876335	0.313632702140825	9.03229031738973	1.68115723973456e-19	9.13770465548406e-17	72.7349336462114	-1.16471867416923	0.294026130249216	-3.96127607155875	7.45502770147636e-05	0.00270660633823022
ENSG00000136040	58.1955365550714	1.11201380517698	0.312106856249845	3.56292655194605	0.000366743315422002	0.0041486674031367	5.90199548457524	0.580230381601353	0.902588517535324	0.642851499136921	0.520320462916889	NA
ENSG00000136235	57.1967184475442	1.9768271428115	0.418972610500984	4.7182729688409	2.37855208787127e-06	6.68424127089676e-05	19.7675343321627	-0.385953095890667	0.478727854606739	-0.80620563891716	0.420124287866043	0.800957359919943
ENSG00000136378	201.799126688714	1.14289541622109	0.27179207723779	4.20503580470882	2.61040828955584e-05	0.00048787775067856	297.983106278681	0.371960725395655	0.232365831659641	1.60075482156295	0.109431233615141	0.472944183327052
ENSG00000136999	118.074096035026	1.0560806566299	0.296711305528371	3.5592868790398	0.000371863157893274	0.00419593441703879	20.3921505329016	-1.35208719304698	0.485451399437437	-2.78521638749798	0.00534920123532989	0.0761719320155727
ENSG00000137193	846.622349667524	1.14203175524878	0.256946829165065	4.44462287765821	8.80461743936022e-06	0.000199198882879332	506.631759160966	-0.386976755172539	0.22346638482772	-1.73170007413364	0.0833269774459048	0.41405787011329
ENSG00000137507	4.64645297833228	2.68467129466504	1.03322537491644	2.59834045876212	0.00936755642408586	0.0498581310988186	4.65261029124836	0.673074523225002	1.00826945822704	0.667554211558235	0.50441819400478	NA
ENSG00000137868	49.2980576616773	2.33734120683733	0.365205996619338	6.40006250848502	1.55313353968231e-10	1.45651154828405e-08	14.6476257827415	-0.161597064572708	0.577762160632425	-0.27969478720417	0.779711677988648	0.94610699498503
ENSG00000138131	64.1486979067158	1.72104923476615	0.377060244028603	4.56438795132056	5.00953667388601e-06	0.000124456549361817	120.892529587488	0.820138465067446	0.251769999042405	3.25749083761689	0.0011240188698651	0.0236542030913407
ENSG00000138162	646.1614349268	1.07576128943912	0.178645220207297	6.02177482381463	1.72514791946693e-09	1.28578332392376e-07	876.462788985709	-0.410476825596633	0.171407796050607	-2.39473836694944	0.0166322286065862	0.163915603519312
ENSG00000138347	10.1084782347271	2.12473761937396	0.676941897832238	3.13872966967768	0.00169681905789683	0.013825818173759	2.28145318734583	-0.690334601774189	1.42772593987143	-0.48352038895949	0.628726286388044	NA
ENSG00000138615	7.72914590552055	3.31831172374842	0.986381943251047	3.36412456295732	0.000767868781565011	0.00741419228647152	1.40761528892642	-2.50699100812274	2.01482426485592	-1.24427278937005	0.213399182131985	NA
ENSG00000138622	54.6348853347274	2.28618908110928	0.678737565111517	3.36829608176123	0.00075634323927523	0.00734107538643228	145.757063588167	0.939085519287193	0.268560403804775	3.49673855856221	0.000470983168417866	0.0119943713557083
ENSG00000138639	51.8040318025561	1.01523848246151	0.287048417948272	3.53681964080519	0.000404976121235107	0.00448107887871121	9.40941292727945	-5.57431334630264	1.31511070291807	-4.23866472528429	2.24853167733258e-05	0.000995533932828216
ENSG00000138798	87.5618216644081	1.13714938410647	0.274088629706953	4.14883822551222	3.34166847841001e-05	0.00059862606142578	11.64045388099	1.87586220577769	0.676545152504599	2.77270807252578	0.00555919667906508	0.0779884189369339
ENSG00000139597	77.5024704678801	2.96357071878354	0.449798518865428	6.58866268892761	4.43805772496174e-11	5.04602634697819e-09	2.64952506828882	0.625383755560515	1.19204887486912	0.524629290581041	0.599840920790574	NA
ENSG00000140044	191.230503083946	1.20958818278651	0.381148468827307	3.17353546377371	0.00150594503042325	0.0126260289702716	913.015786634669	-0.0212322596991139	0.184409069514193	-0.115136743301445	0.908336736607087	0.977864613841739
ENSG00000140279	13.9434207133358	2.1099923660492	0.755485241306662	2.79289687036086	0.00522383434432533	0.0323716912987039	16.5580230173756	0.396524928178395	0.528019097199719	0.7509670204758	0.452672503869231	0.81930856474883
ENSG00000140386	565.652902178122	1.06735393265486	0.234820559333597	4.54540239442374	5.48304015691936e-06	0.000134569988873291	106.317942174636	0.370928962257672	0.29875467518368	1.24158379121471	0.214390165166255	0.62725008030327
ENSG00000140398	643.647097058842	1.12429428450262	0.140272687484244	8.01506198153442	1.10081488533538e-15	3.10527338224039e-13	302.758425986066	-0.0510362043663829	0.196107876087092	-0.260245561701548	0.794674361516257	0.949997814855682
ENSG00000140450	1500.60103659589	1.82230250096866	0.586151097147754	3.10892960848507	0.00187766447252821	0.0149352493611437	897.563631224489	-0.573675815684757	0.210847080999635	-2.72081459683927	0.00651212741553936	0.0880928240191428
ENSG00000140465	65.9381664209795	1.18758367056716	0.348070894916028	3.4119016784028	0.00064511377499739	0.00648713415600505	24.6819809903211	-0.263169192863629	0.442115800508002	-0.595249463062033	0.551676731473872	0.866702148007052
ENSG00000140678	8.06547379463061	3.02129654721004	0.988151103852063	3.05752484152703	0.00223173142635446	0.0169529430679243	61.648086424914	0.869831422425392	0.344449906961968	2.52527698467758	0.0115607131343968	0.128130254299052
ENSG00000140682	66.4517347273953	1.40026496495557	0.429828681283154	3.25772808081443	0.00112307965899811	0.0100553757335368	204.46688451485	0.636469044387668	0.232517418559027	2.7372961919672	0.00619464909272779	0.08471001856608
ENSG00000140853	197.196893938007	1.01884527895428	0.185422199467893	5.4947319246458	3.91304365397196e-08	2.04699947954848e-06	115.541595379635	-0.233338548821965	0.278464008443944	-0.837948681863268	0.402059525884787	0.790522314638167
ENSG00000141497	37.0608051997935	1.17352636991293	0.325200992568406	3.60861865963119	0.000307831710005266	0.00361244321088328	60.7849608175985	0.343738471197987	0.367318692209671	0.935804462142034	0.349373873652589	0.750604928209231
ENSG00000141526	23.2841757431009	1.1223274664289	0.367827499163407	3.05123317038977	0.00227903514096209	0.0172047080339906	6747.42296213595	0.0547574839425366	0.200063343653328	0.27370073369073	0.78431461387611	0.9465728537442
ENSG00000141574	31.0968820610286	2.25057743110122	0.458664829956666	4.90680183896779	9.25734783329393e-07	2.94714280664222e-05	163.336570697613	0.723631432729932	0.295653857623793	2.44756296618568	0.0143825992075491	0.148490618845507
ENSG00000141738	113.445077854911	1.48621266197795	0.27563881274854	5.391884572271	6.97225516615167e-08	3.3208108819391e-06	940.434340801739	-0.0469669495535801	0.174021009803406	-0.269892409006472	0.78724302728183	0.947319626845952
ENSG00000141934	204.462302961941	1.28186023869313	0.314809392392285	4.07186148085379	4.66389134799888e-05	0.000792186118065206	2011.71099311414	0.536402849705103	0.16430115193815	3.2647540408422	0.00109559167450985	0.0231939525792867
ENSG00000141968	183.222397363462	1.30097548634427	0.224800405922077	5.78724705148101	7.15493115617209e-09	4.54266782949559e-07	397.722711835936	-0.499342481320242	0.221183326932452	-2.257595489884	0.023970890099018	0.205171203516777
ENSG00000142227	220.743139581628	2.11289904903795	0.635621035855663	3.32414902882124	0.000886887882982695	0.00829039281554923	475.172357048376	0.0992825171384815	0.212588158871381	0.467018095765856	0.640486931410809	0.900379536357272
ENSG00000142303	106.35739611525	2.0294103831491	0.328669283803947	6.17462745426387	6.63196628744657e-10	5.3548321998459e-08	140.945464415149	-0.829929786943271	0.278705889650397	-2.97779780680028	0.00290327441368817	0.0494823840905224
ENSG00000142408	183.644084363092	1.41203682324269	0.306638976508156	4.60488369522435	4.12696442102845e-06	0.000107190445364358	10.921179101158	0.731976662973151	0.627716796450462	1.1660937975728	0.243576524101589	0.660330401644941
ENSG00000142528	698.00976827985	1.41424984999622	0.166387803944773	8.49972063136093	1.9004751664067e-17	6.94296542350381e-15	642.053952128168	0.15733948792826	0.172596814601034	0.91160134265489	0.361978615345576	0.760938895663651
ENSG00000142530	159.920072534412	1.21832971219723	0.266652993808725	4.56897068656639	4.90125319278818e-06	0.000122227293958253	174.69807074881	-1.13851456967448	0.218178709324267	-5.21826613238584	1.80605834752466e-07	1.61096737475652e-05
ENSG00000142621	77.6168845037119	1.1060187902044	0.221544891949129	4.99230102068147	5.96641686451424e-07	2.0424208882596e-05	110.929360253223	0.277357398695065	0.235199145549724	1.17924492475007	0.238300661948603	0.653384556556523
ENSG00000142661	5.04787412043026	5.38963380092707	1.29881638955858	4.14965028487115	3.32983611103838e-05	0.000597948410431026	166.40021891364	0.740424140203565	0.223197498957632	3.31734962829541	0.000908758184928603	0.0202998745694314
ENSG00000142765	187.596551213788	2.1781760872735	0.306158360618275	7.11454060204256	1.12286211268878e-12	1.91015131154729e-10	1590.95450281639	0.0894185463247234	0.193321871677977	0.462537143617515	0.643696172314362	0.902139826121229
ENSG00000143217	38.1669651265364	2.91319626778718	0.41872557432592	6.95729242828542	3.46874475305153e-12	5.29458745354475e-10	52.3026019179861	0.777609885760197	0.335504153734871	2.31773549478823	0.0204637007105223	0.186896127279261
ENSG00000143226	14.9124528040274	1.85250564252842	0.515338955953914	3.59473240112298	0.000324725169835608	0.00376508866274013	1.31472688304333	1.71666451546571	1.8894567719851	0.908549240669926	0.363588110548192	NA
ENSG00000143303	968.634199576068	1.05772197834291	0.246917295192236	4.28370956161427	1.83802814663221e-05	0.000366045194349409	443.701488305766	0.159459737142655	0.181486377328431	0.878631991502507	0.37960084401001	0.77346312974767
ENSG00000143320	1137.64504913115	3.58462004541707	0.229466929549459	15.6215104828186	5.19599618064574e-55	1.1579277488569e-50	1705.03091782198	0.126459607638314	0.177202435388953	0.713644862502816	0.47544680904418	0.829808483418725
ENSG00000143333	1218.18053338699	1.29882410094545	0.268595384733871	4.83561585480088	1.32734038371851e-06	4.07434992440315e-05	306.114214908826	-0.388012746373674	0.203193124943816	-1.90957615559562	0.0561878076387346	0.333593419017372
ENSG00000143412	30.917476943299	1.08170556313222	0.349637222133887	3.09379406611919	0.00197614603452605	0.0155228813462858	26.8912658907778	0.180594489050554	0.417847530899674	0.432201881537299	0.665594691978017	0.909658685553274
ENSG00000143502	78.3523626871847	1.06541932629452	0.366012224663087	2.91088454019598	0.0036040717186743	0.0244942782100204	8.77794942723364	-0.469897389228454	0.695271135729339	-0.675847687442873	0.499137354092132	0.842484712560731
ENSG00000143630	222.755816843151	1.10846191457852	0.323480547322348	3.42667255806865	0.00061102539472928	0.00621199859559398	48.7398188377442	-0.186924085226618	0.342298361399505	-0.546085246982687	0.585007340408448	0.880110233763014
ENSG00000144550	15.133441027871	1.64773135164271	0.506741611036185	3.25162038355886	0.00114749169962476	0.0102124011685853	5.18057844041819	-0.455965148995331	0.878501634153943	-0.51902595427094	0.60374264223441	NA
ENSG00000144668	114.497638375425	1.57201358814996	0.303402794806543	5.18127589810869	2.20373245066663e-07	8.81690801851093e-06	8.15391710118538	0.812424740199632	0.803518896668922	1.01108355207031	0.31197644193054	0.723321023565569
ENSG00000145002	85.7176607019577	1.42851735323099	0.274371467131597	5.20650841782257	1.92426969008684e-07	7.79679091701551e-06	251.571825251148	0.932392359953736	0.221987026442914	4.20021104338506	2.66666299658415e-05	0.00115415276295509
ENSG00000145687	308.690614893699	1.27128483760866	0.152240775890817	8.35048842972525	6.79812526045247e-17	2.36712845983099e-14	28.4359884710135	-0.942993106032262	0.447833793932015	-2.10567652287405	0.0352324605018881	0.257231454361876
ENSG00000145911	149.374678061242	1.08110738154832	0.407679371476734	2.65185696698912	0.00800504450107634	0.0444752533008949	259.545334689804	-0.131690883074251	0.207220950165853	-0.635509503111774	0.525096170778048	0.853955568062181
ENSG00000145949	14.6231151512121	1.42877887748263	0.534766327233975	2.67178168242725	0.00754497182630488	0.0426917640441872	13.4231387009437	-0.705760656210106	0.583887342187776	-1.20872744657502	0.226767573486216	0.64197837945864
ENSG00000146054	192.42605914727	1.04202572474295	0.396779739153685	2.62620699072375	0.00863422940323814	0.0469760259402251	402.473577689037	-0.630281602610609	0.211176248984615	-2.98462353432808	0.00283927527405743	0.0488199299926179
ENSG00000147003	18.4002245771356	1.99440749706637	0.615766932134165	3.23889996845726	0.00119991648979578	0.0105692248913435	9.0572434294393	0.977204773539953	0.682641323344283	1.43150544820901	0.152285406651754	0.547711227159018
ENSG00000147234	81.7287950497951	1.68613197517384	0.347564746742022	4.85127444880181	1.22670659490283e-06	3.78630976002902e-05	20.5078995003656	1.38292525028485	0.510807236019164	2.70733292868421	0.00678262002897809	0.0907033479065471
ENSG00000147509	39.3109210018999	1.06415922862346	0.305905065869996	3.47872378509649	0.000503807586437436	0.00533619394665317	64.1256123896443	0.196992752219451	0.308214891381554	0.639140929682028	0.522731255564061	0.853747063736988
ENSG00000148057	35.1104566111927	1.65397595608724	0.363346439173824	4.55206320405408	5.31223702643796e-06	0.000131245235182006	39.0853461460767	-0.0743730656102767	0.351270076467134	-0.211726163407589	0.832320675360014	0.959095970808815
ENSG00000148225	74.6859270666495	1.67328286369275	0.438887311571036	3.81255693563591	0.000137536533033133	0.00187461873923141	118.494714503556	-0.039606699100273	0.237313153188044	-0.166896350110393	0.867451605061237	0.968232507497159
ENSG00000148357	10.9105855350849	2.29845040457116	0.65697998200367	3.49850903761375	0.00046786723288856	0.0050466705154509	7.48951587283958	1.25402367519778	0.81310502249295	1.54226531691194	0.123009133452571	0.497169147601873
ENSG00000148408	117.488573725822	1.33856101825372	0.250108451425769	5.35192237856463	8.70247296841608e-08	3.97406987912197e-06	62.6731321979507	-0.253518908805475	0.287608315185987	-0.88147280665906	0.37806196613705	0.77178679697158
ENSG00000149150	525.13461502437	1.3586029634482	0.321137022364662	4.23060210698927	2.33066618521551e-05	0.000444301932741896	403.645680861603	0.303166958583485	0.201167078311867	1.50704062079924	0.131800245465039	0.515978647123859
ENSG00000149418	31.2342895407953	2.09011928873075	0.471570797805211	4.43224919451883	9.32551487561555e-06	0.000209284087616407	3416.47244161692	0.265743053263907	0.189435181407391	1.40281784666182	0.160671163740898	0.559766025504817
ENSG00000149599	50.2425249955746	1.30439262251876	0.322085330952966	4.04983554718063	5.12536384109776e-05	0.00085557103519748	1.04429508208086	-1.20997588136135	2.14688078774984	-0.563597144408533	0.57302833066837	NA
ENSG00000149926	62.0706899868553	3.42264000267736	0.515677739582135	6.63716840957844	3.19766240059844e-11	3.7308851621642e-09	6.14727213995434	0.87138350405272	0.86386656975922	1.00870149923222	0.313117812561759	NA
ENSG00000150782	24.3443479706357	3.4076534671066	0.638296288671646	5.33867034414104	9.36307105962627e-08	4.21527350633882e-06	736.174389404945	0.626588254145866	0.184614326940688	3.394039154649	0.000688698451166617	0.016375925823951
ENSG00000152092	300.162339328899	1.81391361585893	0.221219877334794	8.19959597533706	2.41196288950213e-16	7.67865614179355e-14	1.45037992883883	0.441884362277186	1.75097610322131	0.252364587651563	0.800759269414393	NA
ENSG00000152137	60.4705830986555	1.9130977134327	0.426065235757429	4.49015210084374	7.11723326834986e-06	0.000167307535216431	27.3242436899011	0.0909925248421006	0.448063394403495	0.203079577529958	0.839072833901442	0.960611087033369
ENSG00000152689	45.3665231601983	1.1172237448981	0.293781341649009	3.80290912495351	0.000143006824397883	0.00193732953295247	5.5635501303775	-0.403725368619543	0.917541116956682	-0.440007931152586	0.659931363037192	NA
ENSG00000153029	328.68287113704	1.30381189757686	0.348214391453937	3.74427918424885	0.000180912402739005	0.00235630210113309	274.037589439657	-0.0856380926510042	0.250848815018244	-0.341393251727244	0.732807554637031	0.931846458271175
ENSG00000153879	4831.45063462913	1.39951912440898	0.487826626847551	2.8688862956354	0.00411919850607703	0.0271667175815113	2908.68789449906	-0.0815074609859148	0.157309847822132	-0.518133239046002	0.604365310474492	0.886941063811196
ENSG00000153902	39.8298654488448	3.40543830074852	1.29747158091032	2.62467274879287	0.00867322831149802	0.0471191840374777	10.3785761212214	-0.609654011358392	0.633620256757553	-0.962175695704862	0.335961355525129	0.741941969927673
ENSG00000154079	304.309548019114	1.24417542538872	0.320754474912429	3.87890278297257	0.000104928675539204	0.00151055267079532	163.538146541724	0.43427061315172	0.231830791722101	1.87322231842389	0.0610376916233236	0.348571438805669
ENSG00000154319	109.405873652955	2.1657384496603	0.319484784984419	6.77884691681301	1.21138798039507e-11	1.60689173470858e-09	362.319071027174	0.927986519024378	0.182426426371311	5.0869083908685	3.63947520244623e-07	3.04537420273262e-05
ENSG00000154721	132.360174974202	1.2406276219813	0.372694263960641	3.32880793172689	0.000872185295728241	0.00818385234328583	3.93901447284304	-0.145190807511374	1.02164539634805	-0.142114678958443	0.886989423727746	NA
ENSG00000154743	571.634403757179	1.06001188848578	0.193607795649186	5.4750475564863	4.37394129696319e-08	2.22034810484794e-06	317.182377611714	-0.232020704323922	0.200640783405325	-1.15639851672232	0.247518188027445	0.664637775063916
ENSG00000155465	15.6709488500671	1.40973333917417	0.478215591983788	2.94790333649758	0.00319937088238915	0.0224066562269146	3.51306935789363	0.236317046147268	1.05439498265362	0.224125730902592	0.822659471354221	NA
ENSG00000156345	159.519387833966	1.2130985161344	0.207515702179745	5.84581553777382	5.04092408968568e-09	3.32357968457531e-07	76.2016350187624	-0.288496648120511	0.276131549816505	-1.04477973745566	0.296124781876174	0.708037982604062
ENSG00000156587	208.09711356468	1.18220765898536	0.240983124178335	4.90576949326331	9.30617658921499e-07	2.95846141641449e-05	290.333173509788	-0.17705795404494	0.188490298169921	-0.93934783786763	0.347552184943341	0.749290176551171
ENSG00000156875	40.3297771859756	1.15790182734442	0.326667764352388	3.54458551990871	0.000393230914751641	0.00437719826935081	7.30675107712623	-2.6158464369782	0.919562077796273	-2.84466541209167	0.00444580956432606	0.0658144613852885
ENSG00000156886	3.793415623256	3.71179442364767	1.36696364029844	2.71535709818682	0.00662043412224384	0.0386423191236784	3.08924236703371	-1.0343962306245	1.13277101924399	-0.913155627264238	0.361160697383235	NA
ENSG00000156959	719.697655477809	1.89042874736564	0.213474986915312	8.85550468784243	8.33060180779171e-19	3.94994598482209e-16	2.16687220761105	4.62609604785118	1.77152171099174	2.61136853087812	0.009018065430141	NA
ENSG00000157388	55.6355032878456	1.45935767879126	0.319328976028819	4.57007596660928	4.87547452715245e-06	0.000121958647156396	46.9916467786982	0.264936018981684	0.37402878993475	0.708330551313719	0.478740008962471	0.83165695261149
ENSG00000157514	5974.87112195649	1.88716121196362	0.378527633344352	4.98553089847167	6.17919028234828e-07	2.10555436455859e-05	559.648393839448	-0.348755658353662	0.275947014820576	-1.26385008578703	0.206283840141746	0.618332303051652
ENSG00000157601	42.2356234619249	1.56945959816881	0.449978905746833	3.48785149286936	0.00048691844690069	0.0052135597812711	27.1297296907068	0.776547400461102	0.405146012917487	1.91670996554829	0.0552747885128039	0.330257933950013
ENSG00000157613	14.5953713096138	2.55403345314344	0.664885515570912	3.84131311831991	0.000122377888615192	0.00171305982901354	4.20056226355779	0.957875464654834	1.12317067806409	0.852831616211564	0.393752688368325	NA
ENSG00000157782	72.002026816891	1.00854653223437	0.248470297730311	4.05902251273931	4.92785630989687e-05	0.000831319287403874	10.0974894866406	1.19312063780661	0.684813787200051	1.74225557386167	0.0814637334427293	0.4096968300102
ENSG00000157796	398.218201946238	1.05974569224265	0.168158006493	6.30208287041486	2.93672066759311e-10	2.55643828427002e-08	235.775707627421	0.278409205155618	0.266794920610357	1.04353262992673	0.296701676577966	0.708664110483624
ENSG00000158106	392.458900419334	1.17560488268123	0.182526124640558	6.44074860514518	1.18885649312989e-10	1.17749630886221e-08	665.08910086709	0.00197768709171976	0.203198112253647	0.00973280248416418	0.992234469766207	0.998568238741026
ENSG00000158486	23.1565666497937	2.20091198900743	0.636734802217617	3.45655990742473	0.000547117580058874	0.00568680749608769	3.87200389399659	-0.307773120037268	1.04594863516196	-0.294252614029761	0.768564879039859	NA
ENSG00000158806	21.7391133239187	2.43485132481609	0.505620439129001	4.81557139780672	1.46779269300517e-06	4.42621923729638e-05	117.485917771142	0.112539343906202	0.234656705126194	0.479591426316503	0.631517943983734	0.897018343757685
ENSG00000158859	37.3624735771326	3.2212902460678	0.496666699501884	6.48581885859972	8.82511448061382e-11	9.06302655301746e-09	1.74761056624803	1.54405361899516	1.50926940154279	1.02304705668638	0.306285597349626	NA
ENSG00000159289	7.82984625268754	2.69886488007698	0.986799996447024	2.73496644689324	0.00623866349681481	0.0370052211941757	1.46889462080757	0.394530396530146	1.6920402882294	0.233168441244975	0.815630610728793	NA
ENSG00000159337	4.88244708010445	3.89890415847158	1.31791493619049	2.95838832340848	0.0030925227436004	0.0217953413476075	0.911997076844661	-0.0110047724844473	2.22972206606293	-0.00493549068376882	0.996062064170849	NA
ENSG00000159713	41.2911753029094	1.64276885992988	0.323991948543988	5.07040025936584	3.96979920516009e-07	1.47199626101485e-05	16.3909549197998	-0.870915668011962	0.539108102595174	-1.6154750110776	0.106207867591806	0.465486734611673
ENSG00000159753	171.445993723092	1.14087437555422	0.289759842484534	3.93731017304481	8.24000692487761e-05	0.00124917383891767	174.452810596471	-0.0623509933266657	0.273875730687936	-0.22766162291945	0.819909309454821	0.955221164562994
ENSG00000159871	24.1595226842355	1.13246474952202	0.432688750089101	2.61727338482643	0.008863532056537	0.0478845604557399	29.2056996297419	0.898941811570179	0.447784445957948	2.007532462739	0.0446929976423072	0.296580571967757
ENSG00000160161	259.95799399648	1.37242082129078	0.270502093821096	5.073605168463	3.90348574853587e-07	1.45466856030304e-05	441.079918470624	0.334350345512381	0.203776122745988	1.64077292769555	0.100844559958856	0.452365495328624
ENSG00000160179	68.9115129625174	1.35092893771375	0.47974701354845	2.8159194316221	0.00486378624029543	0.0307575131569193	129.911091135668	0.614739124798458	0.299546412666857	2.05223330610254	0.0401469940892975	0.277522808865907
ENSG00000160207	42.1955559439441	1.90496084995569	0.401128136281831	4.74900830346458	2.04416550540219e-06	5.90080677304246e-05	19.1304346607804	0.148648138397738	0.464150584993482	0.320258431646327	0.748772431690123	0.936472366569227
ENSG00000160460	254.532815221594	1.49609355087906	0.277226313961826	5.39665059026492	6.78964278516362e-08	3.25391805306175e-06	66.4617475288905	-0.487641883362852	0.312539264019351	-1.56025798836162	0.118698927043013	0.490479496205021
ENSG00000160469	495.807848457851	1.44611051644948	0.334413898076962	4.32431344739348	1.53007617968362e-05	0.000315427822981031	554.088141198836	0.437139717730688	0.183009230335802	2.38862114729723	0.0169117315835696	0.165555959546789
ENSG00000160539	51.4574169841243	1.74720255472122	0.461878740999867	3.78281656986184	0.000155063688602961	0.00207294199191181	2.85226180153301	0.603398142672356	1.2970745553164	0.465199274936949	0.641788757914341	NA
ENSG00000160801	53.1110019822885	1.73899219324328	0.469392823738381	3.70476944959116	0.000211583088743	0.00267752932006687	2.96604294553354	0.491593763438325	1.13092357217707	0.434683453004687	0.663792210739071	NA
ENSG00000160862	6.37974391861961	2.3509201052822	0.886343513370634	2.65238033540969	0.00799264535383618	0.044441499373131	14.8706489189354	1.13928069271977	0.567786000713265	2.00653184701381	0.0447995344516452	0.296860998896346
ENSG00000160991	811.299164321708	1.08856880233076	0.143304207535913	7.59620963716618	3.04930401564034e-14	6.72809306817277e-12	482.087846626694	0.360851005136554	0.186060838930594	1.93942479895601	0.0524496332716001	0.322057462405526
ENSG00000161082	35.3745854707159	1.15697952103248	0.373764741947247	3.09547528481373	0.00196497748228882	0.015451490188005	52.573295210273	0.464888619189601	0.338550836165344	1.37317226699318	0.169698799074921	0.572460606132562
ENSG00000161381	64.8008675600296	1.07076412049112	0.374233694493258	2.86121783326064	0.00422016977854057	0.0276282266494644	24.9717428930689	-0.308151453267216	0.453838612034169	-0.678989061521314	0.497144792772123	0.841582543218464
ENSG00000161551	141.47443927333	1.24648484791362	0.261487400181633	4.76690214154792	1.87080117676686e-06	5.44977832996726e-05	48.2593338312577	0.125870255437552	0.333901305542154	0.376968443514102	0.706197056290932	0.923860532544986
ENSG00000161558	292.669182013067	1.27805193199032	0.238780741657149	5.35240791665437	8.67914725716022e-08	3.97155639888738e-06	66.9845267927676	0.652589278525965	0.304134368101415	2.1457268463272	0.0318947780049546	0.243647912202042
ENSG00000161681	59.5776119950663	1.36860270512706	0.439809136575935	3.11181053622964	0.00185943794100723	0.0148309142860938	44.4259923250595	0.484508078267617	0.391522734693317	1.23749666452227	0.215902751872131	0.628876082301918
ENSG00000161860	32.5192233761474	1.30214418105913	0.387594156110727	3.35955576349592	0.000780678942964981	0.00750536248661545	8.04384382616517	0.461877894624774	0.71297202399457	0.64782050218045	0.517101053295784	0.851912592210156
ENSG00000161929	6.61094918893753	2.7729145923561	0.94729478910159	2.92719291213025	0.00342036651539433	0.0235110634779651	4.09489692047206	0.738443586821491	0.992029722967748	0.744376473531831	0.456648747927366	NA
ENSG00000162032	459.370602128239	1.08938717182941	0.259806427235501	4.19307244790344	2.75201504585566e-05	0.000509797633390635	699.453985938457	-0.204610981184844	0.169893851637722	-1.20434600318058	0.228455872953311	0.644266827080016
ENSG00000162148	30.2349643021107	2.38013055198578	0.875034842267947	2.72004089096255	0.00652738439471519	0.0382494770539648	32.5483626982439	-0.252565091717702	0.382210476610652	-0.660801069498113	0.508739896856679	0.847034333616531
ENSG00000162337	1938.47645392142	1.03102421985571	0.144251661728084	7.14739925699575	8.84373780152697e-13	1.55183225911046e-10	2145.93880993945	0.473469331720377	0.176811517134897	2.67781951873161	0.00741031360577048	0.0960280462246304
ENSG00000162490	44.9843853402821	1.74097657729363	0.286642497218328	6.07368619164511	1.25006902879322e-09	9.67284316203368e-08	58.1153526570973	0.188582791831712	0.313658618099711	0.601235805265719	0.547682939539668	0.864873362903481
ENSG00000162542	312.873169614427	1.29527830528058	0.25984634108682	4.98478562316104	6.20305501679817e-07	2.10724208916688e-05	477.026590284182	0.578593198928685	0.177800603426954	3.25416892730845	0.00113724632019009	0.0238184652424078
ENSG00000162552	24.0279372810673	1.47794821652595	0.493802666844067	2.99299358987192	0.00276255551475588	0.019865617827149	50.1467617282307	1.05195066923732	0.389077590152261	2.70370408335686	0.00685713251483771	0.0914909130985028
ENSG00000162591	81.3347151989796	1.66385160753769	0.337033298075636	4.93675733833365	7.94322038217909e-07	2.58415571119505e-05	2175.17385703279	0.487083874814414	0.189711772058713	2.5674942020133	0.0102436502482885	0.119555673366827
ENSG00000162873	28.1758199148241	1.04799425413898	0.351305173440254	2.98314495023289	0.00285302841180692	0.0203715918478428	0.861004666668567	0.105495114520189	2.26750073152443	0.0465248425517665	0.962891934028748	NA
ENSG00000163072	11.2954876072407	1.94789716000134	0.628702845119901	3.09827953717921	0.00194647733194303	0.0153547778203011	10.1156363066473	-3.82799245097967	0.926789342867809	-4.13038030749742	3.62163615699156e-05	0.00150092902242113
ENSG00000163075	11.817759413038	2.35197674592458	0.590690685671883	3.9817400256605	6.84125861567377e-05	0.00107896283262767	2.65630455854773	0.0155436180641087	1.30560707982595	0.0119052801599244	0.990501185155749	NA
ENSG00000163131	22.9769994130019	3.27630527546844	0.62546678741111	5.23817625717507	1.62171147202657e-07	6.76596419705405e-06	2.90604579902701	0.845577380578109	1.15022756997612	0.735139204319077	0.462254720217104	NA
ENSG00000163235	83.8368212659393	1.76994070595009	0.283689557905012	6.23900547845586	4.40361573660827e-10	3.64812552752102e-08	2578.47600865281	0.748781491468106	0.17470957503479	4.28586407653387	1.82030265107143e-05	0.000828662129135418
ENSG00000163354	25.4153749216193	1.25709000970649	0.467876587789593	2.68679827653998	0.00721405057214071	0.041234557500196	25.6313834624355	0.20569905543628	0.451332680697584	0.455759275216564	0.648563092127147	0.90346020847069
ENSG00000163435	33.3897025158708	2.68602255163567	0.418179260512631	6.42313669105199	1.33494516178567e-10	1.27679197126153e-08	1141.17917156311	-1.00657330069746	0.22963370243999	-4.38338662836525	1.16848469768045e-05	0.000568770446195036
ENSG00000163453	109.783744833299	1.25533245087918	0.304559749585291	4.12179367952765	3.75933823653087e-05	0.000660812655820924	20.7616908559022	-0.00265476486174323	0.457783819968063	-0.00579916708705091	0.995372960050561	0.998972578776563
ENSG00000163462	98.7090065071608	1.05143735644573	0.285679793376805	3.68047506621832	0.000232799823601592	0.00289505807419726	33.1006693336706	0.15047927195408	0.397343992365387	0.378712840373594	0.704901117172947	0.92348214220584
ENSG00000163491	13.3133889758208	1.68411498668861	0.59183201088365	2.84559631063907	0.00443283521351361	0.0287418483366747	4.74587171712005	-1.70945452789429	1.08148493193234	-1.58065496561282	0.113956950656131	NA
ENSG00000163536	29.8151097701026	1.3759282037836	0.374088660284776	3.67808049229872	0.000234995806517717	0.00291910900125269	26.8765329747957	0.408500418668938	0.413046212013929	0.988994467900269	0.322665848336171	0.731409221744478
ENSG00000163617	31.5940389430995	1.17440534066985	0.418328443951638	2.80737625578627	0.00499468653755579	0.0313804875921711	77.5933563255708	0.0316757039684471	0.313325448958224	0.101095216088465	0.919474875599698	0.98153286641382
ENSG00000163661	32.4321818689296	1.89359192300797	0.558364538240042	3.39131838310604	0.000695572464027206	0.00686789205177062	2.26164962289293	-2.31964571342653	1.50633310597397	-1.53992878748203	0.123577712788062	NA
ENSG00000163701	42.298306570409	2.18406872590104	0.351981346735408	6.20506951904714	5.46727290735743e-10	4.46293687693994e-08	76.9442203495303	-0.709950368538401	0.293098395921572	-2.42222536328166	0.0154257807902014	0.156231596567965
ENSG00000163702	95.8337061308269	1.09874530163882	0.266443932382263	4.12373924906072	3.72770875235595e-05	0.000656892670532662	74.4634141197732	-0.263467118315368	0.316572379873721	-0.83224922660803	0.405268283117017	0.792849506895148
ENSG00000163807	960.927957468871	1.0460938353626	0.186213838965314	5.61770189141237	1.93513998187797e-08	1.11145862103481e-06	563.529046683592	0.810304154611916	0.23841793110513	3.39867119413352	0.000677140699244471	0.0161447983271694
ENSG00000163864	96.3193836461316	1.36981241752202	0.294668847619034	4.64865026822584	3.34114167042177e-06	8.93845643761694e-05	90.0189709361247	0.242799598904514	0.256976275707341	0.944832740828681	0.344744273771759	0.747697652273186
ENSG00000163879	15.2962720496753	1.60426860781603	0.568220787756045	2.82331910831955	0.00475292385290512	0.0302366280508109	4.19626947920046	0.329644197792337	0.979573546313463	0.336518068533928	0.736480228548167	NA
ENSG00000163932	1173.53634356421	1.14293453825131	0.177476325883486	6.43992674832389	1.19531176369413e-10	1.17865144486388e-08	920.348643185298	0.808423351259893	0.160195331965862	5.04648507131387	4.50012037224691e-07	3.66093125838531e-05
ENSG00000163938	4014.77896832519	1.16997677548041	0.24765816096701	4.72415999098154	2.3106845580397e-06	6.52643921114256e-05	2568.68780257209	0.692995932317192	0.164264464055774	4.2187818059169	2.45625831769222e-05	0.00107903427896219
ENSG00000164050	580.213636897239	1.79532855005214	0.234823481138688	7.64543878383191	2.08234002231291e-14	4.83384868721284e-12	581.847282180163	0.618016127230463	0.1993937175711	3.09947642663361	0.00193863004282731	0.0363948793937623
ENSG00000164061	177.347649536705	1.43931956826657	0.295159696062456	4.87640957579119	1.08034176722567e-06	3.40048252579437e-05	17.1358099714336	-1.08713969335287	0.508921041953564	-2.13616573836235	0.0326659070082954	0.246354213712346
ENSG00000164078	134.418864474649	1.70805696443577	0.313188923495363	5.45375917313072	4.93159811737253e-08	2.48082763082724e-06	1375.85420012278	-0.121543001377429	0.186473408529706	-0.651798035632877	0.514531469046444	0.850128104067669
ENSG00000164082	11.0076954488478	2.49823171186283	0.829237562763832	3.01268517496516	0.00258947400086409	0.018926345722944	1.54726065586291	-1.54946603120945	1.7466037472839	-0.88713082954218	0.375008467519127	NA
ENSG00000164088	379.589310918641	2.19056638868073	0.336603258636884	6.50785853218326	7.62296530425838e-11	7.93821410305598e-09	476.041439612045	0.517136634671056	0.22507155000983	2.29765438878645	0.0215814674615313	0.19260007426817
ENSG00000164690	8.5019404868697	2.66639269251196	0.79101123046933	3.37086578521763	0.000749323546540286	0.00728245758161808	15.5304634101401	0.443358092199037	0.58847550928399	0.753401093511062	0.451208925883677	0.819110760611108
ENSG00000164845	58.1804675436521	1.32286301798208	0.322089397557774	4.10712997078642	4.00605831566948e-05	0.000698552500506216	44.1175340371314	0.374223115565471	0.337536831648524	1.10868823925902	0.2675646971629	0.681496863102838
ENSG00000164855	70.6891435252523	1.6660653478178	0.34672382757464	4.8051654236516	1.54623606975086e-06	4.63143424924704e-05	507.736104475722	-0.0740571785281536	0.306771607452702	-0.241408190096509	0.809238765661451	0.952869216320059
ENSG00000164867	19.3306907784664	2.88721455268272	0.556384417852526	5.18924409103059	2.11149466148698e-07	8.47831685247518e-06	340.898245456732	0.169639827849357	0.239178038012823	0.709261725109819	0.478162075593599	0.83165695261149
ENSG00000164877	90.5184674819596	1.09668246430173	0.341955064534471	3.20709525327467	0.00134082591333809	0.0115725427880478	550.940831299952	0.354887086867017	0.183232840700297	1.93680939241391	0.0527686473786363	0.322971324185788
ENSG00000164932	12.6241204769417	2.0790834804751	0.595418007158803	3.49180484210749	0.000479768649542231	0.00515011770474403	283.542719584182	0.621037510089301	0.258368736704425	2.40368675409738	0.0162306743541204	0.161589467280796
ENSG00000165046	110.086815693015	1.31632025075921	0.254811855785415	5.16585167005622	2.39346550402734e-07	9.49081472548919e-06	185.972815547001	-0.0658499616415366	0.270039724854621	-0.24385286896951	0.807344772469769	0.95261259566285
ENSG00000165175	5669.09437073834	1.36214969595182	0.207044502480802	6.57901890477932	4.73562565110182e-11	5.3181477730541e-09	2963.28836068537	-0.252767400307065	0.176620997024843	-1.43112882706416	0.152393296851472	0.547711227159018
ENSG00000165188	6.0460355814869	3.9946375182634	1.36418714553717	2.92821811972906	0.00340910794567583	0.0234409042176445	1.45665203052295	-1.10650740479592	1.66448956906866	-0.664772808047726	0.506195817251424	NA
ENSG00000165194	54.4802086298116	2.99844802144172	0.396593690808377	7.56050358574789	4.0151181594736e-14	8.52161030322563e-12	3.86319691710042	-0.374628692449345	1.00577604975367	-0.372477245348105	0.709537550751502	NA
ENSG00000165475	299.535987018806	1.06671728614966	0.380710405920772	2.80191260748374	0.0050800633055541	0.0317290388913322	507.979655950367	-0.309157167660538	0.170640835644623	-1.81174199301502	0.0700260718028149	0.376995235616722
ENSG00000165507	140.95726381735	1.18279425130175	0.305432787035603	3.87251893544709	0.000107716304441941	0.00154073032380529	50.2196694426299	-0.263660762152935	0.360378124781482	-0.731622548712709	0.464398981451818	0.824616100046572
ENSG00000165512	178.443711279879	2.37243025428893	0.278173776121445	8.52859060752433	1.48141443666048e-17	5.69195184844461e-15	242.038581664108	-0.131060077950617	0.205233041087357	-0.638591511660306	0.523088704741718	0.853747063736988
ENSG00000165948	161.475818274503	1.02544597787748	0.199211980034868	5.147511598941	2.63964687192311e-07	1.03564314332406e-05	101.814145120944	0.126382625899332	0.269263354163667	0.469364374858498	0.638809208170259	0.899619533970452
ENSG00000166123	1308.00936961981	1.18966496062388	0.258756701344385	4.59761990488714	4.27344696456475e-06	0.000110351987955186	2473.6682359764	-0.196763007077074	0.163501751644939	-1.20343057549845	0.228809741860076	0.644954248310114
ENSG00000166143	9.68003955171816	2.42351188827592	0.7286814585029	3.32588658596461	0.000881377833146772	0.00825273319818312	0.889767928428696	-0.000928300581386788	2.2468455723142	-0.000413157269384856	0.999670348202953	NA
ENSG00000166257	56.0231378434993	1.23943924658478	0.407009434171751	3.04523468628434	0.00232498809362344	0.0174334992148043	5.9131684612668	-2.36563581103794	0.970727909041008	-2.43697104925619	0.0148108650891833	NA
ENSG00000166341	66.9707002782265	1.01365264874818	0.320950059571731	3.15828777256119	0.00158698814077925	0.0131559966670745	16.0620680000985	-0.558937909499153	0.529666212440853	-1.05526442195247	0.291304407935538	0.703574302257959
ENSG00000166448	90.6014384060141	2.69614830694944	0.420528258045475	6.41133682545034	1.44249098420544e-10	1.36791113119227e-08	0.942824337413002	-2.01950936437367	2.24199441185206	-0.900764673496845	0.367713454052202	NA
ENSG00000166592	9.65935556119726	2.1544197059607	0.721892415859531	2.9844055133832	0.00284129939666623	0.0202944441234296	38.9826737291737	-0.607889870435493	0.400324482722485	-1.51849286434199	0.128890197007572	0.509185823250239
ENSG00000166763	24.2988059543413	1.92415732864253	0.606506953809308	3.17252311215464	0.0015112053029818	0.0126642570156818	7.70985725131228	-0.0731800553153752	0.712195832610085	-0.102752714863806	0.918159234610765	0.980962733056507
ENSG00000166816	26.1793971981429	2.59858213219739	0.495748128934313	5.24173865826472	1.59070561912925e-07	6.65434136463745e-06	87.5920033077917	0.906606201011393	0.289313791952241	3.1336432144965	0.00172650643408498	0.0332291030227176
ENSG00000166825	28.3697786490569	2.01778567026444	0.489047267489374	4.12595224306878	3.692038840824e-05	0.000652474905374805	1.43605748671229	0.377191585346284	1.93742604172045	0.194686959514251	0.845638021370473	NA
ENSG00000167011	6.44111538490559	3.82911534541946	1.41780898734058	2.70072723449286	0.0069188055517545	0.0400258388238299	92.0933416033415	0.159986498995594	0.297656146994127	0.537487636694936	0.590930822625562	0.88187561742029
ENSG00000167103	59.1198934585164	1.55876744063561	0.43370438362451	3.59407813130419	0.000325542145545353	0.00377259839494446	620.07074196893	0.17716600776028	0.221722888139918	0.799042486080554	0.424265777003466	0.802716463257585
ENSG00000167244	83.0837537434964	1.69705160344688	0.450376105661255	3.76807646345984	0.000164510316250097	0.00217866023367953	150.569269564473	0.879649670684798	0.252340866701775	3.48595803043031	0.000490377933914594	0.0124342295162298
ENSG00000167525	151.615617401781	1.34462697715504	0.261868567126288	5.13473988845169	2.82534507377636e-07	1.09882748637183e-05	4.6567707766438	0.655864944505242	0.967951887960897	0.677580107712685	0.498037962244978	NA
ENSG00000167608	58.0187398499845	3.17363860412678	0.481896322615969	6.58572903586131	4.52658703052778e-11	5.12055796828993e-09	1381.58079789963	0.422302405082373	0.16643236885298	2.53738144804884	0.0111685188280591	0.125481593891723
ENSG00000167615	2765.19371507219	1.05694663389695	0.213955019807045	4.94004129863446	7.81060262342645e-07	2.54472630793945e-05	1558.4892030474	0.731379289329244	0.17799091083302	4.10908223294265	3.9723461914483e-05	0.00162465456631604
ENSG00000167619	107.448406178643	1.1673714139604	0.295216867178404	3.95428426945179	7.67640984781662e-05	0.00118186282596587	20.3214768722775	-0.463840938954376	0.475084970770505	-0.976332587836037	0.328899675917623	0.736232497480824
ENSG00000167646	104.277408995028	1.33704851945537	0.389251168781393	3.43492486776905	0.00059271813463132	0.00604706657890103	205.52797958771	-0.322837463174871	0.213534176753687	-1.51187724645721	0.130565093443573	0.513493693372978
ENSG00000167676	59.2420445373238	1.60103011911328	0.51045033174111	3.13650519856121	0.00170974405705629	0.0138955675826038	50.1167755389417	-1.03404209577312	0.385218353298399	-2.68430122012417	0.00726815897092627	0.0943947445950602
ENSG00000167723	40.7388038689119	2.33389103715418	0.491964793613015	4.74402044100344	2.09517693072011e-06	6.02464747110939e-05	34.5596234855947	0.196758648341889	0.379421636799631	0.518575192499619	0.604057012223171	0.886941063811196
ENSG00000167749	5.01751707122214	3.88464673363154	1.4385906273694	2.70031422402285	0.00692740136739359	0.0400563413265091	8.68555351791194	0.846461302392074	0.733614879450085	1.15382242931956	0.248572976634778	0.666146766116566
ENSG00000167964	78.4954498119844	1.52115753679175	0.355821826261382	4.27505404256545	1.9109093678692e-05	0.00037852991344858	175.923648194596	0.303287886611148	0.262463137337766	1.15554469739057	0.247867439807701	0.665072207372001
ENSG00000168062	12.3742713847863	1.37724565604133	0.517781854929702	2.6598955581947	0.00781648856442232	0.0437225019222267	47.1781456712485	0.278246446027047	0.341160048757898	0.815589184724564	0.414735137213221	0.798673153625053
ENSG00000168079	93.9698504985054	2.23973067089336	0.690705916242057	3.242669011841	0.00118415690529215	0.0104510640136378	2.07337855673794	-0.0490166441951459	1.45290571966452	-0.0337369751744552	0.973086893819135	NA
ENSG00000168140	37.1180921313109	1.1097725392304	0.366785139990466	3.02567475677791	0.00248078997970274	0.0183203056928002	161.153725112152	0.773034273211945	0.235904515424016	3.27689477169391	0.00104955477099298	0.0224911907754739
ENSG00000168209	2324.20095947744	1.1629051759393	0.373046702181454	3.11731793670609	0.00182504633718909	0.0146181107296134	10361.5439602596	-0.649772418010726	0.220951981242044	-2.94078566011557	0.00327380982104462	0.0532894033707165
ENSG00000168356	22.5706733709074	1.33146104721372	0.467678330911575	2.84695902976411	0.00441390426163289	0.0286374103962841	9.25743326240493	-0.875761295125519	0.686711995514559	-1.27529634089078	0.202204372391438	0.61390637295988
ENSG00000168427	12.6148251378702	5.03599770415463	1.06198025659521	4.74208223070023	2.11532723937266e-06	6.05913464388427e-05	9.87635426966781	1.29082782973863	0.664114293813996	1.9436832511546	0.0519336595879194	0.320540311302747
ENSG00000168453	20.7823860227212	2.01738262848179	0.610095369555556	3.30666766074854	0.000944128316983708	0.00871578274398589	509.910415765646	-0.00609366984274408	0.19571711813591	-0.0311350887484074	0.975161806451509	0.994182628096836
ENSG00000168477	233.440391708198	1.89421274182346	0.715513439642064	2.64734753657602	0.00811259320797086	0.0448831031875945	106.013060573787	-0.191911772062919	0.254006861914015	-0.755537746566406	0.44992639276095	0.81868711239498
ENSG00000168676	49.6552567512052	1.0059505150884	0.309358388422986	3.25173181893153	0.00114704194147056	0.0102124011685853	0.862248500129519	1.0512227342184	2.1628561921453	0.486034502911499	0.626942703328272	NA
ENSG00000168679	39.1543529461734	1.11339747258644	0.392622458007372	2.83579670464377	0.00457115330864383	0.0293223451964162	5.7198937366562	-0.46966970814591	0.912227374473546	-0.514860353118607	0.606650607470367	NA
ENSG00000168907	4.18104560692897	4.94205543461451	1.37437150479307	3.59586575927927	0.000323314503922201	0.00375263735411783	3.47272989275395	-1.20228540211144	1.18230304324072	-1.01690121579654	0.309200424922894	NA
ENSG00000169169	182.294715482937	1.29462476466002	0.270813821156433	4.78049738795347	1.74862030823075e-06	5.14089756845941e-05	36.5440255414711	-1.43491045159704	0.37656599362684	-3.81051522410963	0.000138677471421484	0.0045294433602571
ENSG00000169231	281.662848708053	1.1995491096219	0.185961774891665	6.45051441523784	1.11471128588751e-10	1.12404257945716e-08	227.528483837858	0.330723574889855	0.211545061468326	1.5633717591624	0.117965178690609	0.488941078165352
ENSG00000169242	147.271879366745	1.19554822554586	0.250262781361885	4.77717149565711	1.7777814761042e-06	5.20432877918997e-05	241.62735632193	-0.304795797003224	0.21913875276927	-1.39088040408874	0.164261695991372	0.565186317203913
ENSG00000169427	6.16043528012369	2.16414262758822	0.813019012208635	2.6618598028958	0.00777102379699262	0.043500945821648	11.352743455321	-0.54278778995821	0.614350887141418	-0.883514293409435	0.376958463300041	0.77105259886785
ENSG00000169964	343.797192051654	1.53880533306271	0.223727359421309	6.87803823834049	6.06823842447581e-12	8.83860740453879e-10	202.435958971499	0.33794772594733	0.207272025971778	1.63045507160404	0.103005353416391	0.457882638561302
ENSG00000170271	140.62543528467	1.85025221170609	0.282848829568907	6.54148795498316	6.09097406909504e-11	6.58919209367878e-09	15.4181125238437	0.461462371787625	0.546617944823045	0.844213725798945	0.39854998588628	0.788164982577051
ENSG00000170293	291.139220883932	1.25946753247874	0.159494636267733	7.89661371661777	2.86582792599054e-15	7.42615992217431e-13	305.937656327632	0.927589940961304	0.210105485962582	4.41487730180687	1.0106729799302e-05	0.000498863640543073
ENSG00000170382	117.256196246088	1.25057076733414	0.237015347082557	5.27632823244369	1.31797932600138e-07	5.61590234798101e-06	124.868387895701	0.181281629505264	0.25205650889868	0.719210268750227	0.472011373294969	0.828229443349298
ENSG00000170608	102.62991409182	1.67202945302894	0.428041032835225	3.9062363763443	9.37448125551221e-05	0.00137985676868619	103.132175253357	0.104533552230204	0.251938630634777	0.414916727803212	0.678202863747607	0.914235875423369
ENSG00000170667	214.673475430248	1.55368366042574	0.393348564945937	3.94989024718899	7.818703666399e-05	0.00119617792708938	78.0603457297428	0.286523521463755	0.285996635922067	1.00184227880859	0.316419774032799	0.726526410827123
ENSG00000170703	17.8482667057283	1.51093599920238	0.487909652832765	3.09675365189028	0.00195652393921243	0.0154067618322788	9.76834041723388	0.706992681573195	0.661708320701231	1.06843553187298	0.285324096351286	0.69841085463964
ENSG00000171160	252.687932338928	1.06503518613629	0.275843198204169	3.86101666841897	0.000112916199100826	0.00159970597391094	273.416198386194	0.411987527811116	0.212239009173041	1.94114894060412	0.0522402142712134	0.321617015888272
ENSG00000171236	7.73085411163208	4.02499267126761	1.17110731244566	3.43691191105457	0.000588386929336574	0.00602029509654066	36.7047267637059	0.218359433861027	0.444046916007448	0.491748565274046	0.622897101333848	0.894064275322594
ENSG00000171303	7.04886910753108	2.3668475682541	0.73651753848574	3.21356579385778	0.00131097758659012	0.0113763098034758	19.3842080537058	-0.242058597088911	0.498271808984289	-0.485796291751564	0.627111603740725	0.895182165451363
ENSG00000171425	784.797043129094	1.10779114185895	0.357832726183512	3.09583517883947	0.00196259420238052	0.0154381968937698	453.275359269771	0.107873112955947	0.205595476000027	0.524686219048577	0.599801338916359	0.88577100489189
ENSG00000171443	133.547547173702	1.00445930687621	0.262845804488461	3.82147742031129	0.00013265456155358	0.00182144602847908	191.093043721386	-0.11653509052286	0.222274976825414	-0.524283444709983	0.600081409855253	0.88577100489189
ENSG00000171606	1079.65088547551	1.05573147545124	0.149392255095615	7.06684208478914	1.58499143006031e-12	2.59717161903632e-10	205.019618612221	0.104195157804903	0.212294511348425	0.490804765243762	0.623564539365617	0.894064275322594
ENSG00000171680	213.563463124722	1.3466662716704	0.243221887546264	5.53678077765203	3.08081771068634e-08	1.66237343057252e-06	778.178164024477	0.744089124320665	0.209500236862324	3.55173404796509	0.000382701464196401	0.0101583536689715
ENSG00000171992	135.639329617766	1.53224439068668	0.355682683976495	4.30789706588005	1.64814048923181e-05	0.000335116886884405	548.611894299964	-0.106396180473981	0.201741752555018	-0.527388005340963	0.597924171307627	0.884679754118374
ENSG00000172037	2110.49311324943	1.51519069610112	0.357549203724834	4.23771240521961	2.2580875843361e-05	0.000433059223897849	3421.92906940995	0.130970928956738	0.178611140378132	0.733274132170386	0.463391248900866	0.824161034988463
ENSG00000172201	2950.86654420862	1.23176612063926	0.21815797835437	5.64621165785839	1.6402189464843e-08	9.64440085023815e-07	9.07268313215413	-0.0389987347525649	0.721660227968357	-0.0540402993557723	0.956903056891097	0.99014700524166
ENSG00000172216	703.940725464005	1.62536964528027	0.49530895206532	3.28152689044456	0.001032466792818	0.00937210691566158	3719.18574568693	0.364564972036022	0.208694873963832	1.74688033832208	0.0806580970516989	0.407745708110602
ENSG00000172232	9.39029032234056	4.05364119373447	1.19206047470847	3.40053317741772	0.000672545738824148	0.00669391772652798	1.45938249590234	0.543470843136064	1.67351846449756	0.324747443583917	0.745372224249329	NA
ENSG00000172264	67.3260971677644	1.26436590520584	0.473253697048211	2.6716450671003	0.00754804389635457	0.0426917640441872	6.76715484822861	-0.785689574392824	0.801634464726378	-0.980109524932917	0.327032057971036	0.735384227366305
ENSG00000172346	86.9175530602388	1.42949971874866	0.328931748373739	4.34588550912524	1.38714912691472e-05	0.000291079268298443	29.4841231058832	-0.669193946904465	0.460330213629182	-1.4537258843573	0.146022318860388	0.540021131856344
ENSG00000172382	143.19032609067	1.17960699632786	0.300314469079425	3.92790597117678	8.56886980566252e-05	0.00128938057811742	78.3470816765567	0.362076237546818	0.287934670960678	1.25749440433405	0.208574663995556	0.62183135319476
ENSG00000172432	2635.07184522093	1.23777055771324	0.296615107174384	4.17298555526891	3.00634008442685e-05	0.00054601702348372	4682.53636553949	0.355865789830658	0.166014056429381	2.14358830501823	0.0320658886713544	0.244134226920728
ENSG00000172594	136.527896887033	1.23374752981768	0.212647293874036	5.80184919046515	6.55875395159787e-09	4.22433039917221e-07	65.3341341568328	0.307671428446738	0.284588013484176	1.08111169082617	0.279647433637757	0.694993501536005
ENSG00000172687	356.010289749725	1.16419204084307	0.216452673290326	5.37850617941573	7.51064048443774e-08	3.53857554324936e-06	26.5445402411273	0.27713862043973	0.444639524032549	0.623288316626217	0.533095074026368	0.856735562538078
ENSG00000172889	623.608946689463	1.18940346682816	0.292125211466261	4.07155363571051	4.67006058118869e-05	0.000792629855687662	1089.5122099101	0.180774731739195	0.173931736004664	1.03934299680852	0.298645244693339	0.710183959313711
ENSG00000173227	47.4791728817856	1.00464239684452	0.312801683170873	3.21175508603552	0.00131926791413632	0.0114263060499525	105.186497404411	-0.702291843221215	0.276653637981238	-2.5385237958405	0.0111321232211679	0.125346822990994
ENSG00000173267	41.6727290187391	1.80364109427279	0.428250487607666	4.21164983220093	2.5351231547459e-05	0.000478764745801721	635.240875026481	-0.0576119979798708	0.185598267429601	-0.310412369564406	0.756247388855089	0.938141836707492
ENSG00000173295	163.338049504626	1.05292256819695	0.181616650514814	5.79750020283004	6.7310699516443e-09	4.29804853502559e-07	117.344965810275	-0.0194160311811127	0.311172847944015	-0.0623962897450678	0.950247249559183	0.988488495172895
ENSG00000173531	132.819783937936	1.99766472943305	0.372335999060181	5.36522048492594	8.0850394868743e-08	3.76148444603327e-06	98.8778785268349	0.661178326226056	0.300860301719045	2.19762568357553	0.0279757914161992	0.225692070825388
ENSG00000173546	194.556857094603	1.9956688680999	0.216201171663417	9.23061079061477	2.69093018550151e-20	1.57808892589214e-17	591.785979870022	0.156957414111603	0.181575398136615	0.8644200465611	0.387357184424983	0.778664080620165
ENSG00000173809	80.6849425502569	1.48789370902229	0.252396009972051	5.89507619073317	3.74508536960051e-09	2.53675463408958e-07	1.59328117203014	2.07264590112471	1.69377251043506	1.22368611389987	0.221070660000138	NA
ENSG00000173918	259.525020745445	1.62427506347326	0.198657907064094	8.17624169849535	2.92834302944568e-16	9.06362839044404e-14	161.825970905211	0.0554349381473802	0.219203790982899	0.252892241958101	0.800351484679208	0.951176094692075
ENSG00000174332	54.933947668582	1.42032481735166	0.322638976852343	4.40221088973288	1.0715332508335e-05	0.000233879711016891	4.51755005618602	0.448681236993495	1.01496379459427	0.442066248454561	0.658441267177615	NA
ENSG00000174343	20.0506652500691	2.79224614401248	0.544137428161251	5.1315090627896	2.87428382834774e-07	1.11011118049791e-05	3.074028590343	0.142498905225021	1.24910191827989	0.114081087491446	0.909173514331861	NA
ENSG00000174428	58.310349057913	1.20120035530349	0.378963848143407	3.16969642668642	0.0015259827647864	0.0127591982314298	181.555540650993	0.396002317632071	0.266848791391186	1.48399517032683	0.137810201875461	0.528206641039987
ENSG00000174498	189.937143288454	1.10434659200487	0.248780688167157	4.43903664766316	9.03624306334546e-06	0.000203406744107731	7.89435054983807	1.16287155202267	0.846077423894347	1.3744268777084	0.169309196691474	0.571728652166306
ENSG00000174586	131.861047179405	1.30561584820712	0.263749533059791	4.95021103188511	7.41330528922552e-07	2.4294927701528e-05	43.1144166278147	0.162730242811292	0.354310649022745	0.459286908988291	0.646028147295766	0.902895869757951
ENSG00000174640	88.4231859556255	1.4611299647683	0.37064011289017	3.94217979639259	8.07444094574594e-05	0.00122763277180197	10.7849002892806	0.839331024417737	0.617647882918854	1.35891508354447	0.174173498591849	0.578357264764716
ENSG00000174808	13.6906131288359	1.51682490683533	0.530859484205944	2.85730019329727	0.00427261540176706	0.0279223560787035	185.190047408888	0.0203786438003816	0.210414884354204	0.0968498205957571	0.922845658750011	0.982207837400212
ENSG00000174951	307.345569942778	2.64208147464102	0.685643388628983	3.853433896481	0.000116472719173005	0.00164799653763201	559.021222557246	-0.174751964517073	0.180369244839157	-0.968856773076294	0.332616655605095	0.739360310160074
ENSG00000175061	6297.56098279398	1.33316990724273	0.296298896082371	4.49940895787917	6.81426552539192e-06	0.000161720880972693	10512.3387049885	-0.123357155936342	0.17865591861332	-0.690473379744749	0.489896544817084	0.837399035556985
ENSG00000175084	17.3050434121344	1.81849769274124	0.506548401966016	3.58997814558942	0.000330705687032999	0.00381655941767498	52.10118738205	-0.462580865060441	0.312432960042898	-1.48057639308262	0.138719489894166	0.529218166830282
ENSG00000175197	607.422808925385	2.17854137139818	0.636376613574549	3.42335234345153	0.00061853845695563	0.00627121451922485	1053.58873350888	0.364256505594811	0.223461168805148	1.63006623272625	0.103087499471498	0.458016065919888
ENSG00000175318	59.4064174389788	1.48398626742666	0.379323259890528	3.91219422677887	9.14613049983695e-05	0.00135249846177085	105.959657878292	-0.408374200763685	0.258245584683983	-1.58134049518568	0.113800205166692	0.482218877594231
ENSG00000175414	377.354134970844	1.27397543047372	0.251723262609328	5.06101588414148	4.17028467043217e-07	1.53357745677526e-05	51.3831388963926	0.16201675981082	0.329437046434047	0.491798847654056	0.622861551244278	0.894064275322594
ENSG00000175505	10.652222098346	1.71324421806244	0.593252788239659	2.88788228563763	0.00387844989111444	0.0259709302354223	292.627363687771	-0.14193706886579	0.245677134514812	-0.577738213798778	0.563440875265645	0.871778027662932
ENSG00000175697	67.4034498925716	1.6869990483403	0.319431746296211	5.28125043268535	1.2830516807089e-07	5.47754917712601e-06	2.31997836912591	0.411104835996514	1.39644768323694	0.294393295883151	0.768457389168015	NA
ENSG00000176046	52.805040112362	4.09692167988477	0.922460788010141	4.4412962947968	8.94185706813082e-06	0.000202098666088535	40.9008939007951	-0.658122998116417	0.375259501091203	-1.75378104006077	0.0794680330496842	0.404210026256843
ENSG00000176387	98.4621818707489	1.07927112716329	0.243064127664699	4.44027318030291	8.98447550200078e-06	0.0002025487616593	106.745820117432	0.150710985024862	0.285749709612751	0.527423055754305	0.597899836256194	0.884679754118374
ENSG00000176428	117.45221991701	1.1370768686723	0.340659109999835	3.33787306810275	0.000844223056780383	0.0079775943372154	158.091163225987	-0.0419210559117406	0.232844491379336	-0.180038856248677	0.857122063703039	0.965458699262267
ENSG00000176472	39.3033623345991	1.05319364998317	0.330773203569327	3.18403558274463	0.00145237157892373	0.0122831501466092	114.576327019536	0.0568680966990637	0.261936477463509	0.217106442179235	0.82812539357065	0.957230589121396
ENSG00000176678	11.8801299902704	1.40203910547941	0.518488045395159	2.70409147892864	0.00684914305301092	0.0397378685072503	92.9778278662039	-0.549035855107601	0.26989295854352	-2.0342726170793	0.0419241164663794	0.28598236589566
ENSG00000177098	81.8193243137154	1.48634972001733	0.315364146455273	4.71312207403427	2.43949951089809e-06	6.83827001262439e-05	3.69065337379624	1.8939044840657	1.15595867408021	1.63838424896345	0.101341562796366	NA
ENSG00000177106	71.6014560881362	1.85497996082114	0.290806527611315	6.37874251330583	1.78547935429355e-10	1.65101275561958e-08	2392.073653877	0.0411687892216336	0.16592061368911	0.2481234146034	0.804038919737947	0.952025591534359
ENSG00000177374	186.791488484099	1.02545452325967	0.296692825193659	3.45628352350728	0.000547678921487765	0.00568998823559666	68.4691151400976	-0.206039235293285	0.296446291401699	-0.695030571369477	0.48703614300268	0.835924897913957
ENSG00000177410	446.859702670277	1.32522721137705	0.387427395161676	3.42058209596672	0.000624872724492576	0.00632105704281301	2384.66523533893	-0.116275306269621	0.18279648533375	-0.636091585991519	0.524716729323347	0.853938857992394
ENSG00000177685	149.29991647845	2.27402627172742	0.283405751125757	8.02392422417127	1.02419495277769e-15	3.00318217403302e-13	212.65403262555	0.0636466317325149	0.256078692803354	0.248543254558824	0.803714107431112	0.951996245081193
ENSG00000178038	54.368438796721	1.1185553577129	0.288778674737881	3.8734001349933	0.000107327397263804	0.00153615353116498	473.145149397145	-0.369075104231534	0.198072759826312	-1.86333095250034	0.0624157179182002	0.351979780249876
ENSG00000178093	79.8542977166263	1.42091627283868	0.321699827915956	4.41690094161287	1.00126087447159e-05	0.000221579926391255	66.4913166646555	-0.0730154795187142	0.387858732728113	-0.18825276668425	0.850678510012881	0.963774199802661
ENSG00000178467	814.510230031128	1.06358517615892	0.241557715345445	4.40302713841253	1.067508064052e-05	0.000233458461309114	762.894681885588	-0.229834547909636	0.216959728282784	-1.05934197894123	0.289444063349271	0.701520440029161
ENSG00000178685	47.5480372854467	1.14305975619072	0.37293426487395	3.06504353140377	0.00217638317236033	0.016649742188826	126.887444168185	0.697649399057527	0.33810620147935	2.06340314376084	0.0390743415190745	0.273252940817052
ENSG00000178773	238.374778932566	1.20110384326377	0.239119411358887	5.02302944139096	5.08627440825644e-07	1.79916865377769e-05	1799.21743019953	-0.452579540686435	0.194721739229114	-2.32423735777092	0.020112776103104	0.184862237652112
ENSG00000179029	139.777065391671	1.04817805775335	0.20500457746252	5.11294952887082	3.17167061830045e-07	1.21653493509166e-05	105.131862277511	0.266678903261599	0.262759762252471	1.01491530124526	0.31014620368585	0.722841412816948
ENSG00000179111	164.766927855369	2.68216617613159	0.345104934420352	7.7720307901034	7.72376674893628e-15	1.85079722580693e-12	1.87995361050744	1.74121240105519	1.58006030714631	1.10199110323829	0.270465539462071	NA
ENSG00000179388	35.6114993214802	1.30818211343434	0.415263414655942	3.15024648756551	0.00163132766039463	0.0134389680693081	65.4958196970372	-0.0775586885050059	0.301145801693715	-0.257545308846404	0.79675784315551	0.950548497517049
ENSG00000179761	17.1784194063487	1.70285964402939	0.500614026078931	3.4015420170447	0.000670068271515687	0.00667223924518637	7.11767462845651	0.680540468630294	0.775306679804817	0.877769386433791	0.380068881020717	0.7735198491193
ENSG00000179873	21.9447567065657	1.89710602950243	0.453708078213413	4.18133623931219	2.89800936331384e-05	0.000531978077936153	16.4862121062648	-0.634330514828224	0.539657907466605	-1.17543077948409	0.239822415415182	0.654575875066104
ENSG00000179978	44.1115195317836	1.04545333165014	0.311766608295273	3.35332041287756	0.000798482122163472	0.00763370831935349	23.7369891729718	0.353759149479965	0.475565431766968	0.743870613483343	0.456954755168531	0.82145805370949
ENSG00000180720	19.844770564688	1.88199704644556	0.516541270130636	3.64345920698572	0.000268998301237281	0.00323871233760555	59.6769443125353	0.350026220098063	0.332643254967637	1.05225707983202	0.292681617642948	0.704777860808149
ENSG00000181035	320.864279003892	1.19995143371571	0.315666969166152	3.80132085686835	0.000143926780161215	0.00194860771317903	146.239266456733	-0.301816678010424	0.237025768285658	-1.27334964545577	0.202893997249454	0.614592883928186
ENSG00000181085	34.0443206008144	2.3057268688005	0.4729121600146	4.87559226375004	1.08482476976992e-06	3.40796060880601e-05	184.691066602861	0.643572831158628	0.282569635953758	2.27757249637377	0.0227520607205909	0.199004087099165
ENSG00000181350	463.291346215809	1.01388067167847	0.294777920142545	3.43947291299222	0.000582848106929213	0.00597459524513225	758.343303100497	-0.409656581383344	0.21824868203878	-1.87701743514104	0.0605157042878644	0.347386281239722
ENSG00000181381	24.799516912689	1.23698691220386	0.393770034527769	3.14139422439121	0.00168145533631961	0.0137453245031113	207.111721058652	-0.135944496714219	0.229394372887305	-0.592623502499794	0.553433146730866	0.867599897792378
ENSG00000181392	30.3000830350115	1.14211142572621	0.358768076168078	3.18342545391677	0.00145543584752146	0.0123043960022822	239.118043205011	-0.371477960638965	0.234754570031411	-1.58240992109018	0.113556021328332	0.481841356792151
ENSG00000181409	401.726272370514	1.08218983140167	0.248052101600537	4.36275211707107	1.28436441429365e-05	0.000273350836076386	170.143933293928	-0.380821026910513	0.227253917194161	-1.67575121085877	0.093786934307012	0.437367510404306
ENSG00000181444	170.483381341797	1.12233474953104	0.392079222272709	2.86252034225472	0.00420286280531791	0.027555397945428	276.886153728642	0.41833321512944	0.199083384478113	2.10129648049775	0.0356149485216119	0.258819634169464
ENSG00000181652	11.3148331997803	1.87195706101979	0.698733672032977	2.6790709192149	0.00738267556135409	0.0419805232069621	62.2569028983911	0.0262502871152645	0.321938601667758	0.0815381783336283	0.935013964024411	0.985252181328672
ENSG00000181790	362.869741468907	1.16037700896513	0.174484029409495	6.65033363163486	2.92429380807241e-11	3.47104223532181e-09	77.7533632235342	0.433148481660054	0.276158475040069	1.56847796033493	0.116769629553237	0.487557160279184
ENSG00000181885	51.9763528669847	1.94105994650346	0.345282247765524	5.62166157995359	1.89129486577064e-08	1.09190430268649e-06	4645.13164663822	0.216023742690095	0.174916278994726	1.23501222374282	0.216825954860457	0.629855620390846
ENSG00000182040	44.6132039091371	2.0097526540932	0.338952358274564	5.92930718736945	3.04215497842625e-09	2.11197581601959e-07	64.4106915157867	-0.624436226602087	0.293028890812454	-2.13097153960065	0.0330914869174147	0.248603509240193
ENSG00000182179	21.6279980314684	3.00299657791863	0.775850994378283	3.87058417103021	0.000108574859870934	0.00155002610648544	5.09719340270649	-0.0724184078732131	0.919220425221357	-0.0787824181080115	0.937205688892355	NA
ENSG00000182264	10.8536662452449	1.57454576701435	0.605620301498274	2.59988934175259	0.00932538261506276	0.0497077691757974	17.7091684524889	-1.3786208808313	0.540094091718293	-2.55255686364808	0.0106935452391203	0.122514249387676
ENSG00000182378	1698.67985714014	1.12964330898641	0.159690423120576	7.07395776723226	1.50576129634022e-12	2.50417093201059e-10	218.020843600868	-0.0551933140723315	0.22551278561208	-0.244745830807452	0.806653239121981	0.95261259566285
ENSG00000182759	102.633308895201	2.5713436703942	0.405137363664188	6.34684406083449	2.19776698751959e-10	1.98288410189774e-08	59.4816346665772	0.692147619807991	0.32274728860903	2.14454975839145	0.0319888629931372	0.24405227296951
ENSG00000182771	292.23237269356	1.08101729078287	0.244728544022619	4.41720966837017	9.99832343350513e-06	0.000221483735303839	192.561333582784	0.354688028753696	0.275612088323372	1.28691027636475	0.198125563047118	0.608898578801279
ENSG00000183087	598.768926790659	1.56312244569047	0.218329838414965	7.15945404915082	8.09989892349193e-13	1.43258926595252e-10	1772.94953361799	0.263179420698311	0.289463036637513	0.909198714127648	0.363245242847509	0.761847775957475
ENSG00000183092	96.5724738802653	1.1635372397487	0.348247826489552	3.34111845428447	0.000834416151446152	0.00790602208119791	100.306551735898	-0.156966979866523	0.29319065737134	-0.535375108040079	0.592390499147523	0.8824589565124
ENSG00000183186	86.754578995553	1.18816606645078	0.387610082953242	3.06536418608623	0.00217405091616319	0.0166408159711809	181.297931058965	0.518261481447802	0.222537592377489	2.32887161180696	0.0198658682421762	0.183245688583475
ENSG00000183570	20.9972103145727	2.00805798098732	0.537675441059401	3.73470281073424	0.000187936987121864	0.00242511624667674	31.3298674047967	0.693036628627873	0.438263402449771	1.58132443812098	0.113803874651905	0.482218877594231
ENSG00000183696	683.071957279141	1.29181892148485	0.288754571738871	4.47376093027916	7.68556687447767e-06	0.000179245837392738	4750.3993321612	-0.614666376399222	0.648204713898094	-0.94825965195905	0.342997285957571	0.746782405300699
ENSG00000183914	38.4425941809806	2.68945012411614	0.407845784458146	6.59428202179232	4.27318734952822e-11	4.88348615816597e-09	15.5617889107038	-0.29547263899483	0.551796537417851	-0.535473891114837	0.59232220696981	0.8824589565124
ENSG00000183971	68.454386247457	2.57699412353981	0.39872747114649	6.46304634122647	1.02615849638085e-10	1.04419826903412e-08	681.359565947274	0.0693301051476006	0.70834066296089	0.0978767827019815	0.922030136170772	0.981982973227023
ENSG00000184194	116.242309777411	1.16433720620023	0.315686252698682	3.68827339247988	0.00022578098202478	0.00282194570074158	112.1938564984	0.037169972824228	0.238257260854464	0.156007723294246	0.876026933456201	0.969739710107686
ENSG00000184363	8.98817673076631	1.61049650963762	0.582357794341752	2.76547601025584	0.00568397856790803	0.0344861046517371	2233.98558189289	-0.640704257278429	0.214376001124485	-2.98869394856554	0.00280172619141802	0.0485522018102539
ENSG00000184451	28.2244241534026	1.28854234515745	0.395976378942724	3.2540889145911	0.0011375666887237	0.0101524524061705	7.801386476872	0.515637258067658	0.709630743652856	0.726627563249857	0.467454138470462	0.825648074569531
ENSG00000184465	336.500773008839	1.04059251279384	0.229509032768903	4.53399371797987	5.78787510696705e-06	0.000140560709543663	218.090975277548	0.36986848366483	0.242022513612216	1.52823998951377	0.126452963403612	0.503633606738047
ENSG00000184489	183.874882243351	1.607530587676	0.394161153726018	4.07835874357469	4.53547453590814e-05	0.000774312934981922	336.887945668358	-0.147400116781434	0.262060774410172	-0.56246539419412	0.573798975094259	0.875948396479497
ENSG00000184574	11.626053526938	3.12147751482818	0.791415722874105	3.94416919528996	8.00771082138103e-05	0.00122060079107029	102.244297383241	-0.138835631494291	0.250245221289433	-0.554798332527255	0.579032607819569	0.87736147146723
ENSG00000184916	1509.22962208331	1.0984855131395	0.186387348077391	5.89356265041867	3.77956706016591e-09	2.55235308896355e-07	1441.83094511066	0.225926320033443	0.234178914365159	0.964759447475925	0.334665311893004	0.741300751365671
ENSG00000184922	212.269669105716	1.12136537512093	0.204708154971509	5.47787348909965	4.30467714061313e-08	2.19017648581196e-06	139.487313331276	0.563655631141625	0.22185893693006	2.54060367790961	0.0110661278823009	0.125211847487309
ENSG00000184985	6.49011010612759	2.26068600150857	0.848587963189196	2.66405617281251	0.00772046694486027	0.0433376840972824	9.61396381472585	0.665851688182141	0.651351219005094	1.02226213562507	0.306656849169044	0.719496952003495
ENSG00000185100	79.4537273041765	1.17931293051047	0.334981778390192	3.52052859763849	0.000430687547462824	0.00470945632738421	329.712658629411	0.432886627800557	0.188901688777246	2.29159744734214	0.0219288829215464	0.194220932811196
ENSG00000185101	6.96259977606785	2.27848375868363	0.835274308467366	2.72782693731404	0.0063753045981726	0.037595571042677	374.416249320845	0.243736934617527	0.21110544803417	1.15457434607787	0.248264777128733	0.665523823601234
ENSG00000185189	143.410676276448	1.08733645210788	0.279034307387861	3.89678409901215	9.7478444613434e-05	0.00142337310684196	386.642550112795	0.271487606418587	0.23513358361656	1.15461008267246	0.24825013588764	0.665523823601234
ENSG00000185275	9.8958062186357	2.11523543141764	0.72582554594969	2.91424770486689	0.00356546875159061	0.0242837625700479	3.7419135217216	0.26600185038386	1.08732865395183	0.244637947705224	0.806736778644271	NA
ENSG00000185345	36.358825242325	2.97259377635786	0.698756737893064	4.25411822907214	2.09874396354894e-05	0.00040564188402158	10.9870365547738	-5.80257023207298	1.30115781724782	-4.45954376567976	8.21343010336146e-06	0.000425741574561261
ENSG00000185633	30.741963710625	2.3399029915637	0.613229070855869	3.81570786965132	0.000135793083815541	0.00185539477181442	34.3415068626033	-0.204357977062726	0.429216520978606	-0.476118618632835	0.633989873301037	0.897845749004338
ENSG00000185924	141.170320500427	1.02751851247475	0.264782755822313	3.88060963140773	0.000104194964371112	0.00150290277088041	78.1721073687023	0.412358402729462	0.272438306269466	1.51358451891711	0.130131249988921	0.512330240298829
ENSG00000185950	750.691591174544	1.03490927915357	0.31849118892423	3.2494125901856	0.00115643612698019	0.0102674020277902	572.758117407801	0.544856016382169	0.194810864546603	2.79684614947042	0.00516040998319169	0.0740839250201343
ENSG00000186162	211.037631646459	1.65772368416729	0.260496034716307	6.36371945535616	1.96925688566281e-10	1.80596253897102e-08	85.3603316440431	0.0731094810643381	0.26880992623711	0.271974633108787	0.78564152422956	0.946800141537743
ENSG00000186301	65.9594246281251	1.21205536157672	0.368096934763947	3.29276135470671	0.000992086435208091	0.00908698981036264	127.44224051426	0.719144131169469	0.270435211087222	2.65921041967248	0.00783240287523759	0.0996971279651881
ENSG00000186340	11.8276204144402	3.91594925998566	1.30919165744379	2.99111993092868	0.00277956304895562	0.0199750282315305	4.51415639256815	1.92089578274749	1.02338007752547	1.87701111730865	0.0605165701700055	NA
ENSG00000186523	130.163003883486	1.18942013642904	0.295077173211158	4.0308781715822	5.55688427465363e-05	0.00091661854967177	359.122491048061	0.895501906179016	0.193725969078961	4.62251865579269	3.79108705358191e-06	0.000232926509459935
ENSG00000186648	88.8685486198632	1.23214880109536	0.241365211945746	5.1049146277647	3.30943888126994e-07	1.25854685100854e-05	5.15826346065352	0.392038734030449	0.936197491204418	0.41875644585	0.675394138566186	NA
ENSG00000186715	32.005831450679	1.67784122320915	0.424706483830837	3.95059008300295	7.79587479084243e-05	0.00119441300415047	105.930959841729	0.866307730300548	0.277739255326529	3.11914039404354	0.00181379514218627	0.0345308864989134
ENSG00000186862	85.1279584127389	1.08660274413435	0.260718486528833	4.16772419401944	3.07655866204995e-05	0.000557407396616123	68.8328259852167	-0.205782504165203	0.291162989617537	-0.706760513880947	0.479715316648183	0.83222011493157
ENSG00000186907	305.987761990033	1.24346098635573	0.346121216049657	3.59255927893578	0.000327446133180015	0.003786786236594	274.373091702955	-0.211225434892048	0.237087716884948	-0.890916820438023	0.372973795797869	0.768443815385148
ENSG00000186994	130.616010462767	2.14575062166005	0.36994881380644	5.80012840041899	6.62641607355636e-09	4.25561043801739e-07	224.625886333926	0.0743013906712233	0.233292936625736	0.318489671165752	0.750113528301183	0.93666004773031
ENSG00000186998	104.05860202268	1.04429628749057	0.354185860322058	2.94844149492868	0.00319380585758323	0.0223747134662818	404.715023966276	0.104254571488891	0.228582608935466	0.456091440964891	0.648324224684708	0.90346020847069
ENSG00000187017	13.4054715012286	2.03049433711937	0.520258654108433	3.90285547599209	9.50644714848759e-05	0.00139651400595943	1446.46371907507	0.55862948785385	0.213796661200081	2.61290089713355	0.00897773308617355	0.108498435894251
ENSG00000187098	153.562598547853	1.34197914117426	0.210277454244459	6.38194496883216	1.74852803742079e-10	1.62358113808009e-08	37.9851835236546	-1.39163338290638	0.397544626032665	-3.50057148751908	0.000464261700481258	0.0118575677338033
ENSG00000187122	227.934361380494	1.22937696110635	0.220727640719804	5.569655694671	2.55243217454449e-08	1.41494903009264e-06	4.4166479216741	-0.90660043191781	1.02136884060878	-0.887632749181415	0.374738331542124	NA
ENSG00000187135	267.337381792688	4.13441869145322	0.530490050853119	7.79358384724532	6.51348242175554e-15	1.57774951922633e-12	1.3002406151962	1.61531570653201	1.96497457304156	0.822054253878555	0.411046019680967	NA
ENSG00000187244	470.068371525239	1.62893996819488	0.222889251576031	7.30829304991955	2.70557233004045e-13	5.24292864130013e-11	1262.70369487864	0.403259134691647	0.209683398010156	1.92318103635518	0.0544573179870254	0.327901714736073
ENSG00000187260	117.126930259611	1.47880525445246	0.424823647023501	3.48098620407225	0.000499571221869942	0.00531405473955688	54.1457120011728	-0.533787938493315	0.331533130720258	-1.61005911334912	0.10738495190276	0.468248130914441
ENSG00000187535	630.33088072289	1.27881399556254	0.263019788016653	4.86204481117433	1.16179312631866e-06	3.60592755153362e-05	591.357592542809	0.0429228587619528	0.171485171971026	0.250300701037902	0.802354814370086	0.951751517398388
ENSG00000187583	48.9652432565856	1.01851874536151	0.304517419885895	3.34469780330846	0.000823722685173774	0.00782466327327262	320.329302474694	0.932823450956744	0.270782340610963	3.44491981586401	0.000571228817504033	0.0140977988499731
ENSG00000187595	85.3827447261034	1.13331888523838	0.327621135829605	3.45923617647129	0.000541709676855377	0.00564639857283539	18.2343934519357	-0.82027116268719	0.499750345175681	-1.64136187319457	0.100722319361344	0.452274965264746
ENSG00000187720	377.856821859644	1.38704250057346	0.270726428052938	5.1234100436705	3.00058832632414e-07	1.15488965202303e-05	1769.65487313528	0.598323619852958	0.182491172692438	3.2786441723477	0.0010430706772672	0.0224343181651644
ENSG00000187824	26.0383911713417	1.70777757050292	0.466900817021688	3.65768811756779	0.000254500460416513	0.00310075890964315	2.20526302080494	0.957108120684965	1.33079919156374	0.719198002788329	0.472018929805048	NA
ENSG00000187833	7.94097066154943	4.06820753975855	1.34604379656426	3.02234410956207	0.00250825238005463	0.0184781501783529	10.6114430844581	1.77954235591487	1.82002165332957	0.977758892406225	0.328193586688678	0.736015380057117
ENSG00000187840	3677.69732110827	1.25534958308121	0.330823286200986	3.79462279544174	0.000147868086278746	0.00198931627602065	2744.45761868785	0.00245399070424991	0.208420135219033	0.0117742496504523	0.990605725048716	0.998389664499916
ENSG00000187994	433.430034441538	1.56289370640733	0.285064290022359	5.4826008065926	4.19118032931818e-08	2.14808862041654e-06	819.2724239017	-0.272790332311881	0.186792640289716	-1.46039122252773	0.144182583744137	0.537343873075712
ENSG00000188001	5.81322663802354	4.09276960278636	1.278668357364	3.20080619749102	0.00137043673868872	0.0117507436405071	21.907413263027	-0.356831709560427	0.510234049941733	-0.699349072452488	0.484333906418445	0.835290312595936
ENSG00000188026	701.152327283146	1.03891507097075	0.287249083939015	3.61677418331234	0.000298297321948833	0.00352281707452557	271.796081526483	-0.210768401805625	0.195110149784648	-1.08025339552176	0.280029356818498	0.695359466448759
ENSG00000188051	52.7477805715568	1.10947267542161	0.263458533805895	4.21118518878201	2.54034384972317e-05	0.000478764745801721	79.0620313340464	0.793949858616645	0.267696541232681	2.9658577393667	0.00301840074368312	0.0509014758809978
ENSG00000188176	92.5513635938416	1.54117105450666	0.230839544559918	6.67637365792251	2.44927021860137e-11	2.98262223068478e-09	32.2949759595825	1.02526683564972	0.388849714635936	2.63666603589932	0.00837252149209709	0.103899680550233
ENSG00000188177	121.59681317078	1.02134905373789	0.3791283221608	2.69394026781441	0.00706128181277784	0.0405570418293903	183.886683751313	0.356392194700612	0.22302524961995	1.59799034103954	0.11004512673252	0.474298005137074
ENSG00000188290	3355.59307606512	1.1359399214407	0.30017308944757	3.7842830066188	0.000154152334624893	0.00206323410036981	767.969594748329	0.974102284460065	0.576640186334373	1.68927228373088	0.0911672622899823	0.431254667723203
ENSG00000188338	49.6409065555671	1.71655615318744	0.323299215079887	5.30949681632626	1.09928304013691e-07	4.80035333373468e-06	47.3495000575508	0.474790311687191	0.377300737707071	1.25838691589257	0.208251861464021	0.621318817515551
ENSG00000188483	101.863720963313	1.27505059166877	0.241153513924329	5.28729841385958	1.2413604101552e-07	5.33019590372037e-06	4506.88645822627	-0.153188241949255	0.182055892470878	-0.841435231072016	0.400104155386323	0.788880915415516
ENSG00000188536	15.3772226567858	2.90895727604254	0.658956434917515	4.41449103749427	1.01247910313465e-05	0.000223618402510959	2.32927213383895	3.68342934696237	1.67216347448227	2.20279261159129	0.0276093691614086	NA
ENSG00000188643	20.2562051277932	4.27940415583055	0.729859871712072	5.86332297704232	4.53694503209393e-09	3.00910178691111e-07	4958.9317023378	0.0158334782686308	0.248316470402418	0.0637633027038896	0.949158698969738	0.988118569543777
ENSG00000188659	27.1289775780534	1.17445205970254	0.419272381371492	2.80116724087754	0.00509181235123577	0.0317757037936962	13.925150839858	-0.0819750932078286	0.540260108215344	-0.151732641298687	0.879397811204289	0.970187946694492
ENSG00000188747	169.038927496877	1.14789229198825	0.215704350872803	5.32160008522564	1.02858495024865e-07	4.5752526180222e-06	226.213664529267	0.088465857726915	0.227211934415568	0.389353921722756	0.69701435313921	0.92027471736135
ENSG00000188779	87.1130571291069	1.69850901469973	0.38496878523694	4.41206944520016	1.02387259928196e-05	0.000225464435523699	11.9690348202092	-0.287318527870724	0.639123462233968	-0.449550900332217	0.653034298366985	0.905263386786419
ENSG00000188856	390.398187230273	1.08486657226041	0.254171832608486	4.26824074535235	1.97020632060124e-05	0.000385817643713521	230.032020425382	-0.203796212990563	0.255024048697777	-0.799125470837759	0.424217661810576	0.802716463257585
ENSG00000188883	97.3750109293815	1.06957697875086	0.287811766675844	3.7162378421988	0.000202211243346741	0.00257207623172496	2.82553552185854	-1.1902353183395	1.20549658085467	-0.987340268933532	0.323475855776567	NA
ENSG00000188910	9.35065259522194	2.85386023825558	0.789304330843809	3.61566524689489	0.000299577300607274	0.00353418747698946	1645.38403106037	-0.13037520611344	0.25393736655481	-0.513414815165847	0.60766118440838	0.887952300890109
ENSG00000189120	68.9429279902014	1.51975892026358	0.334986877536598	4.5367715041242	5.71219373582444e-06	0.000139121570932074	221.068814694351	-0.355173712459859	0.200467385652701	-1.77172816068534	0.0764396927034486	0.395174545508973
ENSG00000189283	181.509803385873	1.39279772642081	0.30336933338354	4.59109597824755	4.40924501476283e-06	0.000112855343751583	187.210483965082	-0.792821456907708	0.214888535068772	-3.68945442647267	0.000224735480699372	0.00669301173819381
ENSG00000196155	498.517738447323	1.52971842842228	0.252855773385694	6.04976666318361	1.45055775468872e-09	1.09578574790638e-07	852.823032234837	0.441421981891281	0.212991387050935	2.07248747474338	0.0382200031341189	0.270285562230366
ENSG00000196345	21.7801359541604	1.57887401088605	0.397529197603498	3.97171835529135	7.13560532727882e-05	0.00111491719158719	1.99829075877195	0.348798280763773	1.53446568473161	0.227309273993168	0.820183262241536	NA
ENSG00000196358	111.410458696056	1.97568479310978	0.312833750936817	6.3154464222398	2.69382704508954e-10	2.3822196706278e-08	23.1658181335388	0.0477315448721139	0.437919450564113	0.108996174549058	0.913205524526451	0.978705018112881
ENSG00000196378	82.4459653131643	1.18647776492994	0.266005519069844	4.46035018024726	8.18258435577048e-06	0.000188376954925976	88.6266635371852	-0.618468346318355	0.267210906809466	-2.31453256793651	0.0206385269213039	0.1876145108606
ENSG00000196388	26.4743179442224	1.17767116831001	0.357795476293363	3.29146466721791	0.000996671359090477	0.00910652777258355	12.1454591149576	0.553048506303539	0.593220411465799	0.932281653857799	0.351190986408991	0.751878137358289
ENSG00000196415	10.9869453519735	2.3434524973716	0.837620872152105	2.79774845074068	0.00514601728147192	0.0320511445269988	19.5467139520485	0.430719770077537	0.464882748993332	0.926512698116303	0.354179601161443	0.753285397193038
ENSG00000196517	779.670842638686	1.93727606505039	0.354692258396878	5.46185043284114	4.71197000548525e-08	2.37877911260164e-06	572.128720668559	-0.240978514478759	0.187933176314705	-1.28225638072134	0.19975272393853	0.611081975112787
ENSG00000196557	111.535577746101	1.8312283798559	0.363557740469868	5.03696710593808	4.72966020967599e-07	1.70000770601015e-05	1029.45166695584	0.0943937562136177	0.17441454920839	0.541203452590623	0.588367358014579	0.881143081162618
ENSG00000196684	4.45310742788294	4.29189052230238	1.38178841783599	3.1060403075486	0.00189610867584189	0.0150159139449667	341.249043404597	-0.219985991457526	0.196372863622106	-1.12024638944442	0.262608780594939	0.677018998329558
ENSG00000196748	14.8098651144282	1.60784793404339	0.565966188542262	2.84089043938237	0.00449877651341036	0.0290326794145101	8.40843791383886	2.35660013870464	0.816318973341178	2.88686189549058	0.00389104981157427	0.0599242132243498
ENSG00000196781	1680.67234659138	1.07233525489606	0.122635212105299	8.74410568128927	2.24788982187815e-18	1.00188449361109e-15	879.22818800133	0.213146698931035	0.164469694089121	1.29596336949188	0.194988105180575	0.605070017897029
ENSG00000196878	106.627291671323	1.16974488901816	0.380793490711239	3.07186156683857	0.00212728356324004	0.0163979640978223	6095.208320498	-0.0463042994018755	0.22810812943379	-0.202992762760416	0.839140688934795	0.960611087033369
ENSG00000197181	16.3961652762936	1.78437641575943	0.580951020210544	3.07147479509159	0.00213004146652293	0.0164022025160551	5.41852818463944	0.561442627976085	0.873474524181785	0.64276932232455	0.520373791860156	NA
ENSG00000197283	398.030137998609	1.33583843826829	0.300853406502637	4.44016391171087	8.98903860359201e-06	0.0002025487616593	119.147503264009	0.555420944067573	0.264110735349502	2.10298511089515	0.035467071032497	0.258340976627986
ENSG00000197380	102.194011642324	1.98374713912764	0.332726338579644	5.96209830455845	2.49019251628511e-09	1.77865193030172e-07	29.8188020660457	0.408878898195353	0.391221442578116	1.04513417132986	0.295960962750726	0.707857089622397
ENSG00000197405	15.1386477604199	2.32453836417077	0.643724851577618	3.61107444970296	0.000304931104800781	0.00358595760975483	40.7403638914641	-0.40840860215898	0.359091323591013	-1.13733909824047	0.255396556034351	0.670618252798854
ENSG00000197415	20.4191945550019	1.39976745279116	0.437777115759327	3.19744317919235	0.00138651724525508	0.0118657975462786	22.4673284314944	0.910808154361184	0.443596424847814	2.053236012156	0.0400496933420235	0.277345257760322
ENSG00000197558	135.281164789166	1.19251342022501	0.301944340146218	3.94944783415226	7.83316791664755e-05	0.00119727124158087	28.9406827089218	0.842583639626207	0.404608724624691	2.08246532599557	0.0372999868720267	0.266220702402621
ENSG00000197748	35.385538387572	1.51492108377383	0.354577221187495	4.27247153300002	1.93318239393665e-05	0.000381923489795021	45.6170513506106	0.312502595446294	0.391155678598408	0.798921280054161	0.424336058911889	0.802716463257585
ENSG00000197959	77.2514641246749	1.15685259241159	0.24629979916748	4.69692868740402	2.64102606370881e-06	7.34307271227284e-05	15.0587816074945	0.0419179975778925	0.565066626090669	0.0741823983976828	0.940865251301025	0.986217024471659
ENSG00000197993	4.99337330585283	2.76851281538107	1.01698698276355	2.72226966746215	0.00648352122518088	0.0380324481450792	2.85600119727203	-1.60547819224108	1.25578871363463	-1.27846203331	0.201086563427724	NA
ENSG00000198133	121.53523284259	1.03258699987617	0.299915450516857	3.44292699191278	0.000575454641292493	0.00591732087569982	29.4445361574565	0.767969786958417	0.392528041989919	1.9564711429665	0.0504096786054501	0.316147293484679
ENSG00000198576	242.825846662391	1.14388817581135	0.301861104763973	3.78945202862676	0.000150979962908238	0.00202686052615065	432.86066595341	0.353293128570356	0.242795654174202	1.45510482785196	0.145640242829305	0.539256053438354
ENSG00000198598	88.2857648775764	1.50757153180925	0.234373417198335	6.43234864188329	1.25647127835999e-10	1.22809045781809e-08	189.859717126153	0.293102680494984	0.238351038791833	1.22971010313477	0.21880568212816	0.631587762350158
ENSG00000198626	367.603897250193	1.85295433293182	0.243363501309218	7.6139368597325	2.65870716812791e-14	5.92492892417305e-12	1.45622263632004	1.82829374491063	1.87396117780966	0.97563053416485	0.329247587543348	NA
ENSG00000198691	11.6183910364897	3.25888910200616	0.87099460736752	3.74157207684187	0.000182872712394466	0.00237627894793625	15.4827922648316	0.26729196576199	0.515522665910018	0.518487320611125	0.604118304341316	0.886941063811196
ENSG00000198723	14.246320912044	1.42749840078896	0.529918381418954	2.69380804826314	0.00706408342058802	0.0405625094119567	9.03446541024763	-0.0167437886472559	0.685072353867445	-0.0244409054791542	0.980500920206897	0.995742562287399
ENSG00000198892	49.5321278302917	1.73645816351936	0.344681107428707	5.03786870267765	4.70744165757618e-07	1.69924248387148e-05	402.932941215326	0.36313474888761	0.205490964515913	1.76715676887822	0.077201977454738	0.397656688867856
ENSG00000198915	42.9906948077965	1.64379210737946	0.352438081926205	4.66405928211709	3.10032003379184e-06	8.38478543119553e-05	352.157458515345	-0.00688288300899165	0.220911269923621	-0.0311567762539746	0.975144510716719	0.994182628096836
ENSG00000202058	18.6589887190601	1.52226484367892	0.505826201276685	3.00946222207704	0.00261710623497929	0.0190844936016078	16.9244831535946	-1.1900573966405	0.691374111060831	-1.72129296946699	0.0851976746172403	0.418568166384804
ENSG00000203288	22.7303850447847	1.36376749148811	0.38080111825979	3.58131167713042	0.000341873521184316	0.00391503156196942	1.4995219526747	0.55076506340829	1.68729645185167	0.326418669821697	0.744107613949918	NA
ENSG00000203799	14.0474068865433	1.51699799208333	0.545767922302254	2.77956605746278	0.00544315815668894	0.0333702282040751	3.03853681597328	1.2265038187344	1.22423815300394	1.00185067400889	0.31641571874923	NA
ENSG00000203883	49.1628711876638	1.04205307649941	0.292859931501398	3.55819613546019	0.00037341044569617	0.00420913089647909	60.8094960445421	0.300323089354425	0.380648027845068	0.788978445664412	0.430124604476787	0.806891165780516
ENSG00000204052	25.4270170161105	2.25924450309003	0.425297196904524	5.31215469919314	1.08336573194778e-07	4.74318375961813e-06	26.6643543878164	0.234809046881993	0.440282586462209	0.533314407841444	0.593815955754104	0.882912327511519
ENSG00000204175	26.7801664888639	1.50546753565256	0.467673777110002	3.219054839798	0.00128613885755869	0.0112090748692591	77.7253886478821	0.883373357344284	0.2874884011832	3.07272694727382	0.00212112476215538	0.039037740217465
ENSG00000204262	129.767884977582	1.65731337093235	0.257848880137373	6.42746003026808	1.29753697758715e-10	1.25908927134419e-08	42.3578893053253	-0.353035840226816	0.353688874864119	-0.998153646654695	0.318204859659012	0.727207152286143
ENSG00000204301	23.1755978311937	1.37069857213106	0.456920586529363	2.99986171019889	0.00270102207642724	0.0195378300355587	20.9151443007913	0.981315773558558	0.506519876381538	1.93736873776574	0.0527002852671515	0.322817055409614
ENSG00000204385	17.117880904599	2.71431814410887	0.568029500356434	4.7784809458059	1.76624497079525e-06	5.17904857554897e-05	1.01435223908555	1.23337200979015	2.07378454625401	0.59474452735124	0.552014252917224	NA
ENSG00000204387	663.05883975611	1.92774050391861	0.619113324309838	3.11371186538034	0.00184749814189367	0.0147726932515609	461.526963903934	-0.521722487936074	0.265248328688276	-1.9669209246902	0.0491923277930169	0.312138952677793
ENSG00000204396	27.588737053749	1.30467159716764	0.401758232250373	3.24740476345628	0.00116462633234773	0.0103236665936234	67.7086289304647	-0.154589439706003	0.298943806779422	-0.517118723319356	0.60507328417638	0.887151965264238
ENSG00000204531	8.56486597336709	2.41638537314733	0.826734459661696	2.9228071297961	0.0034689131775589	0.0237568316416411	2.23113199146511	-0.273760961470423	1.38226781219086	-0.19805204104154	0.843004347200066	NA
ENSG00000204610	76.7620827215761	1.47885518352853	0.269665594268598	5.48403361407512	4.1573572341845e-08	2.14808862041654e-06	63.859700740052	-0.326190067210594	0.295759425908684	-1.10288984436731	0.27007500500876	0.68453084947291
ENSG00000204613	57.1781306282835	1.29188514672704	0.323398052733293	3.99472147654663	6.47703500484885e-05	0.0010347005382298	11.2727921932174	-0.523604712611839	0.635091748652481	-0.824455228276558	0.409680945134796	0.79633999645007
ENSG00000204624	17.7076140924471	1.56630721770087	0.593612952236085	2.63860013802047	0.00832491096459268	0.0457736592267328	27.8528382346865	0.289117252901065	0.427095419287492	0.676938313652224	0.498445093689562	0.842342487623869
ENSG00000204666	4.06748484300611	3.85226056937396	1.40001056950142	2.75159391885581	0.00593060112111336	0.0355969251343483	3.56758538207381	-0.698622156285896	1.12551091148876	-0.620715578280624	0.534786777684216	NA
ENSG00000204710	11.5471785205967	5.7695544387839	1.28219716985137	4.49974042561075	6.80364903727417e-06	0.000161641064814131	10.0483318809159	0.302519965187989	0.643486032880095	0.470126700083885	0.638264499303175	0.899619533970452
ENSG00000204791	18.1404470951246	1.98740996064547	0.563166366530713	3.5289926365606	0.000417144737233318	0.00459065208357753	13.6807937266676	-0.0231631607302914	0.588727200614825	-0.0393444717792917	0.968615750693903	0.992196427430847
ENSG00000204856	805.148596476704	1.18500413848527	0.208261995837616	5.68996822353143	1.27063014951717e-08	7.59141900321453e-07	68.4102612732145	0.345838664469909	0.389596339528676	0.887684583711173	0.374710440760735	0.769746535544497
ENSG00000204860	237.436380017929	1.38385466759279	0.272372838035881	5.08073667540406	3.75973985925243e-07	1.40580205978927e-05	50.2003593364109	-0.351052705263861	0.336734640258866	-1.04252032102782	0.297170509084709	0.708724238007126
ENSG00000205116	3.64049332366826	4.73420743124698	1.42329718840672	3.32622552043864	0.000880306727898417	0.00824616873947718	2.33078370504916	0.585791765356227	1.29996206181109	0.450622200881854	0.652261863018468	NA
ENSG00000205336	12.3704743459563	2.26272839127192	0.7740408138527	2.92326754710704	0.00346378747116266	0.0237290205333108	2330.80598692823	0.109665470243102	0.182605061076638	0.600560957054069	0.548132449043563	0.865084134736764
ENSG00000205464	113.058900363076	1.78807161446531	0.253462495587851	7.05458064049387	1.73122030510418e-12	2.81607624082092e-10	252.514861263585	0.0668024957124625	0.200367066840968	0.333400577079285	0.73883192760859	0.933409237092842
ENSG00000205593	71.5402450834382	1.34575069704687	0.391893966491887	3.43396635853726	0.000594818014042207	0.0060596553163766	135.763820809349	0.212978131953489	0.254141857660146	0.838028547970622	0.402014670315243	0.790522314638167
ENSG00000205795	45.851292822085	1.08537397202528	0.407495032498345	2.66352687877167	0.007732623398497	0.0433622326209123	121.950846710138	0.0160775852419539	0.251611689769624	0.0638984033558795	0.949051123620129	0.988118569543777
ENSG00000205922	31.6165234429261	3.60098220018037	0.58460585770815	6.15967519432225	7.28942979538786e-10	5.80160510679352e-08	1010.48444155799	-0.305015700202376	0.227935025443314	-1.33816950514361	0.180841187442617	0.587317867995906
ENSG00000206172	19.735799686026	2.5672881418741	0.582973811563666	4.40377953683383	1.06381053493837e-05	0.00023287836710316	1.72205556326225	4.32950606066728	1.85272531747049	2.33683105630484	0.019447970323234	NA
ENSG00000206195	185.035860878567	1.62955178519787	0.254624343430817	6.39982714630204	1.55552949738211e-10	1.45651154828405e-08	66.5132664945649	0.164442717806653	0.296074923638754	0.555409136936205	0.578614844375069	0.877343088089579
ENSG00000207631	11.3924689832935	1.58521879716756	0.560913330911382	2.82613856688317	0.00471128787684052	0.0300403577497542	1.91207666055107	-0.27922042256545	1.39204628275226	-0.200582714831432	0.84102487494777	NA
ENSG00000213015	565.006173341172	1.26879277839709	0.209118859301529	6.06732832531197	1.30055515235266e-09	9.99409364488931e-08	341.516738415197	0.217041548996808	0.274207039663266	0.791524350590492	0.428638072214425	0.805736864029939
ENSG00000213654	59.4270121843971	1.26455366909456	0.27643838922871	4.57445028754071	4.7747195786735e-06	0.000119960119290574	35.0289431239898	1.0592035193346	0.373230907256334	2.83793088605908	0.00454070134960588	0.0669372517745591
ENSG00000213714	3.42130516809949	3.72378521685819	1.40157954007196	2.65684901241281	0.00788747601345601	0.0440201359779282	1.58837266886937	0.229219697681795	1.51179184050453	0.151621203091887	0.879485709106665	NA
ENSG00000213760	40.1462947378335	1.48088455337765	0.359118090325891	4.12367016107094	3.72882758906806e-05	0.000656892670532662	21.5174323854631	-0.212892976897324	0.45950850599749	-0.463305845525496	0.643145156377983	0.901932639768435
ENSG00000213859	133.811486454705	1.04855407553134	0.241365634525003	4.34425587385234	1.39748553744353e-05	0.000292972391363397	224.677700623664	-0.271070406421208	0.200254797615322	-1.35362752677676	0.175855240286171	0.581397607207638
ENSG00000213885	800.085894639301	1.01450485516365	0.269774413342819	3.76056736661105	0.00016952841098694	0.00223679137883005	868.336607181245	0.133417091648824	0.190690284160625	0.699653326524191	0.484143831025985	0.835290312595936
ENSG00000213943	18.6898184168804	1.4567321085339	0.512300111166418	2.84351316109843	0.00446191665835803	0.0288593102705321	24.2813614558528	0.30517628168229	0.444227384904703	0.686982144848537	0.492093980160164	0.839033128214089
ENSG00000214212	24.964672982752	2.47301286727887	0.58161977482301	4.25194082857899	2.11925861082815e-05	0.000408897646253726	7.85085261267145	0.122861908242296	0.748975995077288	0.164039847805293	0.869699774667795	0.968449714455225
ENSG00000214432	22.65430601874	1.69789736181411	0.44262552197875	3.83596805313821	0.000125070666260477	0.00174527225899483	8.88513619732917	0.881766351483227	0.673475891426328	1.30927678734835	0.190440609656301	0.599444505674769
ENSG00000214456	23.5289550227156	1.6872471436753	0.454575856627675	3.71169546089039	0.00020587559776704	0.00261123374857056	78.6764261468604	0.557444793655374	0.276274817791269	2.01771843743115	0.0436205935126412	0.293566093145971
ENSG00000214708	51.19693728784	1.50784643545645	0.328435569351744	4.59099615316511	4.41135468452576e-06	0.000112855343751583	19.5176783962937	0.103842543576004	0.519512040541283	0.19988476776748	0.841570703605367	0.961513680348083
ENSG00000215595	10.5784956960073	5.00711963364833	1.35613854006321	3.69218887726246	0.000222332244528938	0.00279451442150444	2.74970219274831	1.07450511163569	1.18779695175763	0.904620196276566	0.365666632095296	NA
ENSG00000219665	49.1143922935757	1.00709044151627	0.298592066133663	3.37279705571765	0.000744087744445628	0.0072442094298693	1.26157003918652	-3.6464557112464	1.99883438314371	-1.82429106783293	0.0681080800747327	NA
ENSG00000220205	602.851283872917	1.43586855664007	0.161186783107424	8.9081035613393	5.19128949309026e-19	2.5149540511634e-16	411.914564032562	0.624910071307557	0.216913793353586	2.88091440219712	0.00396523311608852	0.0605887620138326
ENSG00000220785	11.0079263632511	2.81995443722941	0.725039363950614	3.88938115285764	0.000100500170443383	0.00145715439058607	79.25071378254	0.24665851680609	0.270896373251997	0.910527202136588	0.36254454268132	0.76130887954065
ENSG00000221869	80.9621573963302	1.04930766971368	0.301024974457128	3.48578277136646	0.000490699300653197	0.005237180993801	419.734962099345	-0.385237591070522	0.287602223132178	-1.3394805745068	0.180414274183883	0.586785028058205
ENSG00000221968	282.750643064654	1.1964941348219	0.25024436306329	4.78130304385433	1.74162585241029e-06	5.13387991018034e-05	1099.8510062243	-0.236652260263531	0.206452732339245	-1.14627817022379	0.251680072410689	0.668152189367317
ENSG00000222009	26.7459367802243	1.10319832047017	0.396441288398358	2.78275334268826	0.00538997659952509	0.0331627908670394	63.979817008429	-0.300513562572971	0.304925591940753	-0.985530800023373	0.324363410139285	0.733037562305661
ENSG00000223820	27.1847029046517	1.18295829174351	0.385143361050723	3.07147522552704	0.00213003839545102	0.0164022025160551	16.1417093832034	0.219965391065893	0.540109515401177	0.407260721749199	0.683816507915287	0.915495590735592
ENSG00000223855	26.3290635348848	1.53968668510423	0.487836355203808	3.15615404362591	0.00159864406793352	0.013233946156723	8.53160695844762	0.761293141819754	0.739158593197777	1.02994560142529	0.303035542480534	0.714565291528173
ENSG00000224032	1126.84541119598	1.80370531380496	0.636921935364234	2.83190955383485	0.00462709349522163	0.0295966643343898	1041.40092241425	0.118034204692478	0.202531200063363	0.582795167636148	0.56003119842722	0.870047975271517
ENSG00000224261	125.842202698381	1.04189750408908	0.28034384830275	3.71649854418747	0.000202002804512337	0.0025708923464063	87.097056729624	-0.452487834507699	0.313296354579366	-1.44428056022296	0.148660071770268	0.543879821184084
ENSG00000224729	9.4038531311467	1.61921540921102	0.600515884102813	2.69637398789238	0.00700989145909507	0.0403761776081503	6.17159916251289	0.260224699930059	0.795805795162061	0.326995231138101	0.74367149212771	NA
ENSG00000224940	348.618862794139	1.18693761620363	0.220118786695972	5.39225948870518	6.95771933020951e-08	3.3208108819391e-06	81.9091207367863	0.571715574219305	0.308378679370472	1.85394001746947	0.0637477419304348	0.35617657271911
ENSG00000225177	271.503237650633	1.35118511280646	0.322184301154098	4.19382666370265	2.74287607144e-05	0.000509476657190136	75.1142702173798	0.497336253897675	0.292786990004359	1.69862825493124	0.0893892492364254	0.427533331025749
ENSG00000225210	172.003350717742	2.43097278631843	0.258183798984412	9.41566742716185	4.70086235135011e-21	3.08113874999521e-18	37.1861277946136	-0.00819738469183979	0.35615618658967	-0.0230162636520029	0.981637299867491	0.99574821413451
ENSG00000225548	120.032461490353	3.21008868801867	0.298438929505026	10.7562665947862	5.53680775054728e-27	7.71173504505913e-24	5.64794519751458	0.0493745207523116	0.853182471542613	0.0578709975874669	0.953851384964607	NA
ENSG00000225614	20.9460761604987	2.3045162780038	0.544438037467925	4.2328348120599	2.3076400254601e-05	0.000441044236426915	424.611379259336	-0.960280082689383	0.207975468866234	-4.61727571970047	3.88810530863407e-06	0.000237228425289298
ENSG00000225899	8.29668743253238	3.01094434205426	1.07364807159093	2.80440529976704	0.00504094936236375	0.0315821075457622	0.839543727585523	0.15182818740085	2.45827348146776	0.0617621222965795	0.950752267901811	NA
ENSG00000225914	6.88925545222744	3.32713654050215	1.19573372096049	2.78250624046094	0.00539408279330926	0.0331788945760135	2.06913652014834	0.802345373293728	1.41011648665964	0.568992264741453	0.569361389372286	NA
ENSG00000225968	18.73634288956	2.248002885845	0.535549173406928	4.19756578381812	2.69799299961264e-05	0.000502715501641871	174.110212267815	0.177832431829716	0.287901767166175	0.617684405275192	0.536783393732124	0.858736142995346
ENSG00000225976	76.4274403576813	1.06368927044738	0.298682193466122	3.56127447071274	0.000369059036398063	0.00416851526919961	79.6577308831367	-0.196145520280647	0.291927242564496	-0.67189865035399	0.501648219663853	0.844506851497722
ENSG00000226608	53.6798074704543	1.11007513913424	0.299932836102192	3.70107906010004	0.000214684567842925	0.00270908584053204	257.933038053762	-0.00239362479168921	0.255211755966321	-0.00937897544188792	0.992516770009542	0.998568238741026
ENSG00000226696	54.8424133013549	1.02952008375158	0.306945478289759	3.35408128338578	0.000796289677099714	0.00762255818477969	29.9818420523315	0.710453952032616	0.419539680192351	1.69341300853089	0.0903768804841382	0.429449038363244
ENSG00000226715	228.191429227056	1.31923833579571	0.280361533218047	4.70548980330226	2.53257164244167e-06	7.0813499437657e-05	33.6503130249265	-0.678816026820107	0.416378549381159	-1.63028577679853	0.103041112216503	0.457925752116438
ENSG00000226937	28.653568265448	2.32688746332164	0.426043373107914	5.46162107005068	4.71806312663193e-08	2.37877911260164e-06	41.8355099679048	-0.526008090462506	0.390446101759957	-1.3471977005059	0.177916568361699	0.58372044228669
ENSG00000227124	51.2031654578161	1.61093708032994	0.307208955018284	5.24378294973226	1.57317253276536e-07	6.60228811538155e-06	2.22466213034671	1.31389484169402	1.44760399945859	0.907634161127919	0.364071539503269	NA
ENSG00000227210	13.1549919214705	2.02099624827175	0.598148967766509	3.37875070790167	0.000728160048565098	0.00712337431179685	1.33199774155111	0.896917667413628	1.81337918625873	0.494611206641289	0.620874590063137	NA
ENSG00000227354	56.6432053182818	1.4525516570479	0.371554013512826	3.90939568466742	9.25272999662747e-05	0.00136554362897247	32.8089261837489	-0.182738657968968	0.380661447094366	-0.480055596288602	0.631187860981824	0.896998289341569
ENSG00000227398	85.5868920611935	1.05904847742292	0.368061831395525	2.87736566817451	0.00401010605906316	0.0266394166232165	101.030671238096	-0.956254193684696	0.272992690494874	-3.50285640231327	0.000460297537088967	0.0117905952211769
ENSG00000228294	13.2864921503494	3.30050291914219	0.799336144941704	4.1290550165011	3.64257243320823e-05	0.000644755573264856	1.18171262448855	0.621557749785599	1.81488742665082	0.342477302260349	0.731991722568467	NA
ENSG00000229953	45.3478339441029	1.75287835490325	0.437005927675151	4.0111088749493	6.04342310050024e-05	0.000978762236879708	210.490864409856	-0.156502148323136	0.216790048917918	-0.721906513256941	0.470351956544258	0.826998657233911
ENSG00000230074	60.7608825678828	1.02964255646059	0.39101517801862	2.63325470299661	0.00845708998975883	0.0463183364326191	92.8890983440737	-0.14164440611544	0.274202281760142	-0.516569027822105	0.605457041094272	0.887151965264238
ENSG00000230454	67.6474316543622	1.03534211944227	0.35084444906744	2.9510004282361	0.00316746477892802	0.0222321110546176	10.6884734865609	0.294217668836202	0.650348206701694	0.45240021546051	0.650980691775054	0.904253206557522
ENSG00000230615	17.7078368506509	2.07951882526294	0.562596548389089	3.69628791932217	0.000218774853527744	0.00275601899992412	24.8404020221623	-0.541082685325857	0.489195255383165	-1.10606691167119	0.268697559041766	0.683391736500494
ENSG00000230666	4.32203290565756	3.5798904346699	1.35585112557495	2.64032707363196	0.00828260495614831	0.0456198347621763	2.20639498455965	0.0715426996043799	1.41016161320273	0.0507336882060585	0.959537731898568	NA
ENSG00000230778	110.064142735721	1.114364747562	0.214017556098611	5.20688474289719	1.92037288166992e-07	7.79517480291698e-06	11.3481275996865	0.637481681806413	0.616418704146627	1.03416991976086	0.301056733789784	0.712480663455095
ENSG00000230882	15.4789707390799	1.73690231511829	0.542440973459205	3.20201164753812	0.00136471479861256	0.0117197184150601	4.49494831694832	-1.18379048906612	1.0914140340712	-1.08463924057338	0.278081468074487	NA
ENSG00000231187	59.7993675418314	1.17855480034681	0.452561795212612	2.6041853572574	0.00920929361416048	0.0492274186115534	11.4412624526855	-1.14320957653457	0.630894709437545	-1.81204495684194	0.0699792502751914	0.376995235616722
ENSG00000231439	24.4899165031446	1.42248682721142	0.450354254811551	3.15859528807306	0.00158531474031288	0.0131529184616056	2.64621723601965	0.971844913350889	1.22338966354283	0.794387056153894	0.426970137228879	NA
ENSG00000232220	25.2061870999903	1.20793245948469	0.353770033913053	3.41445669132497	0.000639093529550668	0.00644151936048694	68.0575935388199	0.835320720382562	0.364172980643613	2.29374710585688	0.0218050292672785	0.194102317266777
ENSG00000232354	16.8037056490551	1.39617336259892	0.482299503002034	2.89482645930288	0.00379368201540059	0.0254851171680343	3.74481256054577	0.0648988640736972	1.07987990946081	0.0600982234275488	0.952077404906919	NA
ENSG00000232671	36.1078552179652	1.05180045451406	0.327034942100713	3.21617148234317	0.00129913178721883	0.0112958064292515	23.4836965630513	0.658801912745981	0.482519036194451	1.3653386982239	0.172146621402963	0.576292709333753
ENSG00000232859	80.5460300963189	1.63716741176765	0.431087723281292	3.79775930361943	0.000146010001409442	0.0019684409445913	54.4965598237894	0.182407012582913	0.30643159125261	0.595261773883306	0.551668503640867	0.866702148007052
ENSG00000233016	2558.61816682639	1.24173735108874	0.339886408690997	3.6533892481051	0.000258801445078117	0.00313615562999774	615.913349063921	0.221635400563923	0.203857693292355	1.08720645752659	0.276945577609376	0.692402906974006
ENSG00000233175	45.2296184328455	1.37172614252151	0.315473324885046	4.34815255147596	1.37289100401115e-05	0.000289176521969646	17.7425237720024	0.550152070499421	0.489746990763592	1.12333935863832	0.261293393938207	0.675453508353846
ENSG00000233184	83.5728663484985	1.17366312503459	0.311661109487192	3.76583118428135	0.000165995927064443	0.00219408021033873	90.6993945123425	0.0676324752592709	0.252738252554968	0.267598887685438	0.789008087245493	0.947838831078279
ENSG00000233297	59.2383347671252	1.15277168943112	0.416111527308796	2.77034307818069	0.00559972755720675	0.0340769876057762	18.4658822298178	0.217589979395602	0.518875255970196	0.419349307742091	0.674960865809217	0.913660155017866
ENSG00000233485	7.36491149886468	3.22936338086828	0.948968025910387	3.40302654324966	0.00066643805822823	0.00665078687545945	5.06017093576015	-0.957614917217645	0.96305139074993	-0.994354949710367	0.320050092421516	NA
ENSG00000233695	41.6940282983397	1.20667429207994	0.3440297161269	3.50747111518368	0.000452387463363277	0.00491778274197591	342.794557738189	-0.115855249478017	0.227796765391311	-0.508590406360685	0.611039354927938	0.889170368495161
ENSG00000233930	28.6920438533702	2.03699003183282	0.72715955512823	2.80129720838724	0.00508976193634619	0.031771805252514	11.4759587298549	-0.959389601694316	0.615350487720891	-1.55909456616775	0.118973999568308	0.491099628943931
ENSG00000234147	87.3971788286442	3.72752629872153	0.407959353842689	9.13700412457974	6.42063280622171e-20	3.57709505216627e-17	132.683389005707	0.309836266149906	0.24682160710888	1.25530446778603	0.209368253904526	0.62255004893873
ENSG00000234203	30.4247880077702	1.0667307183796	0.397700431662035	2.68224682060719	0.00731294825346957	0.0416907269963083	18.7465854702392	-0.124333298183527	0.475250521836591	-0.26161633174656	0.793617251533268	0.949667309837303
ENSG00000234494	23.3470292291425	1.59704818211545	0.433251203280623	3.68619445260033	0.000227632447150188	0.00283871801048793	41.2073707143014	0.163951536559114	0.343776366538629	0.476913344014564	0.633423829472956	0.897811846380554
ENSG00000234741	3909.90010088878	1.19838742824915	0.367752775083556	3.25867677810688	0.00111933115343248	0.0100298732425585	7747.84958907013	-0.156185784194633	0.19307772744519	-0.808926986355638	0.418557145197618	0.800874487490056
ENSG00000235172	7.15703571718432	2.44916668298255	0.908452325667323	2.69597711820867	0.00701824875865913	0.0404138691438549	9.3627787324183	-0.131859257927307	0.667264301958571	-0.197611737268532	0.84334885088722	0.961757093653323
ENSG00000235590	34.7115555837738	1.16201130133852	0.387302740384474	3.00026614886585	0.00269743794197335	0.0195258131804064	1.01435223908555	1.23337200979015	2.07378454625401	0.59474452735124	0.552014252917224	NA
ENSG00000235621	5.869020635018	4.84571842949911	1.30804156642744	3.70455997261148	0.000211758005028324	0.00267822198754609	4.47833862545752	-0.741379145584151	1.00388973743909	-0.738506549011447	0.46020668897031	NA
ENSG00000235978	14.9108900404335	2.32164694241065	0.590043788814837	3.93470279057409	8.32997110013515e-05	0.00125853156587466	11.8717790035723	0.0844416977348775	0.692679026850923	0.12190595421774	0.902973500018201	0.976235089525677
ENSG00000236017	37.3066065079572	1.4528393952634	0.422382110883377	3.43963287702908	0.000582503759574694	0.00597381329135852	40.6212881509855	-0.541621242411433	0.388125510187263	-1.39547962758261	0.162871253991686	0.564218772087611
ENSG00000236088	168.966589569202	1.04806707763433	0.226869702428696	4.61968727606424	3.84318855794592e-06	0.000101235764791755	75.0301597875543	0.051653245501738	0.303994885122687	0.169914850642608	0.865077101827335	0.967732036752606
ENSG00000236349	17.7342563149425	1.61428716516731	0.47542932455803	3.39543036531875	0.000685208013678155	0.00678660470436341	11.2627484791602	-0.851552883906558	0.628169014065027	-1.35561109325651	0.175222940388967	0.580399153348714
ENSG00000236778	28.2325152159966	1.17068092512538	0.395263810408853	2.96177108628905	0.00305875099902411	0.0216188601374095	23.6091257851347	0.166819446215215	0.438599063153353	0.380346107025056	0.703688514121026	0.92348214220584
ENSG00000237172	56.4123424804432	1.48856046174247	0.317360877944361	4.69043466032837	2.72625279863867e-06	7.5529616523157e-05	108.770579178379	0.192196325361632	0.23749995324978	0.809247845027986	0.418372599304474	0.800784838634561
ENSG00000237412	2.7391970213656	4.18674952201297	1.5264536127598	2.74279512132923	0.00609186810030611	0.0362405981354302	2.14708232692494	2.01264690095514	1.46476997692003	1.37403615084133	0.169430459637052	NA
ENSG00000237423	5.11000332210943	2.66908429146828	0.917569966202532	2.90886187405914	0.00362747089142869	0.0246232679913153	4.21540085099296	1.87477325251105	1.04645462057619	1.79154758901899	0.0732054650284545	NA
ENSG00000237686	27.2390871639656	1.30027045721648	0.400489500760684	3.24670298409014	0.00116750160778801	0.0103409273964848	78.709904918068	0.256125805694106	0.287173913502651	0.89188395481382	0.372455135694849	0.7683393299283
ENSG00000238123	13.5693484135449	1.434682547742	0.539950159423598	2.65706477292929	0.00788242965055122	0.0440029921749835	14.7945117985865	-0.498310167795475	0.54621518690976	-0.912296435063789	0.36161269046969	0.760379425049338
ENSG00000239269	65.2817122987754	1.12977098933396	0.305918897872553	3.69304085883777	0.00022158840380737	0.00278877993040733	48.6362125762026	-0.0422654122062691	0.349863869795819	-0.120805307021086	0.903845246499729	0.976235089525677
ENSG00000239697	8.34983992775622	1.90703092250878	0.672068381228179	2.83755489139922	0.00454605292657688	0.0292272215973419	106.722176067412	0.0129622527688606	0.24946846118624	0.0519594850075406	0.958560976060792	0.990313058671332
ENSG00000240038	14.9176540890245	2.73908497769982	0.944309012766043	2.90062356778379	0.00372420969454079	0.0251420821093128	9.00060851162811	-0.365127067223102	0.690164103752601	-0.529043839338806	0.596775038769836	0.884461257179128
ENSG00000240065	22.3330774422792	1.51922436710042	0.469475816930638	3.23600132810435	0.00121216820175194	0.0106560821996221	58.0730909193961	0.441257160400667	0.343222028933951	1.2856318161489	0.198571587494876	0.609348573691118
ENSG00000240204	44.8163210119952	1.13714716235488	0.422099488105064	2.69402639519865	0.00705945739124858	0.0405570418293903	71.0484945101948	0.217561953487699	0.338265282552793	0.643169620736186	0.52011404330414	0.852568756276737
ENSG00000241288	18.5676899675363	1.76307672071473	0.548251425166093	3.21581785251283	0.00130073362011644	0.0113053232154037	11.2768490839384	0.742049424110968	0.603939651658315	1.22868141224612	0.219191277999458	0.632034302352885
ENSG00000242358	12.6430420907552	1.52521698101839	0.571154773222443	2.67040923498398	0.00757588506515901	0.0427955890182683	23.297255924411	0.0320095484672713	0.551333208175961	0.0580584444988761	0.953702075012971	0.989121561641899
ENSG00000242952	19.1224390256475	1.19629404579559	0.412298149169307	2.90152659721095	0.00371349253959784	0.0250925352471006	13.3700233392878	-0.550420001916131	0.561578397131549	-0.980130298329826	0.327021805033021	0.735384227366305
ENSG00000243224	28.2209414296763	1.53303458710266	0.416970048736323	3.67660600982902	0.000236357658367653	0.00293073186249567	20.4349056478508	0.527534926417035	0.489193155951612	1.07837756926676	0.280865292962119	0.696628571011742
ENSG00000243742	66.3358842591446	1.34270327248328	0.34197253144418	3.92634831462318	8.62452382245582e-05	0.00129600481040747	182.278094721353	-0.393681893559133	0.213622025452773	-1.84288999565809	0.0653450732729054	0.361522008982153
ENSG00000244306	577.431954117993	2.29981269264088	0.212834228472837	10.8056524044223	3.23648055991105e-27	5.15178351982984e-24	86.1768505931588	0.240245799455761	0.271787224146078	0.883948096569233	0.37672423199376	0.77105259886785
ENSG00000244560	32.1031154206228	1.25518489951171	0.431221085453571	2.91076884190732	0.00360540646129772	0.0244958789603719	56.3521746866812	0.36720044072523	0.318786236922578	1.15187043289579	0.249374319728921	0.666768951046347
ENSG00000245060	19.8162361404866	1.33177373332297	0.483129670430634	2.75655546498707	0.00584137048914511	0.0352491040754397	285.797794973719	-0.0814734892844127	0.198095575610977	-0.411283740351735	0.680864490744451	0.914968715042833
ENSG00000245904	67.5294503403818	1.20073492244813	0.365466599380227	3.28548470498913	0.00101807069566416	0.00926785353467146	145.585208247153	-0.245479530836952	0.245542700139569	-0.999742735977975	0.317435024601296	0.726633040429058
ENSG00000245910	866.968403134376	1.04551774556942	0.313443391840228	3.33558713562656	0.000851194737091571	0.00802697766534798	1251.76294935946	-0.0702731841234534	0.191789399386512	-0.366408072334761	0.714060597097265	0.926196081174427
ENSG00000246982	45.5374090561688	1.60777436749484	0.350624385790777	4.58546077412376	4.52986317793609e-06	0.000115207437886028	5.80795564276003	0.054566341046782	0.84592362946311	0.0645050441272271	0.948568090845696	NA
ENSG00000246985	60.9171066678957	1.17868164082396	0.326137379409059	3.61406485499963	0.000301433607699126	0.00355044817525107	32.5931161413933	-0.0490859123040165	0.380473053459533	-0.129012848236405	0.897347482370954	0.974581769862632
ENSG00000247157	9.2480761566393	2.47607793321045	0.803314594137853	3.0823265894576	0.00205389360601729	0.0159536490101412	2.5811094087181	-0.841132201754922	1.2750768983063	-0.65967174440397	0.509464502837436	NA
ENSG00000247473	67.0198197211356	1.41037563007394	0.399239837134172	3.53265255340729	0.000411412782256514	0.00454102716819535	191.264425564225	-0.441656021880256	0.220299155133816	-2.00480125133472	0.0449842987265161	0.297619527021418
ENSG00000247828	183.326267999945	1.03135126203543	0.201730337506631	5.11252434702111	3.17882000566288e-07	1.21718219632641e-05	101.144121567881	0.683166045412353	0.253743181969693	2.69235232296389	0.00709499492109139	0.0935283201450997
ENSG00000248290	23.7101045743106	2.02041063751181	0.665374379147351	3.03650200673624	0.0023934051556557	0.0178027482956566	14.2824260619455	-0.1772593206917	0.540193808587399	-0.328140230180036	0.742805637205029	0.934475392375312
ENSG00000248498	82.8012227680591	3.12945620624671	0.727199024260634	4.30343840110144	1.68167619344233e-05	0.000340692308826022	12.5715872861749	-0.222908349241227	0.576526397725815	-0.386640317113872	0.699022506089598	0.921435924087975
ENSG00000248890	26.9328439930173	1.36167324368301	0.489321416063978	2.78277876050488	0.00538955438191402	0.0331627908670394	0.873626864408688	0.034076713045131	2.25893726942914	0.015085285238462	0.98796414030639	NA
ENSG00000248905	35.8261040576671	1.11670707290253	0.353798819127767	3.15633352212873	0.00159766060301301	0.0132307196351337	14.4764269753404	0.912294957917034	0.552431646272237	1.65141690211472	0.098653475883112	0.44771148714309
ENSG00000248932	56.2030583510907	1.54087981093154	0.307432945583098	5.01208420590385	5.3843630738269e-07	1.88368180691103e-05	52.2166057907416	-0.287005798470894	0.330615288929944	-0.868095965555027	0.385341799497676	0.777765460690693
ENSG00000250240	30.0047102640396	1.2984360716695	0.346795587297791	3.74409628965244	0.000181044218217013	0.0023566415905176	15.8188917760325	-1.52306805802673	0.549380452696139	-2.77233754960179	0.0055655291000976	0.0779884189369339
ENSG00000250337	39.3545446900873	2.37102887197703	0.508328736937588	4.66436126798817	3.09577099711112e-06	8.38265573154574e-05	11.5858584518621	-0.0826494687402289	0.668783715346273	-0.123581760206939	0.90164643501134	0.97602966312621
ENSG00000250903	60.1711896658246	1.15683220539273	0.289165327356272	4.00059099743806	6.31844838628578e-05	0.00101518833661412	34.7200228622417	0.044027754795211	0.369252779239901	0.119234728268914	0.905089393714455	0.97649848507094
ENSG00000250917	19.7380348277389	3.71801182851215	1.22810142571291	3.02744687911574	0.00246629057358879	0.018247438722585	13.1617963177931	-0.837590210218542	0.577210628939158	-1.45109976882777	0.146752080898005	0.540678316042721
ENSG00000251196	11.9901594473833	1.85446552893473	0.612929538342219	3.02557702464541	0.00248159188322865	0.0183203056928002	8.87230965268787	0.620316942125802	0.69168593276494	0.896818791219524	0.369815619139012	0.766411140406973
ENSG00000251661	11.0968357095468	1.48848651317944	0.527057217973052	2.82414596066787	0.00474067904168972	0.0301759589957313	12.6034373419121	0.644043271156098	0.685485566796673	0.939543153571799	0.347451946982	0.749290176551171
ENSG00000253366	20.4644356009285	1.19989400123168	0.385126764922179	3.1155819603297	0.0018358232364673	0.0146934960936168	7.03566090531558	-1.15393902004775	0.792099192209659	-1.45681125722234	0.14516848760839	0.538960630520735
ENSG00000253854	3.26319920086394	4.09532109413494	1.45926624899008	2.80642487069732	0.00500945926044065	0.0314473534656631	3.59638441729034	0.789516876301066	1.0635562694058	0.742336723511735	0.457883347043034	NA
ENSG00000253981	22.6359602795564	1.03018614754253	0.36550522046491	2.81852649390935	0.0048244629368227	0.0305782584036103	23.4796484857098	-0.655344379692147	0.454077547697286	-1.44324330285768	0.148951945068651	0.544190995747847
ENSG00000254860	104.306404403741	1.33822691565027	0.308142315933211	4.34288588893556	1.40623184168566e-05	0.000294252362365868	86.4364546016629	0.537453637743102	0.306300424071286	1.75466174874776	0.079317182550659	0.404058601285157
ENSG00000254911	8.28786462658662	3.73753122507935	1.16273979680513	3.21441756388575	0.001307094407219	0.0113517532598891	12.4672980049626	1.22068406281654	0.722358370597313	1.68985937244303	0.0910548618033742	0.431154953276446
ENSG00000255443	5.29811977147173	2.66827985744603	0.985449777898048	2.70767716152662	0.006775589688127	0.0393847137575007	51.934170781807	-0.159585481903772	0.310925252001935	-0.513259958386328	0.607769489449097	0.887952300890109
ENSG00000256008	54.1471036933361	1.2881503728611	0.382729211152176	3.3656965168225	0.000763506597500561	0.00739128780421373	38.8941220460552	0.183343482475835	0.382143932369814	0.479775987384794	0.631386689138204	0.896998289341569
ENSG00000257556	30.5147353907855	1.73881434836651	0.39585675461729	4.39253423892584	1.12036978917345e-05	0.000242873937273641	74.1783159942753	0.757247900540484	0.302083145298938	2.50675323110503	0.0121845743954798	0.13306857754964
ENSG00000257698	158.514669622571	1.42861224297904	0.341738214220968	4.18042871276696	2.90960017949827e-05	0.000533666172840485	49.3422124961909	0.460006688651912	0.331441392886484	1.38789752434289	0.16516825182052	0.566898764354312
ENSG00000257704	78.2923152139153	1.30361266295003	0.301865534943334	4.31852103684093	1.57078252017567e-05	0.000322032092567754	149.184122889867	0.0136843899370619	0.319972638511422	0.0427673753628575	0.965886970872301	0.991695094928913
ENSG00000258378	35.4656874335604	1.0447860552758	0.400844081701961	2.60646496473068	0.00914821823351368	0.0489714252543484	20.2090992499436	0.141461523110499	0.520060357314362	0.272009817939246	0.785614470258504	0.946800141537743
ENSG00000258458	6.95251141617523	2.2161442089928	0.791982017597632	2.79822541389913	0.00513842385809654	0.0320127972260781	6.89705469541463	-0.279005755249249	0.781836132964765	-0.356859632710046	0.721196890959847	0.928865451759721
ENSG00000259146	15.0845718871953	1.26598313016198	0.473873209805427	2.67156510215421	0.00754984258910216	0.0426917640441872	17.2652493298689	0.869779092060581	0.506856803541111	1.71602528758407	0.0861574142008729	0.420077159361193
ENSG00000259414	3.03368721865876	3.65302534319474	1.3705414152523	2.66538851182565	0.0076899424994683	0.0432535004040008	1.89992791767205	0.707467034676221	1.44741398805377	0.48878001768347	0.624997446376259	NA
ENSG00000259448	15.1337264505189	1.44038732050322	0.535839748660951	2.68809345350492	0.00718612817697879	0.0411255435089811	7.53673883990949	0.19184597521946	0.819289162122334	0.23416149521921	0.814859606416159	0.954611775659098
ENSG00000259728	16.058359841062	1.63116255132393	0.464170404396563	3.51414595991853	0.000441170327453529	0.00481394633060853	1.94982446707406	0.498647659855806	1.45819470680375	0.34196233022187	0.732379241243498	NA
ENSG00000260001	75.8621343525963	1.45023092884	0.348727250399391	4.15863953040398	3.20148650822433e-05	0.000576759311526105	175.768273889051	-0.331284856376745	0.320873820423896	-1.03244588772962	0.301863284743534	0.713561932427736
ENSG00000260136	29.0209063380524	1.02313288432559	0.327684295764542	3.12231284059082	0.00179436154556832	0.014430655735471	37.7845153615781	-0.0707104791702495	0.384665341330978	-0.183823369491997	0.854152022331469	0.964351790226955
ENSG00000260139	4.24508975611617	3.11521971131365	1.14320109425487	2.72499713914648	0.00643020442323206	0.0378492090786388	13.320284797681	0.815090634727848	0.571919943534355	1.42518309414207	0.154104281908052	0.550054934326284
ENSG00000260293	40.9190018469116	2.01757826040198	0.342595189963387	5.88910270636782	3.8829808460087e-09	2.60639241425614e-07	2.43902919225173	1.63711370669657	1.35727491496408	1.20617694222979	0.22774927251329	NA
ENSG00000260953	5.71359516447168	5.09887042303979	1.42600470267107	3.57563366620672	0.00034938060764463	0.00397851141612702	29.298152730577	-0.664462959011795	0.4144008591641	-1.60343045705094	0.108839651263422	0.471647435758534
ENSG00000261514	31.7198848154671	1.63394784772004	0.413603974917644	3.95051292252545	7.79838869660726e-05	0.00119441300415047	1.06627885358208	0.198385121694141	2.12769494717134	0.0932394570743722	0.92571332869216	NA
ENSG00000261559	28.4528504246225	1.13626508112695	0.365271136135497	3.11074423549705	0.00186616498790599	0.0148739223016756	48.93498022383	-0.818292648417193	0.335543500148779	-2.43870809017121	0.0147398695741908	0.151068699218732
ENSG00000261798	15.797272288176	1.18852022078823	0.444209610583498	2.67558421175766	0.00745991293644826	0.0423336286704226	5.49772484151076	-0.537111654958418	1.04742960998606	-0.512790215053748	0.608098075158534	NA
ENSG00000261879	52.71265563092	1.66333049761735	0.330756335623991	5.02886964955449	4.93379633563561e-07	1.75358295597511e-05	21.4869787564029	0.775767536877901	0.463110736019882	1.67512319741298	0.0939100624149469	0.437367510404306
ENSG00000261949	29.8749040739757	4.60131141452814	0.856626419131691	5.37143299781975	7.81133921939414e-08	3.65705240555039e-06	156.720161449608	-1.02985514439331	0.232496542921554	-4.4295503556833	9.44297631112433e-06	0.000468734406042589
ENSG00000262528	19.4404911912442	1.63579953755881	0.447449624473822	3.65582950143812	0.000256351699900618	0.0031166380972642	9.82263881993643	-0.0813759879998855	0.665007610512101	-0.122368506335169	0.902607179338438	0.976235089525677
ENSG00000263874	16.660059512012	3.10530215814181	0.652408603312948	4.75975047289843	1.93832445352155e-06	5.62442193316768e-05	18.7725489063187	-1.49835175475079	0.517027641082487	-2.89801092957764	0.00375537502570045	0.0583461095947023
ENSG00000265972	1071.82454717428	2.03153486429935	0.648276429951552	3.13374784341793	0.00172589098014759	0.0140114683033111	1.85993643358655	1.05997311110496	1.54342384614392	0.686767354121931	0.492229345098082	NA
ENSG00000266904	46.5843877918254	1.49416728334395	0.386409581037945	3.86679667551314	0.000110274292531201	0.00156926092532428	31.1935022265049	0.16355371328143	0.400376229070185	0.408500059209958	0.68290658708367	0.915495590735592
ENSG00000267073	3.8361038313984	3.78748098115829	1.32118248322303	2.86673569264914	0.00414729215773122	0.0273035172038524	90.8042018934667	1.08697843297638	0.37174992156406	2.92395067200862	0.00345619511937987	0.0550926298459216
ENSG00000267221	84.5018945300392	1.06639567956272	0.352338680277515	3.02662108719594	0.00247303748168693	0.0182827111303173	31.5108697049445	-0.311219946210934	0.401318708019262	-0.775493242632477	0.43804825687797	0.811339193325107
ENSG00000267257	4.69590551432702	3.84959918782261	1.46688133388192	2.62434260966095	0.00868164067586824	0.0471419011846305	2.74177271643404	5.01657990887001	1.62186509914926	3.0930931996141	0.00198081916648455	NA
ENSG00000267277	33.2719304855112	1.14484449844844	0.389766144306567	2.93725998312458	0.00331126379362437	0.0229364167648978	9.10330031973206	0.298152075552162	0.664852254671978	0.448448619158648	0.653829459931973	0.905387153171888
ENSG00000267317	116.667900908854	1.20654736494956	0.346466598863276	3.48243486935862	0.000496876073090611	0.00529296524322384	128.371496583367	-0.497855751933687	0.231525033997244	-2.15033227007155	0.0315289415780185	0.241721885431475
ENSG00000267323	23.4746628805979	1.05536095408443	0.401160245901436	2.6307715304964	0.00851912853581774	0.0465543843601516	5.794351623219	0.313265569458789	0.886585622187791	0.35333932969244	0.723834063790314	NA
ENSG00000267395	46.8438611872412	1.68479232778879	0.364927167303779	4.61679063314654	3.89720093597589e-06	0.000102295786641016	22.6199648067832	-0.619566841156924	0.451780738121038	-1.37138835031726	0.170253927091375	0.573452560254866
ENSG00000267439	56.6599270385963	1.01647289477308	0.309958234473337	3.2793866454305	0.00104032994684207	0.00942812235273507	37.6597272223913	-0.731334283994636	0.359387124623958	-2.03494848280907	0.0418560569138874	0.285739950307237
ENSG00000267440	7.09151904356391	2.61241234122585	0.955322095528744	2.73458800278241	0.00624583972450475	0.0370379292870113	0.919351355536086	-3.19642107254497	2.19514334509169	-1.45613318587696	0.145355805197602	NA
ENSG00000267577	40.5295181455634	1.1617594241553	0.353755315468622	3.28407623392544	0.00102317241768221	0.00930289568667815	102.174813439906	-0.551318564377093	0.289466923275285	-1.90459952432212	0.0568321484807934	0.335231457906849
ENSG00000267607	13.2938346111756	1.24839544386708	0.46797974422765	2.66762709126957	0.00763889917547488	0.0430206894428754	30.2827682425331	0.828610676281044	0.392155347727192	2.11296538752667	0.0346037305035119	0.255244943210327
ENSG00000267750	61.2721734637744	1.19597997564161	0.300579501702344	3.97891396075957	6.923078705875e-05	0.00109032373823621	51.8524325426376	0.152381732503228	0.337645172572223	0.451307303884621	0.651768081463095	0.904537812500273
ENSG00000267757	42.674368216419	1.10381298067508	0.373379675848396	2.95627494497924	0.00311379381477648	0.0219187746307223	37.71099428862	0.51290194220934	0.405286329318555	1.26552983682358	0.205681459682614	0.617712290128678
ENSG00000267871	14.0801349680239	1.80104370819973	0.586238879036684	3.07220106445213	0.00212486545043474	0.0163849918902901	8.70489021497065	1.38355793101387	0.710302192958687	1.94784409330176	0.0514336209881597	0.318384823402521
ENSG00000267924	246.38988725298	1.53596499595106	0.292817685645228	5.24546525448604	1.55888437353701e-07	6.56705827301932e-06	30.6303189170677	-0.165286358095915	0.419357675895813	-0.394141725778209	0.693476406466619	0.918432877180542
ENSG00000267939	4.55855873263563	3.25728503394896	1.20641752424321	2.69996495284024	0.00693467808897699	0.0400776196091422	5.73167042056694	1.25063107481276	0.862678017162839	1.44970782833416	0.147140011800775	NA
ENSG00000268001	44.6845661967424	1.2607687701315	0.377288268601397	3.3416590841935	0.000832792781381126	0.00789399707914862	12.4570060765585	0.602580603076828	0.611395592716043	0.985582183214545	0.324338184549492	0.733037562305661
ENSG00000268230	18.811531108193	1.09732593643443	0.420074086862557	2.61222001249855	0.00899563424735769	0.0483642188786364	4.38575943952461	0.941243417070814	0.945387249080014	0.995616788767531	0.319436374315692	NA
ENSG00000268912	10.9394473713757	2.24821110583861	0.703991152708139	3.1935218179804	0.00140548716342113	0.0119821275580872	4.58401264561098	-1.65119878592944	1.03172294720037	-1.6004284778293	0.109503561740551	NA
ENSG00000269050	9.15172407489935	2.7882282592973	0.702042268894235	3.97159598906908	7.1392723015253e-05	0.00111491719158719	18.0941640722632	-0.852149537311218	0.517861430900121	-1.64551651554752	0.0998633396479791	0.450063761039828
ENSG00000269054	19.1771197914668	1.52405923820934	0.525692442880724	2.89914618109726	0.00374180396368695	0.0252032946540232	6.80196082583727	0.0732185035745689	0.856065107365466	0.0855291296708707	0.931840738184685	0.984623797050155
ENSG00000269194	42.616149103909	1.0090609497138	0.34217298075768	2.94897904410634	0.00318825594119562	0.022349884759215	3.81288240832924	-0.488943520498714	1.07077507450836	-0.456625795779949	0.647940034727831	NA
ENSG00000269388	31.4991469049272	1.30213566437762	0.391948179612591	3.32221383363656	0.000893062249402295	0.00833761718807296	10.0192984744516	0.68547442761054	0.73623077294322	0.931059190680428	0.351822946883215	0.752257244732577
ENSG00000269886	18.2309582865832	1.94766259748452	0.535843102055017	3.63476284385302	0.000278236462656527	0.00332644826732871	8.1555168310332	-0.858872036038494	0.711280500096955	-1.20750116996237	0.22723919476985	0.642588852670712
ENSG00000270194	99.1721999674047	1.00549110549138	0.28349359584792	3.54678595995789	0.000389961274577161	0.0043473171605563	17.9872021990252	-0.479136743345947	0.532693730289581	-0.899460076403527	0.368407651912704	0.765632997829781
ENSG00000270441	60.8707730703978	1.44098626948832	0.535738855527596	2.68971767610404	0.0071512490927524	0.0409680169748039	13.1164061652164	-0.685197481743966	0.582502704440689	-1.17629922834759	0.239475324027445	0.653831633593889
ENSG00000271447	12.2737160010177	3.024924826556	0.96116464744491	3.14714532478618	0.00164872994810048	0.0135479155211723	49.1735916970965	0.59264563801451	0.342252038400286	1.73160586795796	0.08334376072973	0.41405787011329
ENSG00000271755	29.7318047798098	3.66148082077137	0.992012303302571	3.69096311465262	0.000223406535883191	0.00280169648405004	5.34927329673438	-2.11629781665314	1.02874848128944	-2.05715765820675	0.0396710629716684	NA
ENSG00000272068	126.920910067696	2.70163720263491	0.696390169997581	3.87948784895154	0.000104676629793286	0.00150789831605907	184.319736751182	-0.71932932787559	0.221684404704019	-3.24483505655708	0.00117518673239437	0.024438321019685
ENSG00000272170	11.6506521859325	1.67599617483223	0.569791972028295	2.94141767014753	0.00326713678764078	0.0227383333268503	8.41942681486293	0.282885297031539	0.683411796760384	0.413930954034619	0.678924673741942	0.914335694627852
ENSG00000272398	383.895971273036	2.02761920323823	0.295747338700376	6.85591698694009	7.08565165194930e-12	9.99390804200571e-10	209.032642807035	0.672180922036904	0.238038229366765	2.82383600241463	0.00474526584697201	0.0691408055248691
ENSG00000272405	229.285424421239	1.70079503480271	0.319763559100496	5.31891451166948	1.04388166316275e-07	4.62419486622006e-06	1240.52558552972	-0.107584059123118	0.176669213669241	-0.608957593056001	0.542552547992782	0.862469094746623
ENSG00000272636	342.69328469301	2.25770155952524	0.501713300992788	4.4999834667682	6.795874794915e-06	0.000161628676419083	636.950106726505	0.00303747905318647	0.209251272415794	0.0145159406588975	0.988418361796884	0.997292733455255
ENSG00000272872	40.343668161108	1.77180296970168	0.402177537531832	4.40552443723053	1.05528253928245e-05	0.000231466253818006	5.58961211274774	-0.483439186140234	0.837457615329414	-0.57727003407817	0.563757053274859	NA
ENSG00000273568	31.1540545793439	1.09799063422109	0.374855418071264	2.92910434607176	0.00339940283160332	0.0233866583636601	12.8876565386694	0.724712433822443	0.597399696986611	1.21311148545608	0.225087199360209	0.639946075509039
ENSG00000274104	28.5567712231722	1.1427894814941	0.341200278035351	3.34932165962566	0.000810096885896441	0.00771782770977081	8.25794523992176	0.259957975331957	0.721387748003021	0.360358179150651	0.718579296872045	0.92783580036822
ENSG00000274840	16.2044840392207	1.97163803835678	0.523140182609622	3.76885221953607	0.000163999943854453	0.00217543973142648	8.75040841981152	0.489974987564107	0.741310683560305	0.660957677300556	0.508639455656841	0.847034333616531
ENSG00000275395	80.9363988809643	1.31518658826491	0.459875107220928	2.85987775292453	0.00423804342190483	0.0277289482258219	161.101764848901	-0.425914869091063	0.220066621585613	-1.93539059227739	0.0529423828923788	0.323441183138698
ENSG00000275832	237.20440924586	1.26041238618409	0.37698900088712	3.34336647280987	0.000827685156984705	0.00785226212150028	702.561161979477	0.444244618601804	0.202502104574462	2.19377778584247	0.0282513885627757	0.22699286686104
ENSG00000275964	67.6570696381198	1.05236328829409	0.34373894372158	3.06151894487252	0.00220217055757427	0.0167818426414465	18.7689705490195	0.331560259178057	0.490601646580352	0.675823779820425	0.49915253485487	0.842484712560731
ENSG00000277200	13.029443514635	1.51569748943688	0.53789530339659	2.81782993803044	0.00483494109144132	0.0306359574133551	2.50254778349542	0.138769953104058	1.2107717203317	0.114612813277503	0.908752023114789	NA
ENSG00000277363	197.428252501135	1.13156467107648	0.271676745941248	4.16511419538715	3.11196759034048e-05	0.000561540062759009	159.110536247331	0.38349232648415	0.244968879593717	1.56547365167435	0.117471890717616	0.488456238450057
ENSG00000277449	34.1860815792497	1.40558649296549	0.422153531492573	3.32956232296784	0.000869825952703299	0.00816859307037211	103.950728330662	-0.0544996525121765	0.294024684128878	-0.18535740519081	0.852948715185021	0.963989205359305
ENSG00000277744	14.6675225060219	1.79090180041595	0.594541448049613	3.01224045235363	0.00259327093279867	0.0189463648179557	4.77256848128081	0.686979964143021	0.984915565637882	0.69750137789537	0.485489077382133	NA
ENSG00000278970	36.742839671183	1.63643160767359	0.422029332561341	3.87753049709106	0.000105522103620562	0.00151713553495756	480.439023639106	0.122439088736603	0.190829001741145	0.641616775330036	0.521122038165539	0.852967148296011
ENSG00000279407	61.7396202240451	1.08432790345209	0.263447728450385	4.11591289790265	3.85649935278801e-05	0.000676176932154845	9.20666031148678	0.0128287195301435	0.718390856460514	0.017857576296767	0.985752472822996	0.996811213529261
ENSG00000280310	14.4202536575172	1.5894735517415	0.558754338739202	2.84467330549605	0.00444569940589983	0.0287917498577383	5.20844801903848	0.0929670371128642	0.880727502712819	0.105557095499467	0.915933767327707	NA
ENSG00000280436	5.8592938206448	2.2611099865168	0.865781491684182	2.61164047537944	0.00901089598126356	0.0483757689574701	7.27087760570017	-0.329652326194268	0.762237594026713	-0.432479752740607	0.665392764813125	0.909658685553274
ENSG00000280832	21.5636745288343	1.29829799442547	0.382721346951392	3.39228006163544	0.00069313553586683	0.00685147988397461	32.7881414463359	-0.100391911575373	0.406910080175276	-0.246717681538214	0.805126721608474	0.952065057342133
ENSG00000281357	36.0619316471052	1.21364249305392	0.42133303688864	2.88048262727305	0.0039706683425178	0.0264770628405174	17.491321608438	1.22312415505561	0.523557419141246	2.33617958668566	0.0194818837474608	0.180790987813228
ENSG00000281731	7.55957754982082	2.63319547783784	0.847145199466372	3.10831659023332	0.00188156391936371	0.0149538701651285	3.3212927000352	2.26883352985369	1.27044571105939	1.78585634167851	0.0741225214278822	NA
ENSG00000282851	32.2882947005321	2.96927634177536	0.43846648436768	6.77195737333812	1.27051577969389e-11	1.65575696786422e-09	12.0307636870593	1.23431206221147	0.643088414172531	1.91935048899874	0.0549399923416259	0.329152930592243
ENSG00000284879	35.4958842150953	1.38844595798154	0.382474731891561	3.63016388328417	0.000283241325177326	0.00337541867998754	32.4198424406604	-0.29090348494739	0.387460757103226	-0.750794705307118	0.452776216383732	0.81930856474883
ENSG00000285043	33.268177164442	1.88869426582752	0.407499854385093	4.63483421037662	3.57223661200339e-06	9.47237554618988e-05	12.5278114669698	-0.269033486920194	0.593660723939562	-0.453177170177057	0.65042117030761	0.903977126974199
ENSG00000285641	15.9157537278487	2.03989687979752	0.519857719142441	3.92395227517742	8.71079989348713e-05	0.00130519443919547	2.70476385358838	-0.996549696110259	1.32860449211023	-0.75007250240998	0.453211039561839	NA
ENSG00000285804	10.1677552100827	2.3747410431118	0.802188068717394	2.96032954829251	0.00307310122522098	0.0216927655381848	1.18884895217812	1.44333447864746	1.94605412631102	0.741672319969573	0.458285894499045	NA
ENSG00000285886	16.1498062881468	1.43817070963517	0.460180935176284	3.12522879524386	0.00177666813597945	0.0143339433676744	4.18783769155982	-1.36854023929606	1.07161503691915	-1.27708196707519	0.201573310596949	NA
ENSG00000286190	56.7448989720442	1.01165090505715	0.362903729662168	2.78765640132415	0.00530908201938963	0.0327827356060122	8.53268471725495	0.216580142017861	0.681821649075646	0.317649259614272	0.750751004054687	0.936663913046309
ENSG00000286230	8.13085163060251	3.55663220771956	1.0219186199909	3.48034778713714	0.000500763277267677	0.0053192718730779	28.6052911241227	-0.534656103862499	0.422066113384382	-1.26675913300715	0.205241428834808	0.617213416531782
ENSG00000286614	5.50595155124163	4.52808240067813	1.31055952644448	3.45507572095007	0.000550138294405096	0.00571021513312415	1.58645447348109	3.1222243231973	1.95266614816896	1.59895449927528	0.109830713082203	NA
ENSG00000286790	5.91710727847021	3.65997710476198	1.14138976780369	3.20659708716739	0.00134314973043437	0.0115836268354218	18.85613167395	-0.171891476092068	0.47987963107661	-0.358197066431907	0.720195842443748	0.928587892370567
ENSG00000287064	32.4897446685317	1.573629951915	0.576293831214322	2.7306034989116	0.00632184792539567	0.0373495177670845	1.64923621064828	1.20351047000458	3.85651924620207	0.312071687750505	0.754986042696765	NA
ENSG00000287170	5.39411481730585	2.97242802098512	1.03106841689335	2.88286206063916	0.00394079966734026	0.0263137326878057	1.71388901457972	1.02012280133676	1.54590922647388	0.659885317887385	0.509327426805535	NA
ENSG00000287200	45.6544926778777	1.93247562980491	0.531598471668197	3.63521667724261	0.000277747092632391	0.00332416431756865	73.4088103689845	-0.11373916051841	0.337183148411558	-0.337321604161495	0.735874475337435	0.932097068309022
ENSG00000287252	3.33484708070281	3.68530678790703	1.38950196003111	2.65225015431035	0.00799572787285335	0.0444461949729451	2.11517064041626	0.316083556514468	1.40516476740113	0.224944123171455	0.822022743443836	NA
ENSG00000288234	101.350307434674	1.01257680695333	0.250879892912475	4.03610187806715	5.43466243065273e-05	0.000899787906887787	10.9617908218895	0.625283139924184	0.606524055764728	1.03092883782788	0.302574192099367	0.714340145582437
ENSG00000288756	9.65081029643659	2.55269248291085	0.709402518085924	3.59836963900044	0.000320218288321264	0.00372251672156462	8.54348829310161	0.232506381339329	0.685823430393567	0.339017844878678	0.73459628712078	0.932097068309022
ENSG00000288758	12.753292738062	1.85530934182034	0.59494986855547	3.11842970286725	0.00181817508963369	0.0145800762405494	1.27971171116666	1.75250776021037	1.9120089045433	0.916579287913397	0.359363141896176	NA
ENSG00000288825	50.7700405401883	1.08546480111203	0.316257452276264	3.43221888780609	0.000598664162569595	0.0060946691927197	28.6600699390447	1.06107776870649	0.512979738297441	2.0684594136762	0.0385968433029692	0.271506697565963
ENSG00000288827	44.4268411100027	1.26747868934424	0.329173562239518	3.85048750793048	0.000117882943101304	0.00166323005025323	20.4970247674721	0.554050911485599	0.453832645711197	1.22082648024879	0.222151725480148	0.63639552007453
ENSG00000288837	7.31045038487576	2.63782840539206	0.888196634492784	2.96986984970781	0.00297925941985073	0.0211105870179248	3.04151252022198	-0.868077596946756	1.22304060064168	-0.709770057094844	0.477846740144459	NA
ENSG00000288891	13.506563235673	1.33237846924034	0.490163016702444	2.71823541115745	0.00656311240664265	0.0383954028629529	31.0746218565197	-0.534545125438744	0.440541209879257	-1.21338279700383	0.224983500396793	0.639946075509039
ENSG00000288907	32.4467339839669	1.25580331431862	0.452510788868457	2.77518977494187	0.00551695049163558	0.0337390893814761	9.84359106255544	1.05672004652866	0.676760333203354	1.56143910138293	0.118420182108039	0.489823302814582
ENSG00000288919	31.3419873016647	1.79624049049961	0.462935064437839	3.88011327826475	0.000104407827466784	0.00150499898777315	1.48618567088294	-2.62142507060487	1.97518134879792	-1.32718196848115	0.184448495634232	NA
ENSG00000006468	68.1516682839236	-2.61337061825299	0.49336440749609	-5.29703922404191	1.17695420652103e-07	5.08302800238782e-06	120.189234152916	0.3159888424141	0.257659427386147	1.22638183907991	0.220055016980438	0.633122889400653
ENSG00000008394	369.072203888406	-1.05359100958782	0.240868567984271	-4.37413240924246	1.21916366952379e-05	0.000261563558764359	489.690172442685	-0.430885696680069	0.198813277745381	-2.16728832986649	0.0302128757919247	0.2370021638906
ENSG00000015568	294.630703217169	-1.04444173219342	0.280288678690215	-3.72630723821625	0.000194305541348142	0.00249142634576717	204.198377707191	-0.18200461165965	0.247345427402172	-0.735831721537021	0.461833113762749	0.823732496719751
ENSG00000016082	24.9374108653143	-4.80811955461309	0.418647525129847	-11.4848870851961	1.57140636679054e-30	3.50187908839273e-27	10.5823077715342	-0.745732959719746	0.648483467715087	-1.14996448922178	0.250158497487277	0.667151587927616
ENSG00000018236	92.2898203706622	-2.7313839055595	0.298347169524831	-9.15505218269609	5.43315445095054e-20	3.10456017793417e-17	46.5264576848822	-0.170395494071442	0.356874839037409	-0.477465697864959	0.633030541306043	0.897644663640234
ENSG00000030419	5.75310062448921	-3.15298865666742	0.791790536799285	-3.98209944439723	6.83091856642958e-05	0.00107809504428388	4.47963658419974	-1.49037774350024	0.984625241036467	-1.51364974346117	0.130114697672147	NA
ENSG00000035141	1254.96949801288	-1.05071491181492	0.153413506842796	-6.84890746218057	7.44161120136449e-12	1.04299563284533e-09	1313.44843660659	-0.404097406987569	0.167294431377782	-2.41548629957109	0.0157142136504794	0.157969200381135
ENSG00000041353	24.0946866985061	-1.52428403778094	0.425147939391568	-3.58530265949859	0.000336687514058969	0.00387090912189463	61.663263498201	0.991126866367742	0.384737070013689	2.57611481610669	0.00999174615911877	0.117411073651092
ENSG00000049246	31.599816995364	-1.13109177899656	0.389897277885395	-2.90099942510762	0.00371974560789163	0.025119554809656	106.854896639075	1.09828473781152	0.276871867047621	3.96676177151152	7.28557493000507e-05	0.00266158259189291
ENSG00000052802	454.012553407417	-1.18929637010033	0.23604287555714	-5.03847602810801	4.69253178207317e-07	1.69924248387148e-05	436.081664676771	0.0702600231642009	0.192274393115051	0.365415394249402	0.714801351656312	0.926329906230253
ENSG00000055044	1448.01621016167	-1.18593975210467	0.254138882047817	-4.66650259318262	3.06369780609241e-06	8.31601773553829e-05	1127.67266211304	-0.248211955281411	0.194900586620133	-1.27353108364514	0.202829649722095	0.614555327503546
ENSG00000059804	440.956147935226	-1.04839867802328	0.153344832426565	-6.8368699579449	8.09421525644581e-12	1.1203701055273e-09	229.851277328325	0.712640543090258	0.262847512546907	2.71123183242254	0.00670337395639019	0.0899860100547658
ENSG00000067064	1132.35331898898	-1.15390142819323	0.310389038276625	-3.71759722765998	0.0002011265908424	0.00256266785415832	300.858194672365	0.397020017072179	0.198414337683255	2.00096435422915	0.0453962314350983	0.299325545507522
ENSG00000067715	19.4598628057185	-5.39795000409508	1.07656819737732	-5.01403442647226	5.33004436317727e-07	1.86761067033656e-05	695.367548680847	0.326963241444337	0.205241118389605	1.59306889384451	0.111144736609704	0.476905731821945
ENSG00000067900	515.125149457872	-1.16906462151157	0.257383509519752	-4.54211158940567	5.56935456092269e-06	0.0001362382726566	695.815566994565	0.509495268823969	0.225535898712241	2.25904289176611	0.0238807169550347	0.204798417927706
ENSG00000068024	206.90719781244	-1.04014765141544	0.21597640689799	-4.81602442764373	1.46446603786528e-06	4.42217149780865e-05	495.05348337303	-0.0961811771465935	0.192607071799946	-0.499364723464013	0.617522466154464	0.892199841616209
ENSG00000068784	226.862209542629	-1.37818444954815	0.20604907121765	-6.6886224791199	2.25281057212239e-11	2.8363776045055e-09	326.932834575432	0.0899361489063247	0.183249525080116	0.490785167748756	0.623578401632693	0.894064275322594
ENSG00000068878	1352.03829912767	-1.02058791343294	0.176431172489922	-5.78462353919477	7.26748977751596e-09	4.60102300261202e-07	911.65837718674	-0.196454905810298	0.193724498852205	-1.01409427808187	0.310537768081661	0.722841412816948
ENSG00000070010	722.940219960035	-1.04836605513508	0.15291060266914	-6.85607169702602	7.0779863931637e-12	9.99390804200571e-10	945.725851657644	-0.167339565853677	0.181390080010775	-0.922539787422423	0.356247086720935	0.755380523812488
ENSG00000071054	1511.08787253752	-1.10932309694132	0.207645862142975	-5.34237998047604	9.17341077124734e-08	4.1550703056351e-06	2154.93525200347	-0.0599816749127677	0.15436606762617	-0.388567745717446	0.697595930531048	0.920685086147757
ENSG00000072274	1700.22128786662	-1.21186972058156	0.246727645686276	-4.91177110376395	9.0257382464675e-07	2.87751898172429e-05	3107.54287549309	-0.141244018759899	0.288042440074411	-0.490358360814507	0.623880336124711	0.894064275322594
ENSG00000073150	45.4541779496689	-2.16354388270792	0.333244235524469	-6.49236701514992	8.44980982589409e-11	8.71777833194675e-09	218.282152378969	0.208467043791623	0.2181083498697	0.955795795604175	0.339175412903975	0.74444046409551
ENSG00000075336	315.131243346982	-1.14382591494532	0.234864286085369	-4.87015686382203	1.11509688647795e-06	3.48038292929427e-05	280.895318288795	0.173707131001868	0.206089551687645	0.842872089241785	0.399299984806163	0.788282140547568
ENSG00000079246	5370.14182135159	-1.15648579711377	0.221959158239981	-5.21035404118529	1.88480611192363e-07	7.66476354091569e-06	5516.72438848767	-0.182238880550916	0.163714151411017	-1.1131528886186	0.26564277219259	0.679334831956565
ENSG00000079785	1792.14480468002	-1.18357002639204	0.173487688846448	-6.82221334702085	8.96483922322835e-12	1.23321877833113e-09	1506.37657137618	-0.365957104930482	0.167773796872263	-2.18125304280446	0.0291647054957152	0.231783140711863
ENSG00000080824	17394.5492526021	-1.09544064211623	0.27427917194967	-3.99388927102798	6.49982270636576e-05	0.00103685432363179	18198.5102274686	0.169179969093289	0.177184705422084	0.954822645048698	0.339667393656173	0.74458444738948
ENSG00000081985	5.28502031047787	-2.1138820863868	0.797139825936589	-2.65183348969313	0.00800560110627835	0.0444752533008949	0.896022007812169	-0.891098380777832	2.11278469695662	-0.421764878390791	0.673196643693465	NA
ENSG00000082153	1354.90115331571	-1.31734058545794	0.236218971018513	-5.57677725788879	2.4501526785025e-08	1.36163721796579e-06	3063.76487619945	-0.304895000657301	0.161275349373739	-1.89052450880597	0.0586878458908226	0.342346047544268
ENSG00000084207	1348.7225975794	-1.27278127866003	0.260808040199975	-4.880145863924	1.06007406997007e-06	3.34140744685756e-05	3639.12754409287	-0.0863014652794993	0.211396265762002	-0.408244984689848	0.68309382504436	0.915495590735592
ENSG00000086061	2014.66398841937	-1.02371631883434	0.263594239171896	-3.88368244332816	0.000102886265242975	0.00148662399987773	2169.45377032404	-0.0407192317709448	0.234157900801853	-0.173896467432897	0.861946828912335	0.966970725126086
ENSG00000100116	242.002751061919	-1.06981532219997	0.297840511331723	-3.59190667990914	0.000328267408286992	0.00379234794902831	788.10848915113	0.118432349998498	0.258557291035101	0.458050707154183	0.646916011652782	0.903122917038428
ENSG00000100216	903.328190511218	-1.16947664732087	0.282284477222795	-4.14290101541026	3.42939986991669e-05	0.00061188291514086	1038.95504086047	0.0493575564118971	0.171169237973737	0.288355296758815	0.773074783059788	0.94436930909894
ENSG00000100354	508.410402200134	-1.27477332359623	0.264225500244174	-4.82456584401656	1.4030856085951e-06	4.28247762692598e-05	528.067475089727	-0.155308622820116	0.201928872053805	-0.769125391730677	0.441818875804409	0.813622108299717
ENSG00000100918	155.855393672473	-4.07353433868567	0.333567973658763	-12.2120067283584	2.68191597127159e-34	1.19532994839575e-30	42.3367124458816	-0.350914449954313	0.365545947618815	-0.959973574430761	0.337068514792291	0.742652723699562
ENSG00000101557	1534.49090207987	-1.17039606022726	0.211600828419456	-5.53115065271475	3.18136939660832e-08	1.7083570362269e-06	1392.4080949192	0.92142819894735	0.189835605247758	4.85382179883894	1.21104569314824e-06	8.61558498785462e-05
ENSG00000101638	79.8208711919138	-1.12850065028816	0.241039993728303	-4.68179837226592	2.84369111248348e-06	7.78253875353709e-05	2.08051705369445	-0.169450856658368	1.41622621755953	-0.119649569085347	0.904760751291747	NA
ENSG00000101911	1235.64785199791	-1.37612753585646	0.247814540081083	-5.55305405165573	2.80721224814134e-08	1.53169634368442e-06	702.075360364205	0.206137254137152	0.201676073554911	1.0221205247782	0.306723859973718	0.719496952003495
ENSG00000101935	365.032403093044	-1.12058128629111	0.21772272125404	-5.14682748698337	2.64928757413418e-07	1.0375988328573e-05	175.56154391803	-0.570069585617319	0.218965426081988	-2.60346848275429	0.00922857523301624	0.110843830481587
ENSG00000102393	2588.18961044059	-1.01238044958645	0.222638306276786	-4.54719794862186	5.43648615629846e-06	0.000133574524799461	158.61442007543	-0.13421400796016	0.225975861593685	-0.593930727882266	0.552558445939753	0.867185046018673
ENSG00000102890	37.2456783430903	-1.12468742978475	0.288445857576493	-3.89912838143809	9.65395808483816e-05	0.00141631636550769	1080.81106473054	0.238183333022193	0.175736294708861	1.35534514038086	0.175307619362217	0.580545045295756
ENSG00000103005	451.373718576731	-1.07098639869745	0.256734920962464	-4.17156495377592	3.02514795558455e-05	0.000548538829863318	959.984469430806	-0.114540591382639	0.174807218021885	-0.655239484266029	0.512313576421813	0.849282358218094
ENSG00000103489	9.71495367092676	-3.51025859306278	0.703607745283995	-4.9889425131981	6.07107083590126e-07	2.07505849046104e-05	411.265766163086	-0.0116111171424365	0.271960459596129	-0.0426941370803662	0.965945353242114	0.991695094928913
ENSG00000105810	825.998191773617	-1.04379276142811	0.216398342661728	-4.82347853772501	1.41075953651325e-06	4.28905542581144e-05	343.679304318239	0.470866692583577	0.211749931839421	2.22369229823722	0.0261691537704346	0.215990779734183
ENSG00000106123	18.7689435372463	-2.72918388555615	0.414857857300828	-6.57859996508907	4.7489854468825e-11	5.3181477730541e-09	176.246282581252	0.104285313918608	0.259316435138624	0.402154664292143	0.68757020465691	0.915994959779748
ENSG00000106278	3.83895674418946	-4.68389888121078	1.08937144445124	-4.29963434884257	1.71080139859492e-05	0.000344401166826447	1.30634672189281	0.27171080587518	1.81561265105088	0.14965240835809	0.881038857839923	NA
ENSG00000108375	168.370518864721	-1.07360166326978	0.205116155867587	-5.23411556114988	1.65776716791462e-07	6.89241442854053e-06	511.18055481124	-0.0796525637854735	0.195393081767351	-0.407652937683399	0.683528493466393	0.915495590735592
ENSG00000108592	2189.17508896945	-1.27628151530628	0.194728938176337	-6.55414406948875	5.59619204293006e-11	6.14340589540376e-09	1643.83024103254	-0.268705890407791	0.160680951967091	-1.67229461313388	0.0944662413726249	0.437984378205743
ENSG00000108829	4959.1926736742	-1.09996587060572	0.10402794830509	-10.5737533857707	3.94387361058557e-26	4.39446117059498e-23	5742.09952320639	-0.0960269065060308	0.186391113875481	-0.515190367767111	0.606419999279743	0.887491810618472
ENSG00000108960	252.184259339448	-1.09907250999877	0.188768408235027	-5.82233288014149	5.80318175800854e-09	3.79248989669268e-07	304.054444063017	0.271385221447052	0.276323642794025	0.982128125928573	0.326036730758176	0.734881478623001
ENSG00000108984	126.607029133485	-2.02866131573656	0.235366458642487	-8.61916063757419	6.74466806130857e-18	2.71377960872054e-15	13.8100411629183	1.30999379185106	1.89572464988375	0.691025351140207	0.489549609789196	0.837305905378944
ENSG00000109062	711.655257502551	-1.3284751119081	0.311102643029139	-4.27021480426211	1.9528479334967e-05	0.000384445372773622	1542.86098621026	-0.0643348348728641	0.190830521066961	-0.337130740476727	0.736018344944274	0.932097068309022
ENSG00000109066	373.962298434111	-1.03925184382423	0.271471174805693	-3.82822170555708	0.000129072465268437	0.00178657135932119	356.565983810644	0.0645244122183388	0.182046348715567	0.354439474746913	0.723009555607494	0.92943750569119
ENSG00000109971	11508.6717149241	-1.26242336954292	0.293460006046808	-4.3018583232141	1.69371600287061e-05	0.000342198196953504	21543.4709407022	-0.342593272402372	0.305350078749455	-1.12196883591923	0.261875690602018	0.67591237014103
ENSG00000110002	5.40327057396313	-1.78760735762382	0.633801676728198	-2.82045223807513	0.00479560118274446	0.0304559624843147	164.630529225337	-0.173680735145287	0.361125467345664	-0.480942915551957	0.63055707053632	0.896874816871777
ENSG00000110042	38.3457130043939	-1.41243728114496	0.307531522984549	-4.59282114378866	4.37293828943516e-06	0.00011252994200931	189.890905869328	-0.135182650102921	0.227730153060381	-0.593608919531522	0.552773713888866	0.867185046018673
ENSG00000110092	1651.66208645511	-1.00859904679575	0.295932114704532	-3.40821085877336	0.000653903440324169	0.00655816299173002	14034.3397184355	0.409196769029902	0.195813109986548	2.08973121900783	0.0366419509600444	0.263450230061334
ENSG00000110172	462.608557020243	-1.00356104552214	0.250289655388517	-4.00959857475669	6.0822058474207e-05	0.000984327939794991	387.60272311015	-0.0860572006836766	0.226354712405981	-0.38018736066483	0.703806340828205	0.92348214220584
ENSG00000111052	16.6691733329259	-6.28018764704327	0.803474721468818	-7.81628529092063	5.44049932281708e-15	1.36226435290987e-12	13.2282007041115	1.02760006700986	0.609638056559455	1.6855904186973	0.0918747159390632	0.433285697391631
ENSG00000111254	23.427582962044	-1.6082595561044	0.357861848349091	-4.49407938712584	6.98715604811123e-06	0.000164945733614575	92.3751564870133	-0.644289888884058	0.274837446273051	-2.34425802459231	0.019064976989205	0.178353122237158
ENSG00000111321	11.6003128481083	-3.4820999277334	0.590636882682358	-5.89550031471038	3.73547797110221e-09	2.53675463408958e-07	2370.28841282246	-0.175485366659282	0.169182599699979	-1.03725422691506	0.29961739192103	0.710992754292818
ENSG00000111816	11.2991112627274	-1.33630786696885	0.501493519517758	-2.66465630154874	0.00770670432994128	0.0432970439757603	80.2421628357809	-0.883920573576361	0.301419077220252	-2.93253028881932	0.0033621212560166	0.0539043747360618
ENSG00000112972	1794.2958501572	-1.13014259950721	0.325053071069011	-3.4767940994696	0.000507447351438607	0.005367092656293	379.249514416461	0.454705436528917	0.212014520662201	2.14469006702325	0.0319776356082362	0.24405227296951
ENSG00000112981	17.4078125915819	-2.27153808354008	0.542359278391378	-4.18825338487321	2.81109559873008e-05	0.000518586634252483	29.3708687613951	0.262830196844044	0.389428437324867	0.674912696796169	0.499731233303788	0.842942464987944
ENSG00000113296	53.959094638549	-1.40133464319539	0.368343583345042	-3.80442257326553	0.000142135360671154	0.00192669495897608	4.88207695282548	-1.92793736699847	1.00265830491694	-1.92282590942902	0.0545019170454484	NA
ENSG00000113396	25.037091014568	-1.52705400486052	0.338262042238428	-4.51441135622353	6.34928719514067e-06	0.000152471837439342	109.085163324554	-0.058414844663743	0.277115899714306	-0.210795716607982	0.833046681099897	0.959244995027975
ENSG00000114698	6.45261105182435	-2.83164186002442	0.639962399801415	-4.42470035880718	9.65762357143365e-06	0.000215220141289399	34.3094950088544	0.136950082858307	0.475340246529256	0.288109588570002	0.773262853068828	0.94436930909894
ENSG00000114867	11530.1559101855	-1.01977761698472	0.256940102214675	-3.96893131198603	7.21956868910234e-05	0.00112509152613039	6823.28260588887	-0.24570040534458	0.176413671258731	-1.39275150044484	0.163694949110235	0.564711382704567
ENSG00000114993	425.219060674185	-1.00999686134524	0.219543592528372	-4.60043879993774	4.21601877058237e-06	0.00010912192601908	916.339544778106	-0.109063701799816	0.184676087489644	-0.590567535203671	0.554810222640184	0.868364231961638
ENSG00000115053	12585.7145137744	-1.01604805043978	0.220190561618193	-4.61440328310529	3.94226298325581e-06	0.000103319882965085	11242.3191753997	-0.129007757296273	0.159727959145428	-0.807671731276644	0.419279581157324	0.800957359919943
ENSG00000115107	826.77545995843	-1.15512073108829	0.232933797337809	-4.95900871530935	7.08537889389219e-07	2.33919891407409e-05	745.945997490001	-0.0485265653227266	0.165468192693425	-0.293268238039171	0.769317129212373	0.943152033430171
ENSG00000115137	71.4637423454428	-1.06612191185433	0.22058245215346	-4.83321271228153	1.3434710326074e-06	4.11819146652765e-05	32.6137684469736	-0.210449575031371	0.385533822173965	-0.545865402533761	0.585158461940974	0.880110233763014
ENSG00000115145	154.664629109634	-1.01157615564476	0.176500847562347	-5.73128214178931	9.96743102616388e-09	6.13602763585807e-07	327.091181604428	-0.258905615883997	0.26929395042234	-0.961423810219089	0.33633911712028	0.741941969927673
ENSG00000115271	38.6378173701824	-3.18391242071427	0.305897967244173	-10.4084131365699	2.26973437015024e-25	2.10754293494992e-22	142.840387840104	0.811312908804737	0.265453638977873	3.05632618911796	0.00224067348249517	0.0406327290344739
ENSG00000115339	240.624037797405	-1.0647527108152	0.232628344737317	-4.57705492431508	4.71567680745213e-06	0.000118610448819493	216.48033937386	-0.288283250134321	0.236107831583013	-1.22098131265486	0.222093095347911	0.636331301394667
ENSG00000115364	671.184183438939	-1.19349122300073	0.232492586221679	-5.13345927453684	2.84464606317406e-07	1.10440657696575e-05	653.662047534943	-0.29429259256938	0.189919013457864	-1.54956887786631	0.121245027655222	0.493870960566704
ENSG00000115425	123.745176762115	-1.11710673795315	0.307821679224454	-3.62907102829033	0.000284442976396407	0.00338611737659933	119.872922347958	0.165675064388976	0.31499225864267	0.525965511352199	0.598912169949086	0.885493029057244
ENSG00000115461	1529.50045585963	-1.46166434021773	0.322662186014979	-4.53001437283349	5.89796739905795e-06	0.00014286543857392	1.84256738913931	0.340127678244066	1.61866343487135	0.210128721583866	0.8335672092881	NA
ENSG00000115464	924.336148568229	-1.08096136397969	0.295984825324785	-3.65208372690576	0.000260121040547164	0.00314872210135446	1389.97085844318	0.179826497430268	0.246605984122757	0.729205733064257	0.465875824820731	0.824906287157385
ENSG00000115484	5800.70652233027	-1.00616796542445	0.144675069323622	-6.9546741544928	3.53377852909028e-12	5.35716017148143e-10	4172.10519336602	-0.241603625360918	0.150980229670841	-1.60023352651966	0.109546787163864	0.47331107549629
ENSG00000115525	155.340633956458	-1.02678827042128	0.217331716519191	-4.7245210541123	2.30658319168203e-06	6.52312264297387e-05	91.9123020181912	0.00348702661044102	0.266332484190252	0.0130927574270291	0.989553789440242	0.997699204729901
ENSG00000115556	60.741085419141	-1.02956746341732	0.340850528214877	-3.02058344697142	0.00252288178447627	0.0185369009452864	26.3600627956352	-0.111147707456211	0.429690085410827	-0.258669471858869	0.795890275988691	0.950333271767761
ENSG00000115594	2.93285367823329	-3.86601718302715	1.1480276819729	-3.36752958463804	0.000758448883403824	0.00735830795239627	155.795112390945	-0.475477425822936	0.263408975328043	-1.80509196860429	0.0710602916461963	0.379997396471991
ENSG00000115604	22.9846090266379	-3.55766282369235	0.371957115172343	-9.56471237831796	1.12513887395329e-21	7.83553743939031e-19	20.5195209637619	-0.374119830109799	0.488504831150047	-0.765846735290293	0.44376750227647	0.815212066659356
ENSG00000115616	26.6967843018296	-1.88575925935295	0.389380632932249	-4.84297137521236	1.27911721881261e-06	3.93174168568815e-05	56.2343526000419	0.00820438268110773	0.346668799777628	0.0236663428793432	0.981118752973503	0.99574821413451
ENSG00000115760	1175.11915734415	-1.08113123055832	0.289890473711255	-3.7294472519824	0.000191900271665376	0.00246484008879706	832.152580587369	-0.230374634710083	0.246406018397732	-0.934939155334378	0.349819656778125	0.751011729860135
ENSG00000116016	288.569208404462	-1.16681658255825	0.218623728340422	-5.33709946040892	9.44452379768062e-08	4.23483325616323e-06	1763.22481600773	0.274398207319329	0.200150470147414	1.3709595941355	0.170387552180926	0.573682710657832
ENSG00000116127	371.441570183201	-1.1106903609712	0.293494540633362	-3.7843646378373	0.00015410175128339	0.00206323410036981	229.992253494148	-0.0453517845312656	0.28720086699417	-0.157909636575666	0.874528004451141	0.96941583238368
ENSG00000116133	3408.8881131487	-1.2940087793593	0.258700939524588	-5.00194851142516	5.67537499160595e-07	1.96086405717734e-05	2673.43133964054	-0.0224962171917737	0.168204288631858	-0.133743422208516	0.893605467633914	0.97310738686947
ENSG00000116977	185.382234821867	-1.48694214043699	0.223475010412837	-6.65372892338203	2.85758779648561e-11	3.42372817444526e-09	602.95056406104	-0.0647886945096097	0.255397033100742	-0.253678336521841	0.799744071652119	0.951140631273843
ENSG00000118004	7.54338966009079	-1.8124124903838	0.635387949161827	-2.85245021214937	0.00433836079085534	0.0282443383652385	1.46378835821252	-0.502793845510614	1.60900116915115	-0.312488179095526	0.754669545323082	NA
ENSG00000118596	12.7207554137744	-4.49068755822674	0.696821288689787	-6.44453266729328	1.15957157521767e-10	1.15879159433748e-08	24.2254424772182	-0.274406469727026	0.457026382267946	-0.600417132081768	0.548228272949188	0.865084134736764
ENSG00000119777	878.698849272771	-1.03993457650057	0.155655518390132	-6.68100037349202	2.37316623031445e-11	2.93811163569764e-09	1054.99293222764	0.138578271325491	0.164393905378657	0.842964774188534	0.399248144965489	0.788282140547568
ENSG00000119812	560.905085006844	-1.25769514736087	0.282474954888522	-4.45241295058252	8.49106672369409e-06	0.000193678016312715	439.665137722616	-0.350909751186614	0.192437862699519	-1.82349640691313	0.0682282407771467	0.370375856328706
ENSG00000120149	314.465083904634	-1.53733049925716	0.200012668548304	-7.68616563348278	1.51610204335463e-14	3.55645621433242e-12	141.447941079369	-0.321626979817638	0.236185200144005	-1.36175755136875	0.173274411962766	0.577209093271986
ENSG00000120327	4.8571737279275	-3.43265295005748	0.972506965506397	-3.52969497577846	0.000416039022951098	0.00458301019597886	2.50099906861815	-2.71672055713898	1.52167409144398	-1.78534981466431	0.0742045934476538	NA
ENSG00000120437	1040.49001441423	-1.21590090182616	0.254158374307623	-4.78402848278563	1.71816320782416e-06	5.08489602740524e-05	203.761947778913	0.201137437668457	0.243237671151159	0.82691729745867	0.408283938552552	0.795437619503585
ENSG00000120694	947.769318373017	-1.1961454714427	0.288283167535669	-4.14920330474969	3.33634404295774e-05	0.000598426757735453	922.446637587855	-0.661032009798285	0.237881901392947	-2.77882430705124	0.00545560240688958	0.0771374534565992
ENSG00000121073	1019.64568862136	-1.00731983826455	0.218060995430745	-4.619440704078	3.84775818791911e-06	0.000101236471331496	1423.17296925805	0.0118680905717137	0.18273265018755	0.0649478380548453	0.948215531709559	0.987845255561718
ENSG00000121207	6.94193304131605	-4.16213450289916	0.844286380352715	-4.92976624964666	8.23280633455293e-07	2.66224919059076e-05	133.236808074769	-0.185758706705601	0.306240337053584	-0.606578181348781	0.544130883588743	0.863341631154835
ENSG00000122882	521.751064717292	-1.0342681644718	0.272211364629167	-3.79950398426894	0.000144985981492623	0.00195859122688038	425.729445465179	0.0778179313136108	0.209706845070963	0.371079595839028	0.710578247962539	0.925391670001759
ENSG00000122965	511.967351980415	-1.0835510874109	0.304703461721591	-3.5560839423641	0.000376423849446935	0.00423453078491921	330.559467236904	0.0608168794729728	0.201669880089833	0.301566497911747	0.762982550401733	0.940569507558569
ENSG00000123612	32.2713522093032	-1.86345024226679	0.437618413622513	-4.25816232649247	2.06114264438424e-05	0.000400807712304561	7.62244345995475	1.27500136448617	0.777116116582758	1.64068320972776	0.100863192049712	0.452365495328624
ENSG00000126562	143.999314223855	-1.16146349445489	0.281717649810337	-4.12279278645421	3.74306388153574e-05	0.000658879767772701	46.3966369999495	-0.612931642670607	0.353702445238038	-1.73290190928172	0.0831131048775871	0.41349475620299
ENSG00000126803	359.45213846987	-1.01158360653313	0.299067045188056	-3.38246430962342	0.000718386119173121	0.00704645162986078	12.3657595217961	0.158243328062929	0.612262538110828	0.258456655785602	0.796054496401083	0.950333271767761
ENSG00000127831	52.5618260855173	-1.00338725518314	0.286160606874978	-3.50637799570197	0.000454249628920727	0.00492122167258066	32.5033055120449	-0.468789955576732	0.38911513137623	-1.20475899746871	0.228296352994148	0.644239749983136
ENSG00000128039	76.8372420668114	-1.13036448399627	0.366800423969235	-3.08168805195023	0.00205830417916289	0.0159823375026638	30.7664173816021	-0.459712461331273	0.430482608880806	-1.06790019352108	0.285565535226905	0.698608752261988
ENSG00000128228	273.849196974904	-1.95755345790456	0.245476399417048	-7.97450778385752	1.52989303920955e-15	4.15776419253474e-13	539.63989221745	0.0399153633927329	0.255072147785415	0.156486561701407	0.875649510960129	0.969739710107686
ENSG00000128710	738.265495729426	-1.03243675820364	0.247020221922354	-4.17956372222904	2.92068873705377e-05	0.000534819626172912	1.32373161937377	0.907054771717483	1.74075818303988	0.521068796662783	0.602318846935998	NA
ENSG00000130164	485.443541062786	-1.23080560540063	0.241423886205084	-5.09811031852534	3.43060881130568e-07	1.29798161901438e-05	2048.3001999773	1.24788351931548	0.24917301361634	5.00810060128298	5.49698026524339e-07	4.27402377083438e-05
ENSG00000131471	147.642505528814	-1.00875521113216	0.385604182510817	-2.61603804337329	0.00889566456194122	0.0480115971816081	32.1265548464777	-0.433792990709836	0.379260624302749	-1.14378599546774	0.252712399142747	0.668871183594302
ENSG00000132330	85.1707695114042	-1.00613182846983	0.302265545715805	-3.32863550851346	0.000872725378166659	0.00818547350692087	39.3290544878755	0.346830093211652	0.420862569241461	0.824093465562306	0.409886452743283	0.796465062655633
ENSG00000134716	47.0846104660348	-1.43843996972527	0.255917258267711	-5.6207228049487	1.90160173143729e-08	1.09501794793488e-06	18.3605925264413	-0.553374096905716	0.488349590738452	-1.13315155249529	0.25715061534043	0.671577759825963
ENSG00000134824	1470.10805192982	-1.71957724295766	0.163327909853381	-10.5283735309006	6.39295170889345e-26	6.47576949239503e-23	179.864853183469	-0.187826045011375	0.27344605964425	-0.686885176753815	0.492155088706074	0.839055905573215
ENSG00000135624	9607.51707957179	-1.03043058582088	0.169801077880733	-6.06845727177684	1.29144763873578e-09	9.95844658450757e-08	6707.06789051366	-0.242227744065411	0.172391326443696	-1.40510400994289	0.159990351890912	0.55880620937574
ENSG00000136492	406.99961479138	-1.04312610000487	0.234916057682853	-4.44042059233404	8.9783230216682e-06	0.0002025487616593	80.7743822842658	-0.180068542260694	0.391772456032807	-0.459625324567523	0.64578517842129	0.902895869757951
ENSG00000137090	4.05652213646418	-2.64196541932691	0.92140584210704	-2.86732002185416	0.00413964182673659	0.0272692634078702	6.01528257295675	0.893714663783499	0.869049332699355	1.02838196884351	0.303770186883343	NA
ENSG00000137834	379.079824853075	-1.98268989205396	0.3121971011815	-6.35076329841157	2.14249159695496e-10	1.94087094463989e-08	77.3040873324372	-0.518459794410942	0.363754998308886	-1.42529943731711	0.154070662734544	0.550054934326284
ENSG00000138028	73.0427852230349	-2.36481516983746	0.307063935959	-7.70137711695723	1.34607583546438e-14	3.19120212694934e-12	94.0874544743955	0.358592540465602	0.249190032754895	1.43903243842147	0.15014133227013	0.54447629045732
ENSG00000138061	116.032110490878	-1.07549729678292	0.276688263918552	-3.88703619572209	0.000101475627576181	0.00146938554940558	18.2968707670282	0.547207838222463	0.502602997883505	1.08874766073181	0.276265177978926	0.691233294101669
ENSG00000138073	1137.39800405959	-1.03764203098651	0.175981770255955	-5.89630408580005	3.71733645079301e-09	2.53335910721475e-07	1390.20611254719	0.151820781843416	0.218407497223074	0.695126237760745	0.486976193133383	0.835903650067384
ENSG00000138074	1004.15985161948	-1.4653229083054	0.264980765919116	-5.52992177837046	3.20373612288373e-08	1.7162321994823e-06	673.630977619844	0.150717301879713	0.197572776483547	0.7628444797012	0.445556150686689	0.816403824803598
ENSG00000138083	57.86724312114	-1.78760119540583	0.311365970366152	-5.74115788345045	9.40313694972417e-09	5.80467886217737e-07	13.6846139348862	0.0909104214780572	0.559450707958957	0.162499430574904	0.870912576652215	0.968771019619721
ENSG00000138166	246.513848072037	-1.313448612709	0.261828298012298	-5.01645018006153	5.26349168582461e-07	1.85596380092724e-05	7255.21550260313	0.348504124778852	0.249370274762931	1.39753675577478	0.162252221688213	0.563235092750944
ENSG00000138311	7.48194204267702	-2.08210236476066	0.605983992337687	-3.43590324346455	0.000590581850453232	0.00603444132845038	15.3822235078501	-0.570056978664507	0.542325112181777	-1.05113513252441	0.293196530370432	0.705084088089399
ENSG00000138385	1928.73147236653	-1.06006795424843	0.276414707654836	-3.83506349297505	0.000125531862017783	0.00174951691373752	681.749051831377	-0.165448479465162	0.177932568289257	-0.929838090102766	0.352454921447351	0.752257728613245
ENSG00000138398	746.273767894602	-1.00356347126496	0.274639838434936	-3.65410741931643	0.000258078210409878	0.00312909299183032	542.888330475286	0.0618280926426524	0.178848947741187	0.3457000637886	0.729568136319123	0.930537202536186
ENSG00000138413	623.850822992235	-1.43121248343231	0.265934377640064	-5.38182575766653	7.37341203651091e-08	3.48128150918741e-06	3430.72018023705	0.389420378230244	0.246940298095048	1.57698189090367	0.114799691978662	0.484552778429455
ENSG00000138449	76.7394390992676	-1.65828229424292	0.262171880107981	-6.32517222503007	2.52950297206609e-10	2.2458156865535e-08	2.97407633387649	-4.89807838427016	1.56341665449029	-3.13293220345476	0.00173069413074247	NA
ENSG00000139318	94.9869003252941	-1.5638358906848	0.383458652547684	-4.07823863223515	4.53781778364995e-05	0.000774312934981922	13463.358140243	1.10636968024148	0.177875284424247	6.21991798254952	4.97414824429791e-10	8.32435551893361e-08
ENSG00000141367	6938.38469052833	-1.02041795174079	0.163788597864904	-6.23009150235509	4.66162820368635e-10	3.83337212247787e-08	7879.27424538687	-0.00518191448466132	0.187523428570566	-0.0276334243894828	0.97795452303016	0.994846910261838
ENSG00000141522	8217.05442892531	-1.01025985519296	0.117228110216319	-8.61789764697852	6.81945964049136e-18	2.71377960872054e-15	3928.08320334395	-0.439706792112898	0.211865358595047	-2.07540673486571	0.0379488545359805	0.269211655997679
ENSG00000143870	3423.32832419493	-1.04883294708559	0.152453422864715	-6.87969431828573	5.99811283640685e-12	8.79394372100833e-10	4425.38566202549	0.190451597905202	0.180893760411767	1.05283674501364	0.292415820921582	0.704777860808149
ENSG00000143942	153.002600317146	-1.20066401805309	0.241648347521246	-4.96864154201397	6.74235762493212e-07	2.25407603552132e-05	59.5594571535979	-0.23399293570163	0.298511073696648	-0.783866852254256	0.433118241722197	0.808557501339529
ENSG00000144043	1000.25224611754	-1.0604341854584	0.276708081254717	-3.83232098119406	0.000126939966334308	0.00176472685574551	619.039744419219	-0.504338954887693	0.209285642489415	-2.40981153264348	0.0159607630781278	0.159716702055161
ENSG00000144228	136.663883099846	-1.22877583299722	0.284476836104926	-4.31942315522661	1.56437568633539e-05	0.000321309789585107	391.205876735724	-0.325098852520233	0.238664119651315	-1.36216056688872	0.173147217453215	0.577113601116824
ENSG00000144381	9622.82081723875	-1.01670593330954	0.23844267224013	-4.26394287464468	2.00850814004404e-05	0.000392628104393697	9262.8997759765	0.224240352972867	0.151596972459552	1.47918754137848	0.139090198378456	0.529827220010021
ENSG00000144959	60.786535394507	-1.0702495182292	0.249335456033262	-4.29240804840219	1.76745753100541e-05	0.000353683665286506	297.380867408899	0.23159663142712	0.215798725000108	1.07320667175862	0.283178397902561	0.697622886631082
ENSG00000145358	11.7232278247417	-2.98195947494328	0.508033256129411	-5.86961471314329	4.36809038193748e-09	2.90575803467095e-07	123.100777010162	0.0159726887941484	0.347745658970979	0.0459321011839903	0.963364368125188	0.991085353201812
ENSG00000145623	158.598733924876	-1.06874655289904	0.199010742022085	-5.37029580433623	7.86075955813536e-08	3.67247435540978e-06	1313.23785298708	-0.426756802144444	0.206565302555871	-2.06596556567876	0.0388317310984191	0.272800601995036
ENSG00000145833	2189.8207969614	-1.0861340269985	0.296948258090922	-3.6576541448037	0.000254534185572336	0.00310075890964315	925.887633079534	-0.0576838815223493	0.191780403488245	-0.30078089561369	0.763581577303611	0.940643694007926
ENSG00000146094	72.7662701118743	-2.0705414090998	0.414349012336905	-4.99709507553081	5.82003781136408e-07	2.00153615163964e-05	33.0067150012557	-0.385600835589217	0.388754342284567	-0.991888176279093	0.321252077495026	0.72987345842326
ENSG00000146205	34.2971983113638	-2.24135325627296	0.416444442817569	-5.38211829916247	7.36143574153039e-08	3.48128150918741e-06	7.2796499878718	1.64344877509204	0.86480212317625	1.90037550908869	0.0573838585387209	0.337731519369275
ENSG00000147041	114.292698086405	-1.33322724833594	0.246541841692866	-5.407711888503	6.38350017053911e-08	3.10603277948611e-06	7.08223697936806	0.606529599680941	0.757699348465571	0.800488479908599	0.423427835463661	0.802508394599824
ENSG00000147383	611.812243125438	-1.22283607555514	0.244218121404445	-5.00714717041828	5.52426884677338e-07	1.92056679017699e-05	337.098772447093	0.122948163922212	0.18590563329941	0.661347167055439	0.508389699531572	0.847014654429191
ENSG00000147614	3.66773268689527	-3.82355327284367	1.02840988721057	-3.71792737545003	0.000200863992375948	0.00256149255405053	1.41186174371599	0.115242194059735	1.7327190533907	0.066509451624152	0.946972233064964	NA
ENSG00000148082	76.3856928922008	-1.78081513612738	0.288719996557406	-6.1679660479398	6.91739918612271e-10	5.52524160798368e-08	20.4100356521081	-0.254464084723733	0.487472845782665	-0.522006685962532	0.601665675430256	0.886276610907046
ENSG00000148219	24.9018924618971	-1.20619230561246	0.38140255999678	-3.16251759197065	0.00156411284894044	0.0130012140390293	93.7523427691709	0.0584075782325402	0.266294123555673	0.21933483718175	0.826389226373993	0.957132676406618
ENSG00000148377	13.0653256586485	-1.52024906224915	0.481323734525673	-3.15847516588249	0.00158596821318542	0.0131534431078664	6.89432856856911	-0.96923406548127	0.779053020490674	-1.24411823070888	0.213456052311761	0.626394414031775
ENSG00000148680	35.7917663563287	-1.711892515654	0.311614592151072	-5.49362115501983	3.93774742976565e-08	2.04876492281246e-06	239.318052869406	-0.608101953774468	0.205523371844374	-2.95879708627462	0.00308842388517024	0.0514405540381151
ENSG00000149781	7.20169259123914	-1.91046958625459	0.651692598485216	-2.93155022888898	0.00337274819971953	0.0232410926502009	9.49098365211679	-0.443573699083877	0.661142064285104	-0.670920401296075	0.502271238995247	0.844641567925097
ENSG00000150873	7.49583288520112	-1.38379641456408	0.512337615780992	-2.70094635244507	0.00691424903187943	0.0400114359063706	16.7069412502374	0.567450026572815	0.565315106981406	1.00377651254149	0.315486347900917	0.725747431684457
ENSG00000152056	149.832633162455	-1.29783259388124	0.231063769747452	-5.61677235379543	1.9455747784226e-08	1.11457927858991e-06	902.606616120855	-0.323377580017051	0.180825367439786	-1.78834189359375	0.073720864787002	0.387455374404734
ENSG00000152270	267.84125885472	-1.07054059664489	0.2817617582699	-3.79945313806359	0.000145015729160988	0.00195859122688038	39.1657395468398	-0.123842213898181	0.376338469301284	-0.329071365274212	0.742101747198478	0.934324235504156
ENSG00000153071	26.9100815255393	-5.43225243595349	0.445497353486662	-12.1936805986349	3.35900438739491e-34	1.24759021288493e-30	88.3135041579101	-0.372176634501299	0.30350038820963	-1.22628058796496	0.220093103798617	0.633122889400653
ENSG00000153165	124.396876336271	-1.05503401002971	0.28099546306304	-3.75463005177779	0.000173597691272184	0.00227968447259907	84.4851022865908	-0.236949707151574	0.300695761608197	-0.788004812187267	0.430693891097257	0.807270022688946
ENSG00000153201	1273.38624539738	-1.16703731679644	0.324607150786972	-3.59522984619131	0.00032410530307999	0.00375985771948859	984.828561147959	-0.159336295686264	0.237490709608438	-0.670915910559066	0.502274099962861	0.844641567925097
ENSG00000153234	82.4098570645938	-1.13811358980296	0.239428115030782	-4.7534667750136	1.99957976873382e-06	5.78709547353678e-05	217.715451929004	0.0321044053928276	0.236284791674141	0.135871653716514	0.891922744687401	0.972851145096325
ENSG00000154265	169.618302615319	-1.02004267471295	0.291766359803733	-3.4960941878259	0.000472122018840185	0.00508272424630605	38.4443641405198	-0.290841801957921	0.381491238710777	-0.762381340501556	0.445832439591378	0.816654605285072
ENSG00000154274	23.1934493803371	-1.74168739836247	0.446797510382473	-3.89815824370089	9.69270718792518e-05	0.00141919828963806	1.61804994338235	1.26439911085878	1.71010852040681	0.739367762788527	0.459683712048757	NA
ENSG00000154645	3.72453959472655	-2.41118657399973	0.787857507916821	-3.06043484991997	0.00221015839487014	0.0168268218374401	0.838827474266944	-3.0843849670029	2.45443701437546	-1.25665680110668	0.208877937071841	NA
ENSG00000154734	5820.41884893825	-1.0242556066256	0.268143182293642	-3.81980849881892	0.000133555324458115	0.00183043075372023	6.76952681747708	1.42611698022337	0.96589943019376	1.47646528783777	0.139819027192147	0.53109164987967
ENSG00000155093	5.9995182908763	-2.71909393815743	0.619939339815439	-4.38606451232297	1.1541990223636e-05	0.000249345469336816	101.410317156199	0.290224742077081	0.286192519627476	1.01408919581425	0.310540192944994	0.722841412816948
ENSG00000157502	6.35805151898485	-5.59392208724734	0.857462105894125	-6.52381259625956	6.85423412475893e-11	7.27364797477394e-09	40.0919887772962	0.248064113763379	0.347047830936583	0.714783645510547	0.47474274237328	0.829730062806763
ENSG00000158417	1386.75733642344	-1.42413387313813	0.297112140303508	-4.79325372461503	1.64097871501435e-06	4.88240462805003e-05	1458.67049794858	-0.0691679839430659	0.164812999764337	-0.419675535558287	0.67472249934198	0.913660155017866
ENSG00000159873	581.675046395404	-1.11389844551331	0.136069670823308	-8.18623605667246	2.69522835585448e-16	8.45960055073479e-14	390.313539766269	-0.227252174054623	0.264455519531115	-0.859320971850184	0.390163456883347	0.781793651549202
ENSG00000160284	17.6368725875273	-3.41081579875276	0.446336541549909	-7.64180272336355	2.14201204489475e-14	4.92110705365769e-12	4.80531643602859	-2.98454120825951	1.19168783010705	-2.50446562669973	0.0122636520968624	NA
ENSG00000162461	10.5784850375078	-2.03060767394377	0.444587138129822	-4.56740085303777	4.93809120353207e-06	0.000122955712257779	6.37619761728841	0.190631502170903	0.813276364523598	0.234399412655465	0.814674914579836	0.954611775659098
ENSG00000162620	4.60680440489744	-2.14397014306501	0.82151403935438	-2.60977906689207	0.00906007147791194	0.048592946542784	4.25217256180426	0.636553339923366	0.946238669918475	0.672719642686141	0.50112566865301	NA
ENSG00000162999	35.8418113969399	-1.88667078150796	0.467767148868243	-4.03335459976773	5.49862088032266e-05	0.000908352604284585	8.83567554993088	0.129539126011753	0.722518950161253	0.179288205496675	0.857711407454465	0.965525176496358
ENSG00000163006	206.155618677778	-1.05373653450132	0.209092899264507	-5.03956154516909	4.66599566383746e-07	1.69351324704589e-05	51.9916924733427	-0.247500983214095	0.33009899572499	-0.749778055732988	0.45338838733191	0.819502366358355
ENSG00000163283	25.4048650853351	-4.50336588767221	0.480503947228686	-9.37217251522165	7.10546617243945e-21	4.39848093480037e-18	2.94075351103009	-0.0925418483015424	1.12028808845013	-0.0826054023564328	0.934165305500309	NA
ENSG00000163535	171.476780562224	-1.16432959667632	0.366718928112612	-3.17499181912632	0.00149840725669771	0.0125800477114431	92.0740590400246	0.431272427824322	0.329712230924976	1.30802678024539	0.19086422611223	0.599914756010529
ENSG00000163577	69.866777150212	-1.01262003147951	0.234214620220375	-4.32347062931736	1.53593594354934e-05	0.000316343183937127	127.494333295403	0.669355298884239	0.291463615196487	2.29653124433045	0.0216455248097903	0.192877871175271
ENSG00000163814	32.2277336416924	-1.49288164158128	0.364605220065494	-4.09451527137519	4.23052530385936e-05	0.000730265347765343	13538.1027398487	0.225330776496723	0.188867946219531	1.19305991835592	0.232845907547985	0.648837343392515
ENSG00000164211	303.621208944747	-1.01378236343842	0.238795313278594	-4.24540310075379	2.18200791097271e-05	0.000419551736807824	119.068965167646	1.00533475718182	0.31021447596221	3.24077319107536	0.00119205988105177	0.0247083122266059
ENSG00000164362	72.9005860809778	-1.315380168701	0.267753526136128	-4.91265301967396	8.98522079383061e-07	2.86870552135408e-05	9.0121427439503	-1.44059340964588	0.698233493798429	-2.06319722906585	0.0390938933083353	0.273252940817052
ENSG00000164398	21.4770277393758	-1.61575857566272	0.362935497805888	-4.45191662273522	8.51072139757503e-06	0.000193763974348271	2.49433144806548	-0.444733425605115	1.28977142004855	-0.344815692681711	0.730232934758564	NA
ENSG00000164647	74.6008670725392	-1.33990269858365	0.279277961292628	-4.79773875597616	1.60466879312013e-06	4.78075455276499e-05	275.594434527402	0.340296846440401	0.221501918816905	1.53631556899375	0.124461002878474	0.500006571234692
ENSG00000166263	249.678542696292	-1.0923247995428	0.328267771454959	-3.32754200846878	0.000876157781301139	0.00821420957353634	105.452457566065	-0.337308777853773	0.284647131400101	-1.18500677029361	0.236014770068607	0.65126437494434
ENSG00000166347	410.698639818798	-1.0374489361017	0.246646565059626	-4.20621684251268	2.59681084000688e-05	0.000486301929155911	203.358528682247	-0.720224330430989	0.245165838505368	-2.93770263761775	0.00330654005755853	0.0535014013733135
ENSG00000166401	14.3467168552733	-1.54088528317546	0.504538836887372	-3.05404692467595	0.00225776762838706	0.0170788701964038	706.891985322802	0.79391030212145	0.183261528188601	4.33211656570063	1.47682712950883e-05	0.000705184954340466
ENSG00000166510	21.9714240165981	-1.65334509873216	0.418586314580651	-3.94983075447299	7.82064725047895e-05	0.00119617792708938	133.664572757909	0.454165014926427	0.289585715732304	1.56832671728277	0.116804903825258	0.487557160279184
ENSG00000166801	24.4701633536225	-1.278329909312	0.470498220507684	-2.7169707633169	0.00658824271893316	0.0385011449340304	286.867392762901	0.0857247205464123	0.248077546954972	0.345556144030931	0.729676309682797	0.930537202536186
ENSG00000167065	58.6513462489369	-1.05701410514314	0.252158852734258	-4.19185800411731	2.76679155911263e-05	0.000511684231492324	107.831085246106	-0.0203443090634183	0.260299167871883	-0.0781574110656842	0.937702839386225	0.98583907464968
ENSG00000167716	501.880232577991	-1.07111869669524	0.290218847791289	-3.69072754869986	0.000223613549640766	0.00280271538455819	443.98885714079	0.333762030372228	0.182690896347623	1.82692206916072	0.0677114875234611	0.369396541062483
ENSG00000168461	944.046559178683	-1.09303699303886	0.165665303620579	-6.5978630959578	4.17126170374768e-11	4.79157562206273e-09	1181.22800514351	-0.00546255259738023	0.25511744352521	-0.0214119133599755	0.982917070258029	0.996171157162997
ENSG00000168772	28.2504607736476	-2.13844602128649	0.349286763796463	-6.12232195129102	9.22214435001598e-10	7.18585618322049e-08	6.38435679679246	-0.468866583237635	0.856229781430273	-0.547594341386288	0.583970475718225	0.879609909079431
ENSG00000169047	179.832755257544	-1.52211371845232	0.205909132936059	-7.39216224529963	1.44460099510938e-13	2.95348010789106e-11	2196.87731413361	-0.851390263069622	0.190831544647581	-4.46147551046621	8.13972495468632e-06	0.000423169369537716
ENSG00000169564	3463.39783536074	-1.09168568845079	0.128121283378901	-8.52072083310535	1.58563318007206e-17	5.9891246471027e-15	3804.94528348841	-0.227332964187487	0.15785289689961	-1.44015706174885	0.149822968194406	0.54447629045732
ENSG00000169629	246.405637426858	-1.15074992133783	0.272941935234732	-4.21609790502943	2.48565879692572e-05	0.000470627920896259	190.417985701096	-0.302494109541252	0.242513661189313	-1.24732812187894	0.212277210075122	0.625861599906049
ENSG00000169689	986.31140232641	-1.0748333120895	0.308489483900739	-3.48418136818997	0.000493644849997028	0.00526591182007068	552.499591888318	-0.161292109839223	0.190886246072848	-0.844964543844969	0.39813063559944	0.787948459807623
ENSG00000169710	21362.4561347989	-1.10152055700186	0.211124360345299	-5.2174015125507	1.81450647528636e-07	7.44682814028665e-06	6732.86596703958	-0.135419228305853	0.243099494884237	-0.557052693056147	0.577491427958422	0.877343088089579
ENSG00000169851	854.400518817332	-1.23539682667791	0.249038140857171	-4.96067318213092	7.02492985068154e-07	2.32615990672271e-05	241.789762125311	-0.174551931592773	0.2503474667007	-0.697238657507395	0.485653450093257	0.835377467594105
ENSG00000169860	72.346867097164	-1.28417417987861	0.331941324765146	-3.86867823940627	0.000109426930497709	0.00155819753747058	23.7424797201971	0.849477378940616	0.432051829423439	1.96614693212668	0.0492816404433415	0.312462652756632
ENSG00000169967	361.673942872349	-1.05412940084628	0.233071620591168	-4.52277028911784	6.10354696598794e-06	0.000147205134347447	397.03582817249	0.0658000897573863	0.243895528456737	0.26978801199735	0.787323346008621	0.947319626845952
ENSG00000170011	14.004809182666	-3.48181563816926	0.474291324047121	-7.34109072132919	2.1186013599728e-13	4.25342624387331e-11	8.76475019212796	-1.01653558301649	0.711656481608268	-1.42840767882733	0.153174550254617	0.548851491308744
ENSG00000170144	4249.18343327303	-1.11708949399706	0.250626352837425	-4.4571908793713	8.30406567503123e-06	0.000190779488214506	3557.12013623133	0.0310365626883472	0.154430883402912	0.20097380785793	0.840719054506268	0.961228136234247
ENSG00000170166	93.5437739396593	-1.44317218452321	0.276159768287725	-5.2258596299936	1.73347835144401e-07	7.1405850391737e-06	8.93908611014457	0.118207899348774	0.694082043077061	0.170308251780618	0.864767722082554	0.967632349238069
ENSG00000170606	3352.70857479156	-1.0927612402365	0.21570149930018	-5.06608087464317	4.06089441610775e-07	1.49829523283049e-05	3404.89869937613	-0.119788186554979	0.159141311512082	-0.752715843653737	0.451620687111531	0.81930856474883
ENSG00000170681	36.6863127310617	-1.26458473182278	0.41963294937771	-3.01354965976357	0.00258210778344453	0.0188848939790159	11.4079212780143	0.409113108979162	0.610724993910275	0.669881064404688	0.502933611594011	0.8449115733411
ENSG00000170802	118.451407246463	-1.21188626070097	0.303894352144033	-3.98785384509741	6.66737161496145e-05	0.00105768120710809	141.314014424427	0.227842992969717	0.258888816657489	0.880080475902343	0.378815715052059	0.772580053957148
ENSG00000171314	4545.67196693252	-1.02841921935642	0.244217145988982	-4.21108524215912	2.5414681773716e-05	0.000478764745801721	2429.99373664828	-0.228994850111489	0.18463607460429	-1.24024977568586	0.2148830227832	0.627960165698717
ENSG00000171766	6.56411918398414	-2.25498959325124	0.685042367098542	-3.29175201645137	0.000995653639671279	0.00910604443998991	21.3657918363782	-0.803567991106582	0.46135307016388	-1.74176361462414	0.0815498159150474	0.409777914000347
ENSG00000171848	2977.1641491024	-1.30550388502403	0.264833630290415	-4.92952456073054	8.24299726949798e-07	2.66224919059076e-05	1242.76574648556	-0.0121509753883546	0.607465077537607	-0.0200027554466328	0.984041174477592	0.996346456173123
ENSG00000173692	2004.99710456667	-1.40504783425668	0.224737864902771	-6.25194083277665	4.05382983067089e-10	3.40904142552833e-08	2167.95770868724	-0.162176222957836	0.159907374096908	-1.01418851928338	0.310492805765135	0.722841412816948
ENSG00000174130	18.2354455845418	-1.00900787817935	0.386051455173326	-2.61366163670161	0.0089577700898928	0.0482299846468377	44.1118276654028	-0.487205108202429	0.344041814255339	-1.41612178524567	0.156739850737198	0.553280967688639
ENSG00000174721	80.5504249069731	-1.182480933488	0.313458942434822	-3.77236305432212	0.000161708725797558	0.00215032485185404	17.9909798086325	-1.04183531593078	0.545713591143603	-1.90912473656282	0.0562460023881417	0.333593419017372
ENSG00000175283	216.118577448463	-1.21153496953678	0.307804220259882	-3.93605704468209	8.28312918145514e-05	0.00125455101303791	262.763951543375	-0.0653894746097894	0.204222411365088	-0.320187555188998	0.748826156536775	0.936472366569227
ENSG00000175592	48.6326888769288	-1.67587380247534	0.446818846984509	-3.75067840979735	0.00017635676973636	0.00231047067229558	4694.98305076902	0.0808991677833685	0.546626976580862	0.147997027679444	0.882345113979725	0.970750219362946
ENSG00000175832	203.412510486172	-2.60041962018886	0.713128624715031	-3.64649451735022	0.000265842147353825	0.00320578585161255	876.216263700241	0.0440241565680419	0.19713051978538	0.223324914964825	0.823282637544958	0.956297418547467
ENSG00000176399	7.69201686324433	-3.82243226137248	0.671014331576812	-5.69649869085534	1.22292830256329e-08	7.32606376952231e-07	8.20622315163515	0.897841425400987	0.722633338341376	1.24245779673238	0.214067702448063	0.626932509095819
ENSG00000176714	37.4307438471683	-1.11405726503794	0.377388000120232	-2.95202090337534	0.00315701558334887	0.0221727362984335	17.619201237441	0.0855927079969456	0.523160760214211	0.163606895826627	0.870040615775627	0.968449714455225
ENSG00000177173	3.91607720862044	-2.19663865404615	0.76883184163178	-2.85711196532128	0.00427515003573313	0.0279307295650287	3.77071730466233	0.835712671196536	1.0558800337097	0.791484491150352	0.428661322752905	NA
ENSG00000177707	36.7943070097979	-2.69444742051145	0.428355446369443	-6.29021398781884	3.17028648766192e-10	2.70689020603624e-08	243.935463160519	-0.0076614547089254	0.205287841104511	-0.037320547908266	0.970229422042746	0.992736756386219
ENSG00000178074	199.235368325256	-1.11558191060892	0.261176203608711	-4.2713765465412	1.94270062929503e-05	0.000383124632954333	217.037127513346	-0.422250661871359	0.244179700975665	-1.7292619336668	0.0837622262421329	0.414844937859853
ENSG00000178295	210.076167152597	-1.02502865222963	0.227647528631469	-4.5027005493612	6.70953903133301e-06	0.000160013828171743	92.1989012825518	0.314233678195327	0.294108289361006	1.06842849916963	0.285327267222363	0.69841085463964
ENSG00000178718	108.685491910968	-1.07343123228776	0.257600501631854	-4.16703859459807	3.08582268904114e-05	0.00055817823559482	134.128391581926	4.12767847993235e-05	0.237949329409815	0.000173468800696779	0.999861591922837	0.999918496002965
ENSG00000179603	4.49475712014423	-2.9476560719656	0.907856943447344	-3.24682880187342	0.00116698563488709	0.0103404671465045	1.55192065182168	-1.94337530706375	1.74101957747398	-1.11622829071421	0.264324427613103	NA
ENSG00000179841	73.8438292597667	-1.21242565645127	0.358891158340515	-3.3782544603702	0.000729475452451392	0.0071299826569646	5.0068525151158	-0.987947433648626	0.964970355318237	-1.02381117534208	0.305924470905996	NA
ENSG00000179918	2008.64197520134	-1.20098977623983	0.134486727010449	-8.93017328131208	4.25342030716455e-19	2.10638825655916e-16	2082.50745231783	-0.3646951375629	0.161499178962855	-2.25818570660833	0.0239340840013541	0.205055935676155
ENSG00000180592	135.799670742123	-1.32910876066202	0.296608980736319	-4.48101320925132	7.42895128093035e-06	0.000173718970929206	8.75633330998299	2.5802549508337	0.808377041802586	3.19189538718224	0.00141342514273727	0.0286137172905292
ENSG00000181359	71.7347636654811	-1.0709507694934	0.334864007141744	-3.19816626049058	0.00138304516817604	0.0118451812347437	55.1624930526011	0.0699058173930039	0.317477180141111	0.220191628771342	0.825721915922613	0.957132676406618
ENSG00000181458	83.0259244144266	-1.20518684434798	0.270518842396738	-4.45509389908032	8.38564848005693e-06	0.000192059790727717	76.6533466011855	-0.261643498842856	0.278275395154128	-0.940232242588099	0.347098446566195	0.749289177280244
ENSG00000181773	21.2757339379354	-1.24145804926684	0.477382897527379	-2.60054990594975	0.00930744801126014	0.0496330411416445	36.3397505124991	0.119386652783855	0.428878416409817	0.278369459072462	0.780728761462632	0.94610699498503
ENSG00000181982	8.69510345965053	-2.86790936975022	0.6420082969959	-4.46709081980686	7.92904742590943e-06	0.000183869741817265	166.847660553088	-0.647542910769539	0.230055404655973	-2.81472592107923	0.00488188498263326	0.0706626712642764
ENSG00000182057	80.3608278251986	-1.83518255686559	0.431334013583219	-4.25466691490472	2.09360435461685e-05	0.000405444904771933	106.459421553288	-0.233655191543303	0.285004611511648	-0.819829511894595	0.412313304582569	0.797136031260303
ENSG00000183022	19.9632463098279	-1.11634854091455	0.366871424248695	-3.04288769069624	0.00234319766946786	0.0175464247527189	25.7965441295579	-0.0512618079166921	0.463414240506084	-0.110617679466885	0.911919527339771	0.978341164565264
ENSG00000183054	272.989099024007	-1.03269397312385	0.285161196086646	-3.62143933780551	0.000292968506474386	0.00347092140711413	202.224819695877	-0.175632274943042	0.223641274376639	-0.785330326133165	0.43225991965601	0.808308109843079
ENSG00000183196	20.8514783800074	-1.85473548012901	0.631847506255922	-2.93541631764828	0.00333100444114308	0.0230317821814687	915.793957929585	0.0818616833964184	0.210401932719852	0.389072868001723	0.697222243523111	0.920410882968079
ENSG00000183479	20.3332028841232	-1.45198479507649	0.382180442682258	-3.79921270927947	0.000145156470334694	0.0019593046283517	12.7210588453336	-0.631684335453866	0.583575155163256	-1.08243870539203	0.279057637539477	0.694364317026861
ENSG00000183530	665.308073570855	-1.40655819449332	0.260261628598631	-5.40440095632568	6.50253415507841e-08	3.15019507925918e-06	606.677276692969	-0.467774197406744	0.207878041371889	-2.25023381170841	0.0244341070091664	0.207603838665339
ENSG00000183741	1925.21363880674	-1.45264319802631	0.206003748297738	-7.05153770273537	1.7695126554891e-12	2.85750648750541e-10	2420.72651855482	-0.499270718719497	0.169816215704058	-2.94006503825044	0.00328143360429878	0.0532894033707165
ENSG00000183778	5.32442707910673	-2.36387490520274	0.823732064346066	-2.86971335403745	0.00410844057321812	0.0271359212134457	154.85219534951	-0.43937762314185	0.221540929293841	-1.98327967902979	0.0473361979683477	0.305304977933058
ENSG00000183780	4.48067158028065	-2.08500996308075	0.762792739293709	-2.73338989174349	0.00626860787642882	0.0371235520930684	172.813081436875	0.323333430002276	0.231766705648691	1.39508144233789	0.162991281638216	0.564330397598156
ENSG00000185304	53.6256623342068	-1.23900617333372	0.401263575100786	-3.08776138731885	0.00201670328530348	0.0157692044606975	34.5928649345932	-0.0287217377556157	0.38904033509646	-0.0738271463510186	0.941147926297998	0.986333354858259
ENSG00000185404	8.83931605824339	-4.37438972521584	0.69470815742919	-6.29673004186901	3.03990015109897e-10	2.61560520722937e-08	317.048255244646	-0.301970457871612	0.18721749522455	-1.61293931162483	0.106757693387999	0.46665328065023
ENSG00000185686	474.649518995564	-1.55354602869871	0.145312683471337	-10.6910559462977	1.12087487334875e-26	1.38770536403205e-23	371.982146484465	0.280213115925873	0.221105954452062	1.26732505517677	0.20503908520686	0.617213416531782
ENSG00000185838	228.39434327645	-1.10097644939484	0.221144143815902	-4.9785467089347	6.4063484044989e-07	2.16311324536755e-05	93.1305568832661	-0.936954195047049	0.40035764540545	-2.34029300002046	0.0192686165616713	0.17943197150063
ENSG00000186076	1218.58996264978	-1.04503704582577	0.233014970279608	-4.48484938359014	7.29654567085691e-06	0.000170802017095637	637.575531126663	-0.243221725339559	0.193228911577213	-1.2587232591349	0.208130307247585	0.621138885692013
ENSG00000186480	3073.68387901082	-1.16639719627463	0.308018198618181	-3.78678013671685	0.000152612022828039	0.00204630501126525	176.110856092479	0.456687069381233	0.261931460374781	1.74353652947144	0.0812399391907703	0.409274143193869
ENSG00000186481	30.8138606463882	-1.26108066992765	0.339318192075822	-3.71651358335027	0.000201990786423504	0.0025708923464063	7.28712395195951	-0.40923486686089	0.762095952031409	-0.536986013073619	0.591277275573507	0.882221642725453
ENSG00000186716	1311.35257337777	-1.00276064753781	0.125035802625706	-8.01978814451702	1.05927702623667e-15	3.06571279606289e-13	808.507689954685	-0.326074137682955	0.172113968241756	-1.89452454681041	0.0581554193346055	0.340060511957317
ENSG00000187678	69.7791035694211	-1.95257047779282	0.415930690525666	-4.69446117410835	2.67310372842398e-06	7.41844540322894e-05	3131.80069809359	-0.225690992875758	0.159313697402998	-1.41664525119176	0.156586671380436	0.553089386294747
ENSG00000187730	21.3386131670768	-1.0165047795563	0.379411787387514	-2.67915972393891	0.00738071776595635	0.0419805232069621	166.773868128509	-0.0654908431348382	0.246920488738347	-0.26523049370859	0.790831905262058	0.948201912028524
ENSG00000187772	844.445836221589	-1.02950804166109	0.28094289277854	-3.66447441143358	0.000247847015953935	0.00304480195729518	1.45529060126654	1.78312292432875	2.03205733867435	0.877496363115426	0.380217093382466	NA
ENSG00000188404	2.6838739980693	-3.08745967862039	1.15637474448521	-2.66994734478991	0.00758631426803068	0.0428327878041712	25.3879611502925	-1.10773139460974	0.475286832319752	-2.3306587081388	0.0197713631416387	0.182950180687138
ENSG00000188677	4.88994310889954	-3.55305849225205	0.827061086371274	-4.29600491523676	1.7390372786492e-05	0.000348824894281706	354.151772604363	0.260627939324601	0.203319928153919	1.28186126018743	0.199891319783741	0.611293120647389
ENSG00000188818	164.605772048515	-1.25078573686892	0.287761156319749	-4.34661075478544	1.38257254115746e-05	0.000290392357018794	36.385901727534	-0.80233361531652	0.37173936786101	-2.15832296679566	0.0309027302961654	0.239217082274986
ENSG00000189190	7.91349583351616	-2.70189065548435	0.556721765166604	-4.85321542023022	1.21475612170244e-06	3.75462415702342e-05	112.539049846694	0.154825006128827	0.244040161605548	0.634424289470343	0.52580396208745	0.854178152252927
ENSG00000189221	256.391924278727	-1.28793816976793	0.227820898173845	-5.65329247708055	1.57403126385992e-08	9.27970548019006e-07	174.865897810972	-0.305220763791765	0.228997185244511	-1.3328581461203	0.182578359815485	0.58953820997385
ENSG00000196419	8800.59439299786	-1.05362913485596	0.196796069726111	-5.35391350204471	8.60720174912528e-08	3.95385972574546e-06	8541.55033532817	-0.290336485830573	0.161587142115936	-1.79677963251718	0.0723706110326544	0.383387511928189
ENSG00000196421	42.9843788227427	-1.40180313202428	0.331224609890324	-4.2321829059998	2.31434073876346e-05	0.000441945872864984	15.1668196804822	-0.155076490403737	0.606846020015405	-0.255545039909467	0.79830216120093	0.950712678862944
ENSG00000196862	90.4408230828259	-1.05694659869865	0.31698261469912	-3.33439926887443	0.000854838561329912	0.00805159650855329	75.6857073812335	-0.107532714246744	0.286572003373326	-0.375238030864647	0.707483448577763	0.924549599362041
ENSG00000197170	1444.48283912696	-1.08868884032624	0.20223313659396	-5.38333558318927	7.31180360060851e-08	3.46688389871406e-06	1317.30841262583	-0.0844824421088996	0.175498582442978	-0.481385324786593	0.630242664735836	0.896874816871777
ENSG00000197182	20.7301084940049	-1.53091424192123	0.419729888128885	-3.64737962489615	0.000264928359455385	0.00319822778464965	36.4627233278686	-0.0315069481756814	0.452152633896964	-0.0696821069118467	0.944446683774675	0.986911831290599
ENSG00000198018	323.557676771163	-1.05314081532954	0.197289035318269	-5.3380605446755	9.39460901924102e-08	4.22094479826182e-06	291.172307302472	-0.00154788569274969	0.271307187083779	-0.00570528819891418	0.995447863326748	0.998972578776563
ENSG00000198108	68.5285086173977	-1.12738329468482	0.24812607092615	-4.54359064517796	5.5304007444731e-06	0.000135583036953337	61.4223788478833	0.790212503326681	0.319030353827495	2.47691949636229	0.0132521789212812	0.140804885133435
ENSG00000198142	351.813297943487	-1.32529332155475	0.159229018077002	-8.32318968966983	8.56272490817401e-17	2.89121703907057e-14	407.424253446379	0.0389783136897093	0.178930867584998	0.217840075420153	0.827553718627405	0.957132676406618
ENSG00000198369	504.278244895724	-1.16171799951972	0.252822260534179	-4.59499886230418	4.32751629729473e-06	0.000111618866533811	1105.533895622	0.342856667025979	0.170707264173564	2.00844802173962	0.0445957042423338	0.296531382067872
ENSG00000198406	141.772912357478	-1.33422777868813	0.238939326561385	-5.58396057228928	2.3510202646237e-08	1.31970998985237e-06	311.177718725275	-0.264430024505121	0.197611852780722	-1.3381283601371	0.180854597298307	0.587317867995906
ENSG00000198925	636.918695316926	-1.00210357186593	0.144751096685028	-6.92294286409768	4.42356218999317e-12	6.61604586604012e-10	458.609002022002	-0.0299068846231574	0.179904220024759	-0.166237815983647	0.867969800609864	0.968378751512161
ENSG00000198951	464.472722713528	-1.01224736205574	0.225665612665872	-4.4856074884325	7.27064810419349e-06	0.000170554097896791	426.474080808488	-0.182091511043215	0.190771199257022	-0.95450210384161	0.339829544877003	0.74458444738948
ENSG00000204390	127.412415019695	-1.45489417326625	0.435318602642015	-3.34213645921924	0.000831361785266981	0.00788378612113816	20.1915331263973	-0.34796303866157	0.514240372030405	-0.676654454973436	0.498625220026585	0.842484712560731
ENSG00000204584	8.50237311700474	-2.4674412446886	0.548657550828073	-4.49723373161375	6.88432946347851e-06	0.000163209874567679	6.7695021493302	0.892234499482377	0.878922230859365	1.01514612801407	0.310036175949543	0.722841412816948
ENSG00000205413	46.3599653206731	-1.17523945595654	0.433375597006819	-2.71182656354794	0.00669135935300659	0.0389848217468632	74.8400394052775	0.0305400612990983	0.415646378130419	0.0734760674120819	0.941427288025966	0.986403194274298
ENSG00000205559	59.7062637590978	-1.22345838681279	0.247484166808162	-4.9435824626355	7.66998846265688e-07	2.5062418312362e-05	48.3036746807759	-0.360128084591796	0.344031470821083	-1.04678820147557	0.295197273201273	0.707016808401803
ENSG00000206538	10.0980744562475	-6.134408463751	0.832628142829534	-7.36752476670359	1.73825150662278e-13	3.52153952955351e-11	1.61076998153979	-1.15599362631891	1.85016386936562	-0.624806075537122	0.532098342689199	NA
ENSG00000210112	11.3589455837795	-1.57343279797614	0.54633791517825	-2.8799626646135	0.00397722266324307	0.0264890636731536	12.7625909869762	-0.438472151627441	0.571198935475955	-0.767634749287622	0.442704211702535	0.814490462573232
ENSG00000210195	45.0892265421085	-1.06361428582669	0.37749543656471	-2.81755534717401	0.0048390773636522	0.0306534505540049	189.964501787062	0.593210330254372	0.327947892496101	1.80885544267196	0.0704734642329515	0.378301340288611
ENSG00000213300	441.833399350413	-1.01671816882255	0.265786549572016	-3.82531836339996	0.000130603198430461	0.00180104720112798	362.748008815164	-0.153325705937786	0.192003246588952	-0.798557882023902	0.424546817832062	0.802884120479418
ENSG00000213337	92.4409422469113	-1.16404400746765	0.317884121193464	-3.66185012040665	0.000250400348460544	0.00306771399969392	104.027054126994	-0.0686428310599946	0.331280153892897	-0.207204778956324	0.835849935237772	0.959873973791638
ENSG00000213430	457.4651032639	-1.02872628389822	0.258083928862373	-3.9860145047885	6.71924060587347e-05	0.00106423793107243	436.765784042063	0.218185098796385	0.179890076050273	1.21288012983779	0.225175653589369	0.639946075509039
ENSG00000214018	30.9916060654694	-1.29434161519042	0.337175893498657	-3.83877270038458	0.000123650831508726	0.00172870688843912	10.9825310097879	-0.655729376732576	0.695338763913264	-0.943035842043707	0.345662570177128	0.748303890988357
ENSG00000214653	158.24112893054	-1.08366818582008	0.293594563738812	-3.69103627812448	0.00022334227694513	0.00280169648405004	137.928075665121	-0.0876141181682545	0.22625659865723	-0.387233427392703	0.698583405327692	0.921300563366232
ENSG00000215845	17.3776475541166	-8.48589834754872	0.904686959897382	-9.37992778022496	6.60179321197243e-21	4.20345604939445e-18	641.230479081137	0.0743999366383177	0.237080777241671	0.313816824391787	0.753660165419722	0.937150592396079
ENSG00000216285	680.548501179739	-1.03438950196054	0.242345383938997	-4.26824511838407	1.9701677055636e-05	0.000385817643713521	364.904019091671	-0.249422116699813	0.213382762430785	-1.16889534027248	0.242445801146432	0.659411161908034
ENSG00000216937	30.3634418786882	-1.15260858415761	0.422663140420081	-2.72701466944111	0.00639101977439045	0.037658348935032	18.3230660189189	0.166212006014734	0.479054639953368	0.346958347028877	0.728622611447313	0.930537202536186
ENSG00000221887	6.74401280540451	-6.64043616829677	0.934845006059864	-7.1032482660249	1.21858210421498e-12	2.05728046912355e-10	14.0319011194508	1.37934853488027	0.607274737437034	2.27137479932349	0.023124298632369	0.200661815095303
ENSG00000223658	36.533207270571	-1.11099580486313	0.283261439535592	-3.92215688335345	8.77598172117202e-05	0.00131156551420736	3.5411412137908	0.676534016370645	1.05923038460898	0.638703370108094	0.523015919909628	NA
ENSG00000223756	10.877681325606	-1.96731982996997	0.496785765672031	-3.96009701950429	7.49193195363357e-05	0.00115701804287404	3.84148626256876	0.608751859950572	1.04625189098305	0.581840630537443	0.560674033415888	NA
ENSG00000223776	3.25286010051732	-4.05133113428482	1.05164704112672	-3.85236773922198	0.000116981164830913	0.00165309147638358	9.16852607235331	-0.505558316031274	0.686459319246623	-0.736472361663201	0.461443281481327	0.823556656340109
ENSG00000223839	20.7833629300023	-1.20590082973427	0.401523563929082	-3.00331272698919	0.00267057853416377	0.0193729956490363	14.1053214080357	0.523460317057211	0.633063246337935	0.826868910942562	0.408311366260092	0.795437619503585
ENSG00000224152	19.5985170188686	-1.39350940163373	0.365331415842437	-3.81437057204721	0.000136530467936195	0.00186318522838831	15.8485111185838	0.227212953787604	0.526611309081948	0.431462351584719	0.666132221630305	0.909658685553274
ENSG00000224411	287.760527561577	-1.04775159114519	0.284986292392387	-3.67649820049093	0.000236457522493481	0.00293073186249567	307.767618835729	0.160804663377821	0.204863941712045	0.784933951938923	0.432492294344853	0.808398531669797
ENSG00000224875	24.1586085545442	-1.01982213030991	0.307967230028861	-3.31146313916043	0.000928094660773671	0.00858911524723474	20.5864484736199	-0.109116246732843	0.500580393344912	-0.217979465803127	0.827445110654541	0.957132676406618
ENSG00000224945	10.3259039432903	-1.4355469148848	0.505427116294935	-2.84026493356384	0.00450760804628656	0.0290659853331875	7.44643389727747	-0.172282271143949	0.86371867623268	-0.19946572406585	0.841898452828629	0.961575535463417
ENSG00000225205	18.0530827042605	-1.08692220749304	0.360756873313574	-3.01289396792248	0.00258769313214928	0.0189195345964392	32.2050613480776	0.0675021124937563	0.400133283874078	0.168699069070693	0.866033351059557	0.968123802075103
ENSG00000226015	50.2848515983903	-1.07558521843601	0.280909978372803	-3.82893204672342	0.000128700533977352	0.00178253039135195	27.7856964932651	-0.111141919996538	0.40875524143455	-0.271903351273194	0.785696334345487	0.946801260946297
ENSG00000226266	4.89630761128649	-1.78389756376306	0.645083369665805	-2.76537521760518	0.00568573535158333	0.0344873740637002	3.19856786197664	-0.0606790638360683	1.12063136220606	-0.0541472119043827	0.956817877733287	NA
ENSG00000226784	588.302881151404	-1.07157360796783	0.240115934852866	-4.4627342563685	8.09203854866963e-06	0.000186485086925649	322.37246963799	-0.136235633698762	0.201496367492352	-0.676119551901765	0.498964743982792	0.842484712560731
ENSG00000227252	25.7953068736475	-1.29940333990106	0.316826794927734	-4.10130506858628	4.10826509375408e-05	0.000714060141395338	13.6854739141939	-0.258775111368547	0.607726722223225	-0.425808347577475	0.670247503774754	0.91129996903765
ENSG00000227617	112.993524509254	-1.04145795907247	0.195897960282125	-5.31632875387067	1.05881775567456e-07	4.65967338217451e-06	156.006653360331	-0.353701329181144	0.230260028763353	-1.53609521843957	0.124515028848132	0.500109277010142
ENSG00000228549	37.1954473064913	-1.15903780526937	0.408233001560942	-2.83915754198609	0.00452328186386786	0.0291501840185932	8.04646103428296	1.15383232216343	0.738952101308116	1.56144399633059	0.118419027960079	0.489823302814582
ENSG00000229089	12.3970579389829	-1.59158406056153	0.415027678539439	-3.83488654579042	0.000125622266924225	0.00174968263650397	3.22663971787382	0.423750764315267	1.12574113200263	0.376419367000864	0.706605150187928	NA
ENSG00000229867	31.5742148005498	-1.21953783785052	0.372736660545437	-3.2718483769907	0.00106846860677891	0.00963220991183979	27.46698190906	-0.0910589265404545	0.417988618988691	-0.217850253341271	0.82754578824571	0.957132676406618
ENSG00000230359	30.5769694996219	-1.10952287272564	0.416495051300063	-2.66395211482664	0.0077228555221468	0.0433379858169457	14.3719636155877	0.0370190687215658	0.565198316707367	0.0654974857979496	0.947777908082085	0.987845255561718
ENSG00000230408	23.4824261240818	-1.44310970342403	0.338523687142314	-4.26295044700181	2.01745269470545e-05	0.000393685930836348	65.1358980213816	-0.684733735503911	0.315962470306912	-2.1671362894422	0.0302244635648975	0.2370021638906
ENSG00000230555	11.6136320126975	-1.16939391882096	0.442030774978957	-2.64550340160508	0.00815694668974576	0.0450725407837799	2.89374900379501	-1.00573073504726	1.27670796962756	-0.787753158101337	0.430841105120505	NA
ENSG00000231434	147.565756216168	-1.20804716757516	0.312483164290831	-3.86595921196836	0.000110653431521233	0.00157264778153743	150.107939497046	0.380838079283388	0.257275572652166	1.48027298261338	0.138800410346035	0.529297050911572
ENSG00000231731	23.1265424456716	-1.13194821858176	0.360429125448606	-3.14055701567648	0.00168626880702048	0.0137700624274281	25.5506793944772	-0.326749870224911	0.43327629329284	-0.754137429817951	0.450766704094914	0.819062486869187
ENSG00000232434	97.6039106684312	-1.00941274099005	0.269157652451877	-3.75026580814202	0.00017664721818742	0.00231291613237759	109.627502591858	-0.234120058370031	0.306014695835107	-0.765061487426685	0.444234931552555	0.81550714022371
ENSG00000232499	59.6415910275373	-1.21446066426764	0.335463800079504	-3.62024356720402	0.000294325822267748	0.00348436163085681	47.1827912429922	0.0415320711241661	0.31994500260541	0.12981003230542	0.896716725446652	0.974425797491692
ENSG00000232656	64.7709364981282	-1.2355815542693	0.307511904238747	-4.01799584743884	5.86952313235513e-05	0.000958961312349957	21.0444360245205	-0.199431218463275	0.466733195507363	-0.427291695518857	0.669166880730636	0.911033776256779
ENSG00000233222	5.66334759308812	-1.95188546054419	0.619619928001096	-3.15013344848511	0.00163195900328128	0.0134389680693081	2.47410775497648	-1.56139435752484	1.39355840069524	-1.12043697396957	0.26252759630916	NA
ENSG00000233585	36.4369772598044	-1.00082418508667	0.325318875388597	-3.0764405658638	0.00209488061737883	0.016204239693956	4.07894669889519	1.77618950784747	1.0696249752705	1.66057220887001	0.0967993943689054	NA
ENSG00000233929	5.11570957261073	-1.94182928514509	0.723894668719908	-2.68247490837155	0.00730796337390565	0.0416729692393775	12.360869040936	-0.155340574306257	0.57722605969213	-0.269115663955139	0.787840676857582	0.947509756126135
ENSG00000234818	32.1412473834509	-1.2386227766448	0.285373994146497	-4.34034916303183	1.42256490965493e-05	0.000297390797482741	29.0031537473975	-0.668844446574618	0.401511416616021	-1.665816758616	0.0957499171851935	0.441389748137854
ENSG00000234825	199.381362215914	-1.03339150643343	0.198777993815515	-5.19872188363323	2.0066349547049e-07	8.10106158797078e-06	210.213136109492	-0.363175795049588	0.224557326203924	-1.61729657717683	0.105814277789238	0.46449375201411
ENSG00000235042	3.4845168927243	-2.30907843984631	0.792150848922416	-2.91494788270115	0.00355747945274126	0.0242590053868847	3.7084518124464	0.97502183912055	1.04914971553859	0.929344806255808	0.352710421669357	NA
ENSG00000235217	21.2669642253212	-1.50212400808485	0.488689558966722	-3.07377962250907	0.0021136550519292	0.0163211375025094	2.52902371622518	-2.1432968943903	1.60459664357025	-1.33572315695577	0.181639777507324	NA
ENSG00000235823	245.23290083357	-1.02265483479203	0.157236309228168	-6.50393563555375	7.82453859750252e-11	8.1102252393183e-09	397.440962129863	0.572885720980291	0.228473992530014	2.50744390920132	0.0121607880666805	0.132908751076043
ENSG00000235872	16.2130112270836	-1.17658134547649	0.407970101334244	-2.88398914927477	0.00392672283171187	0.0262389859984105	11.6807529541065	-0.796575207750967	0.602141716966664	-1.32290320584958	0.185867569083279	0.594585850573422
ENSG00000236498	80.010456178013	-1.23315172158793	0.217344185412634	-5.67372768333671	1.39723181634162e-08	8.32548423186442e-07	61.9104322695683	-0.687271435372165	0.303539079271944	-2.2641942415475	0.0235621706085122	0.203256976893852
ENSG00000236816	3.92597477552045	-2.54099904486336	0.835933343815669	-3.03971490509616	0.00236802190796046	0.0176670131298624	3.34844377640387	0.496681337243091	1.1179036187511	0.444297101209829	0.656827796763129	NA
ENSG00000236824	695.020607224712	-1.75714776659665	0.174375528758765	-10.0768025141161	6.99659585178709e-24	5.56854066275269e-21	125.035700073051	-0.419195615212922	0.318336314983333	-1.3168325305106	0.187894766080706	0.59625998874611
ENSG00000236991	19.9893410536379	-1.35941727757315	0.34201103488358	-3.97477607129223	7.0445505388404e-05	0.00110554794900041	12.828925874948	-0.818490002428349	0.63122033013612	-1.29667877181941	0.194741736384816	0.605070017897029
ENSG00000237126	30.3994442813068	-1.01285493185586	0.292688397067727	-3.46052300673022	0.000539127162914853	0.00562474195953066	26.7280529250172	-0.824902399075754	0.417629225407143	-1.97520276094558	0.0482451427330592	0.308512722821775
ENSG00000237438	20.3121658275445	-7.48513595849103	0.807992496367663	-9.26386815736597	1.97157202586199e-20	1.18747250260363e-17	81.1982847090976	-0.146832836112781	0.275843130847309	-0.532305574047661	0.594514372273079	0.883170330846448
ENSG00000240184	303.451097593417	-1.15483450651861	0.213647763967626	-5.40531988293406	6.46928320681192e-08	3.14091451555127e-06	1.6261724314067	-0.53832619686747	1.62230016277798	-0.331828972972336	0.740018405405321	NA
ENSG00000242396	77.8658329501321	-1.13795492503351	0.248381300236005	-4.581483887685	4.61688181350114e-06	0.000116388247979494	68.5188772290773	-0.157577693828859	0.29046276618285	-0.542505657092246	0.587470211402464	0.8808201906458
ENSG00000243667	65.9155266383361	-1.02754983677929	0.259390454076269	-3.96140189676047	7.45109954893085e-05	0.00115151007938921	67.2151954843085	0.0120237459792012	0.295430218929424	0.0406991066207538	0.96753577382035	0.991979614771644
ENSG00000243819	19.6592257627199	-1.21345191371316	0.375788085622984	-3.22908564730436	0.00124186696696412	0.0108913834548584	6.66206132525219	-0.099334259110209	0.815634513883624	-0.121787709346961	0.903067148008778	0.976235089525677
ENSG00000244405	169.26033288658	-1.79701047159187	0.372856454632262	-4.81957721065661	1.43862768937585e-06	4.35595354045393e-05	2422.38072131724	0.365323887469444	0.198102060183149	1.84411957721033	0.0651657154109765	0.361113828824244
ENSG00000244509	648.93765787812	-1.15674231438859	0.232814215578719	-4.96852097932772	6.74655021625633e-07	2.25407603552132e-05	1459.737930954	1.08512529471847	0.167836374340257	6.46537616761541	1.0104712353357e-10	1.95120885135372e-08
ENSG00000244676	3.20544709720085	-2.32515853183576	0.853649959160153	-2.72378450544685	0.00645386017405189	0.0378883756529891	0.920067608854665	-0.0280551772229048	2.22407807244295	-0.0126142951412172	0.989935515572988	NA
ENSG00000244694	4.15117502982759	-3.47524414534533	0.950153826319325	-3.65755949098013	0.000254628171624275	0.00310075890964315	41.0571363925261	1.1166449773319	0.367383031931463	3.03945713404699	0.00237004927691239	0.0425456860885132
ENSG00000244723	9.2745301754901	-1.49816807135886	0.511842193934811	-2.92701166318787	0.00342236046264089	0.0235128982129573	4.40126580142021	-0.0732719388540578	1.00896561036495	-0.0726208486209504	0.942107835722932	NA
ENSG00000249700	31.7233744707367	-1.01725663348014	0.390453215529761	-2.60532271990626	0.00917877598403026	0.0490996214124134	19.7779815305726	0.354927917183887	0.471121547650306	0.75336804048567	0.451228782307963	0.819110760611108
ENSG00000251680	10.814846053154	-1.80428365009066	0.45114781241012	-3.99931818454758	6.35252277661765e-05	0.00101772803793619	1.74781049494924	0.261386849797138	1.66971532955537	0.156545756734918	0.875602855142005	NA
ENSG00000253102	210.784638106058	-1.19917764429978	0.197874629714271	-6.06029002318982	1.35876324702427e-09	1.03698763561424e-07	273.194498461794	-0.675401335051662	0.238899218306266	-2.82713915867989	0.00469659133511534	0.0685960459172723
ENSG00000253508	11.1900901675243	-1.41610802667148	0.514577395621157	-2.75198257584181	0.00592356725443388	0.0355813197479944	1.48208943771327	0.363963011451818	1.6704804986654	0.21787923399441	0.827523207341599	NA
ENSG00000256043	18.6610301431443	-1.29859069147419	0.433422925201886	-2.9961282986342	0.00273431363892563	0.0197170766338365	30.6797727990005	0.434689518166275	0.402885783699531	1.07893982799468	0.280614552479774	0.696364767147944
ENSG00000256977	14.5650161321001	-1.55135230204165	0.440684331316045	-3.52032552963421	0.000431017451399181	0.00471075228270267	12.7901590521555	-0.0446779885323706	0.639737753848947	-0.0698379738628336	0.944322622179223	0.986911831290599
ENSG00000257267	249.966873630034	-1.04289518364017	0.207013897445417	-5.037802758702	4.70906333348612e-07	1.69924248387148e-05	210.18353409699	-0.00499702295099367	0.210787195066618	-0.0237064824996338	0.98108673517319	0.99574821413451
ENSG00000257576	109.068291856699	-1.11495066166663	0.272231000078365	-4.09560506094338	4.21067219462536e-05	0.000727401781838963	110.719196584872	0.403236639003341	0.238684660858747	1.6894116176237	0.0911405761669141	0.431254667723203
ENSG00000258881	16.4008386829412	-1.62559466764721	0.482133314532293	-3.3716704874961	0.000747137801233196	0.00726755386315223	6.61225610317783	1.12929111076559	0.847005313726784	1.3332751193694	0.182441535545965	0.589500709675798
ENSG00000259663	7.73483562993984	-3.70119666731261	0.645898730096221	-5.73030491445808	1.00250264172857e-08	6.15448247132815e-07	3.98669905074997	0.0520306354120623	0.978705213203839	0.0531627242913497	0.957602255300534	NA
ENSG00000259707	5.28475057440621	-2.13721795731517	0.80555867592902	-2.65308787699468	0.00797591029150348	0.0443803148180163	4.16543780043214	-0.276121557942552	0.969921282922255	-0.284684502551208	0.775885864741953	NA
ENSG00000260329	11.5621910368956	-1.40471714665009	0.466379446706812	-3.01196194765667	0.0025956513286033	0.0189528472666857	1.68285957637713	0.121428058876384	1.69214208268383	0.0717599663284733	0.942792932887307	NA
ENSG00000260691	9.86059820155182	-1.53859315878033	0.523498521857677	-2.9390592227854	0.00329210162033305	0.0228763930095933	11.2597388411978	-0.18055843551609	0.608352292143981	-0.296799137354704	0.766619864104164	0.941763866416923
ENSG00000261071	23.0614726535841	-1.79868268466292	0.489631825194984	-3.67354120403967	0.000239212082209806	0.00295665072215503	5.74015666301307	0.382157588907136	0.849883364204334	0.449658864972506	0.652956436202577	NA
ENSG00000261335	18.4619419053305	-1.9665579388394	0.578492063221037	-3.39945534929144	0.000675202032946321	0.0067077328360991	10.5027088683196	-1.29174741278635	0.752725202957484	-1.71609427678392	0.0861447885815648	0.420077159361193
ENSG00000261604	69.115706809202	-1.02659310007576	0.352964418912786	-2.90848891578906	0.0036318005078466	0.0246451505229481	12.6985634263899	-0.118091848090015	0.673495830394811	-0.175341617216528	0.860811212462951	0.966452861850526
ENSG00000261872	19.4736349986575	-1.46904333384977	0.362608936571099	-4.05131585487475	5.09304004333468e-05	0.00085273025819469	24.6363421712102	-0.887861671766459	0.431890335402679	-2.05575721192892	0.0398059242328154	0.27625185648461
ENSG00000262413	744.199198333954	-1.06573314553084	0.250859441522694	-4.24832782478481	2.15372077385202e-05	0.000414470357904078	401.942002206117	-0.799412585697519	0.229848685576831	-3.47799502830005	0.000505179294707651	0.0127360266378807
ENSG00000263271	8.35398702876594	-1.69850072369313	0.527605213340038	-3.21926448175267	0.00128519886629569	0.0112052647634583	7.62570715189962	-0.459182539573336	0.752210186276111	-0.610444458146151	0.54156742535841	0.862154855019662
ENSG00000263731	92.4864053617034	-1.180026444059	0.297018638696757	-3.97290368455212	7.10017641736024e-05	0.00111192854153811	45.8800177349663	0.281518866331799	0.362235883264878	0.77717001362326	0.437058471236389	0.810535952827089
ENSG00000263859	17.7138965467677	-1.28138823283487	0.414483649792437	-3.09152902286147	0.00199128515116082	0.0156197781040545	10.9503939464533	0.391588538637391	0.726936203647051	0.538683500247732	0.590105260591964	0.881851395645707
ENSG00000264215	17.2705076412853	-1.1047242317454	0.357719668800608	-3.08824011676353	0.00201345713422583	0.0157548778919321	28.8204736420536	-0.0645595850054781	0.406378145625993	-0.158865789660094	0.873774614236603	0.969107959509895
ENSG00000265458	21.0577588723419	-1.31029700100335	0.451800811396276	-2.90016522315204	0.00372966007960313	0.0251522998684509	40.8775532083418	-0.250308144811204	0.367136217592497	-0.681785486740057	0.495374602666963	0.840792284175009
ENSG00000265683	5.46608436051309	-2.05135341571991	0.643877471000025	-3.18593755506602	0.00144285736394102	0.0122445073706876	1.47495094075677	0.503034563790958	1.56607636689758	0.32120691840046	0.74805358959696	NA
ENSG00000266036	23.1682168111945	-1.42864163662318	0.477134321285264	-2.99421268370472	0.00275154068668137	0.0197932750858459	57.5083204726166	-0.307818537106927	0.306306104699024	-1.00493765022865	0.314926873573051	0.725167182726553
ENSG00000266074	792.904496094265	-1.05234890677104	0.168164581204515	-6.25785108394034	3.90318248174679e-10	3.30731641086415e-08	519.778004058323	-0.192894379501441	0.202900420376089	-0.950684967255854	0.341764321589629	0.745652180155571
ENSG00000266171	10.6603153568129	-1.39401380058401	0.510344053841929	-2.73151766948144	0.00630433603523268	0.037275704044882	18.9262112956177	0.067677366594925	0.477785631440326	0.141647973780429	0.887358071348666	0.971847584086352
ENSG00000267040	23.0657441795734	-1.69401472556599	0.387376359766755	-4.37304621940787	1.22524771145353e-05	0.000262292461572928	34.4238546991287	0.201388397395792	0.389516616599956	0.517021325440972	0.605141272254628	0.887151965264238
ENSG00000267475	71.722339186366	-1.03127075762688	0.34119586053004	-3.02251837412337	0.00250680863861855	0.0184756561995906	8.30561769311953	-0.767282988221714	0.735726999599221	-1.04289089382296	0.296998827577243	0.708724238007126
ENSG00000267493	118.532801882721	-2.91674237088975	0.581489625471337	-5.01598350705833	5.27628550698978e-07	1.85753590084151e-05	15.702995526417	0.624704610276832	0.513882400982629	1.21565675158809	0.224115705570917	0.639000677964003
ENSG00000267512	35.7517753196647	-1.04074844096063	0.284416937754344	-3.65923509752271	0.000252969187886911	0.00308899635729305	41.1889848352503	-0.390520643973927	0.375231544662406	-1.04074577292076	0.297993553394148	0.709723871000539
ENSG00000267741	17.7995011376649	-1.28912905850344	0.350852919451506	-3.67427200126696	0.000238528528405172	0.00295147598862258	10.3656058427844	-0.618499217983672	0.642674297617568	-0.962383621496124	0.335856937864964	0.741941969927673
ENSG00000267787	54.9292446427584	-1.15397586940334	0.274100084098239	-4.21005295638562	2.55310837390248e-05	0.000480135190822082	59.2196351967778	0.305294931732196	0.353000073923214	0.864857982433752	0.387116741961745	0.77856740533907
ENSG00000268089	5.98720989970538	-2.47841221266517	0.736993111062461	-3.36287025680912	0.000771366076307754	0.00743915345862795	53.8270068800408	0.158471183724205	0.327518421511556	0.483854260755262	0.62848930324695	0.895904440387394
ENSG00000268536	5.43210055483694	-2.25918174504932	0.640159648704728	-3.52909114096843	0.000416989493415167	0.00459065208357753	2.23096816574452	-0.382690984388074	1.32360278223972	-0.289128271353817	0.772483219638848	NA
ENSG00000269825	9.13749826714116	-2.18209256794356	0.684261753406302	-3.18897345508638	0.00142778987950855	0.0121536659529596	42.6830497812654	0.746147925638524	0.405943591012258	1.83805814935502	0.0660538371927909	0.364311998478255
ENSG00000270558	21.5626424657493	-1.11789937686738	0.422731243679037	-2.64446830837077	0.00818193681136579	0.045165831518773	13.3380326800422	-0.85045235808825	0.593961322570814	-1.43183120814547	0.15219213350317	0.547679739897135
ENSG00000271869	12.3789039923326	-1.3000384929479	0.500122147941032	-2.59944195293103	0.00933754692220737	0.0497459319056637	6.5732114081138	-0.918406379510108	0.833453725537978	-1.10192845909627	0.270492774958587	0.684983288884895
ENSG00000271984	21.2667573659674	-1.27376100747561	0.488443977600126	-2.60779345409066	0.00911279225269097	0.0488392105166782	86.4713931582585	0.0183091197845978	0.272496010358434	0.0671904141294195	0.946430116296804	0.987404681743045
ENSG00000272578	45.889734451043	-1.63642171110854	0.485526711269352	-3.37040511495303	0.000750577497828322	0.00729146448958333	12.0346408701614	0.072023913023217	0.629157220110899	0.114476812346716	0.908859826614118	0.977864613841739
ENSG00000272669	20.3367189431759	-1.22743702512302	0.373192821395533	-3.28901563683109	0.00100538437891545	0.0091748529419045	17.0665323636551	0.43242432546142	0.532646035776193	0.81184181692308	0.416882403772397	0.799809760791414
ENSG00000272807	3.18159657639546	-3.3168715187293	1.07075108908246	-3.09770548220649	0.00195025140624028	0.015373665577667	3.82776419504491	-1.00080504596414	1.19124143649675	-0.840136193471707	0.400832028895231	NA
ENSG00000272851	18.1521632380242	-1.30799114733335	0.412551834881064	-3.17048922521562	0.00152182476661525	0.0127304297762841	13.491257127228	-0.459382884346478	0.559357569679829	-0.821268736220776	0.411493211563488	0.796693920738997
ENSG00000272944	15.9060881262966	-2.09957447384384	0.467131511555057	-4.49461109325394	6.96972094612869e-06	0.000164708622783116	3.32244518488172	-1.71405717238344	1.26241891360286	-1.35775625183849	0.17454104089702	NA
ENSG00000273079	2.97544748168771	-3.44798724206011	1.20362549815742	-2.86466782843873	0.00417446880948746	0.0274338063755317	126.322927378863	0.959236927736223	0.24723654869289	3.87983464745642	0.000104527499223417	0.00355272188849881
ENSG00000273117	63.8030760544034	-1.32020701056086	0.373762703485618	-3.53220639258262	0.000412107575639813	0.00454644421937288	14.5164988318882	-0.613181325816704	0.539594294037612	-1.13637474041555	0.255799762698428	0.670783906000598
ENSG00000273203	3.2507271111006	-6.52479674678036	1.18854692335408	-5.48972583124223	4.0255811734193e-08	2.08628084766626e-06	21.2895757521805	-0.166210190610849	0.476536446096979	-0.348787992969219	0.727248478255382	0.93017727654705
ENSG00000273212	22.2281569535105	-1.39253824533421	0.390094463623679	-3.56974624145803	0.00035732719713001	0.00405243592266782	27.1726574067748	-0.286103144933107	0.408432221576674	-0.700491121461134	0.483620647957449	0.835290312595936
ENSG00000273619	24.0868397782366	-1.20389126958015	0.423132682762046	-2.84518619956656	0.00443854688112093	0.0287705111244269	10.4746962457791	0.0627388271339276	0.708382600385955	0.0885663017411001	0.929426590121662	0.984247659536027
ENSG00000274021	9.77162814873618	-1.62432117074767	0.539936257414988	-3.00835728003211	0.00262664141650403	0.0191227389633428	1153.38144714085	0.772669185997635	0.168982134725024	4.57249038340628	4.81961350431931e-06	0.000278274965002518
ENSG00000274561	22.8505398233408	-1.53399065385554	0.46958382919538	-3.26670246819187	0.00108807970638379	0.00978525272670007	8.90775837799258	-0.25029396696634	0.718959698600091	-0.348133514929551	0.727739915482807	0.930224662822243
ENSG00000276853	7.21924288469314	-1.71939945384802	0.629765516675055	-2.73022165920716	0.00632917541635119	0.0373828979998373	3.08794874682535	-0.836328006824446	1.13201637345011	-0.738794973676506	0.460031504401386	NA
ENSG00000277232	18.5172832932617	-1.6086743797401	0.489472286601517	-3.28654843956412	0.00101423328500423	0.00924773491492509	4.97498705853224	-0.781365691544364	0.974924826298318	-0.801462503023052	0.422863943432504	NA
ENSG00000277728	15.1224446138176	-1.12136742243329	0.371709283602738	-3.01678616031485	0.00255469960741089	0.0187397895823409	23.2863491726184	-0.0678628659556949	0.447932902247816	-0.151502302275956	0.879579494847742	0.970187946694492
ENSG00000278828	12.804299147225	-1.2969684609228	0.435237220829564	-2.97991164094555	0.00288331539534989	0.0205483478047241	3.41734747330139	-0.660612784276791	1.15799644806874	-0.570479111035733	0.568352786070862	NA
ENSG00000279089	22.2318465235173	-1.27861168094736	0.371248542262645	-3.44408539129774	0.00057299470291627	0.00590892501364603	28.7005675116202	0.209959262213052	0.406007743822696	0.517131176455444	0.605064591576925	0.887151965264238
ENSG00000279133	21.786458191291	-1.53587463467571	0.331404257307237	-4.63444449131454	3.57897249714691e-06	9.47237554618988e-05	8.08000849524076	-0.622782679159227	0.787738455784997	-0.790595754956017	0.429179924812265	0.806324135443293
ENSG00000279140	15.2380068737075	-1.47275783933398	0.430827304466978	-3.41844127348447	0.000629809073447642	0.006360425734047	3.45069416523839	-0.781078119827167	1.08309283970466	-0.721155279763602	0.470813982805564	NA
ENSG00000279227	14.5169519117088	-1.01765523609302	0.387113147875956	-2.62883149713921	0.00856788033096957	0.0466948430363553	6.53806996337393	0.416052368164169	0.779567293123888	0.533696541445396	0.593551502396684	0.882842807988125
ENSG00000279348	25.593760166429	-1.04037699713543	0.352205916788458	-2.95388847132939	0.00313797388202653	0.0220668185424302	31.3787271270819	-0.979946991681556	0.467083025186741	-2.09801456880128	0.035903858423655	0.26005877997546
ENSG00000279392	164.960106945313	-1.09036984246406	0.227798604140935	-4.78655190437195	1.69671074083125e-06	5.02808495471068e-05	139.451695264058	0.127713805982789	0.230408321500425	0.554293374263193	0.579378084058786	0.877430982770059
ENSG00000280401	6.3161212171384	-2.11835150197322	0.6454234207937	-3.28211129891786	0.00103032928478448	0.00935651512282887	0.849626302389399	1.12369421322962	2.47378199574651	0.454241406543394	0.649655083610648	NA
ENSG00000280916	59.5235403135117	-2.10219418109689	0.362871265016619	-5.7932230621805	6.90483008616955e-09	4.39640395629395e-07	5.29493253310852	-2.3607165571996	1.00012212336532	-2.36042829375278	0.0182538468837348	NA
ENSG00000281189	14.6338356443622	-1.53727283280357	0.435836898811368	-3.52717458525445	0.000420019711537888	0.00461555827102866	3.83713710399712	-0.533952512830277	1.04694713875793	-0.510009047318037	0.610045123405599	NA
ENSG00000282386	10.9283982856081	-1.59140912872223	0.496336512657475	-3.20631081562293	0.00134448679424588	0.0115906724215742	7.17825348038669	-0.222268113946343	0.779155235183097	-0.285268074845331	0.775438769682402	0.944723161062689
ENSG00000284194	392.909852289189	-1.02426596949179	0.23988293486068	-4.2698575873547	1.95597819813285e-05	0.000384721748856052	415.488120058014	-0.138365627325772	0.203241722222585	-0.680793420822508	0.496002213649321	0.841103356023788
ENSG00000286129	13.443237326694	-1.51469302855547	0.454473153724747	-3.33285479272302	0.00085959793050651	0.00808617133023959	5.97192922315697	0.0274166881023216	0.884462616723006	0.0309981310503572	0.975271030163688	NA
ENSG00000286223	97.0332399224061	-1.31929139134195	0.348360440018199	-3.78714469206958	0.00015238836882342	0.00204453630296804	83.2141858283388	-0.353314340224955	0.322933980695625	-1.09407606924452	0.273921617026689	0.688916567696643
ENSG00000286360	194.407557875462	-1.06065422105746	0.229667460856224	-4.61821721328409	3.87050984720253e-06	0.000101714990501071	149.417887860369	-0.628536466698953	0.227448099808245	-2.7634280841601	0.0057197695207253	0.0796936244881697
ENSG00000286408	11.9447717919899	-1.44934710892581	0.415378675250192	-3.48921886289139	0.000484434335138757	0.00519519690017671	5.07314739247366	-0.0102635447783072	0.908299210330253	-0.0112997398451722	0.990984303897061	NA
ENSG00000286532	79.5743206943897	-1.24445600140528	0.371433257821441	-3.35041619241196	0.000806902224449408	0.00769769523623932	16.5487753645187	-0.699378604956419	0.592492044796512	-1.18040167981769	0.237840494167	0.653384556556523
ENSG00000286873	13.0380400729055	-1.3534354978772	0.514124642265049	-2.6325046236151	0.00847578693526569	0.0463971780526642	5.42954746255491	-1.09951705959514	0.902964611275795	-1.21767458642884	0.223347658202946	NA
ENSG00000287166	5.94869073474864	-2.67217978197298	0.651030272927989	-4.10453997777236	4.05120213168098e-05	0.000704770019551214	4.44658366836954	-0.958004129038851	0.964594646146204	-0.993167578595129	0.320628295363092	NA
ENSG00000287710	22.6631011706972	-1.56576429498664	0.350602475867119	-4.46592480875712	7.97236085882038e-06	0.000184490199105724	5.16567245312529	-0.73717345620146	0.95042045688591	-0.775628776569938	0.43796820432932	NA
ENSG00000287724	96.3405181300665	-1.37713073137577	0.258175009263853	-5.3340977320092	9.60207992677091e-08	4.29683436080501e-06	77.6301675175284	-0.325113123982623	0.273980884252287	-1.18662703374317	0.235374767706319	0.650464359543034
ENSG00000287916	16.1539011769621	-1.43377395346248	0.404007996484083	-3.54887518549145	0.0003868804151696	0.00432161907371155	45.6274904539496	0.0153681507411248	0.360715148689858	0.0426046724040922	0.96601667083418	0.991695094928913
ENSG00000288066	14.2228458776994	-1.30372686808727	0.387488418215078	-3.36455699525871	0.000766666477134147	0.00740900366128988	21.6473928073519	-0.395712660696484	0.454547703925867	-0.870563545429373	0.383992508407893	0.776826658731694
ENSG00000288940	5.28365447629576	-2.11420221142452	0.807739310506746	-2.61743137163665	0.00885943014346632	0.0478845604557399	2.53321338761011	-1.2823663223854	1.44224968217221	-0.889143078509121	0.373926189634126	NA
ENSG00000289018	24.6550760099785	-1.12307984426595	0.323069248726139	-3.47628209337241	0.000508417202013425	0.00537225099424807	6.43385290029298	0.0091604394814023	0.803407985801033	0.0114019771315429	0.990902735599643	0.998435469649114
ENSG00000289474	25.551894952237	-1.16269466642988	0.411673378651501	-2.8243134648115	0.00473820196277409	0.0301759589957313	28.581933357319	0.200519178319654	0.482811650423287	0.415315533798442	0.677910931130591	0.914235875423369
